# Supplementary material for: Acquisition, co-option, and duplication of the rtx toxin system and the emergence of virulence in Kingella
Source: Nat Commun. 2023 Jul 17;14:4281. doi: 10.1038/s41467-023-39939-8 (PMC10352306; doi:10.1038/s41467-023-39939-8)
Supplement: Supplementary file 4 — Supplementary Datasets 1-7 [file 41467_2023_39939_MOESM4_ESM.xlsx]

## Sheet: Supplementary Data 1
	Kingella kingae strain	Isolation condition	RTX Copy Number	Isolation Year	Sequence Type	Capsule Type	# contigs	Total length	GC (%)	N50	Accession Number	Link
Whole genome Sequencing
	AA010	Carriage	1	-	12	a	170	1968571	46.8	22307	JARXSB000000000
	AA026	Carriage	1	2006	37	a	172	1953774	46.7	27618	JARXSC000000000
	AA038	Carriage	1	-	8	a	275	1950958	46.73	12591	JARXSD000000000
	AA080	Carriage	1	-	35	a	155	1967123	46.72	24638	JARXSE000000000
	AA097	Carriage	1	-	31	c	146	1916701	46.76	25924	JARXSF000000000
	AA392	Carriage	1	-	31	a	575	1930744	46.66	5046	JARXSG000000000
	AA392C5	Carriage	2	-	31	a	504	1949868	46.72	6066	JARXSH000000000
	AA392D9	Carriage	1	-	2	c	148	1917054	46.75	25523	JARXSI000000000
	AA392U8	Carriage	1	-	-	d	150	1908443	46.77	29238	JARXSJ000000000
	AA393	Carriage	2	-	34	a	198	2060782	46.76	24224	JARXSK000000000
	AA478	Carriage	2	2007	-	a	155	1926090	46.73	25909	JARXSL000000000
	AA574	Carriage	1	-	-	a	171	1919501	46.75	23911	JARXSM000000000
	BB149	Carriage	1	-	34	a	206	2060504	46.76	22427	JARXSN000000000
	BB237	Carriage	1	-	-	d	562	1919772	46.46	5333	JARXSO000000000
	BB270	Carriage	1	-	28	d	148	1920235	46.74	28399	JARXSP000000000
	BB285	Carriage	1	-	27	b	148	1916981	46.72	27750	JARXSQ000000000
	BB300	Carriage	1	-	11	a	158	1947723	46.83	23239	JARXSR000000000
	CC062	Carriage	1	-	8	c	165	1958405	46.65	22493	JARXSS000000000
	D7453	Carriage	1	-	-	d	264	1921716	46.68	13257	JARXST000000000
	IDOBlood	Invasive	1	-	21	a	171	1956592	46.69	23227	JARXSU000000000
	IDOPH1	Invasive	1	-	21	a	171	1959300	46.72	21407	JARXSV000000000
	IDOPH2	Invasive	1	-	21	a	168	1950660	46.7	23817	JARXSW000000000
	ItzBlood	Invasive	2	-	6	b	185	1968626	46.71	22851	JARXSX000000000
	ItzPH1	Invasive	2	-	6	a	177	1971720	46.69	24369	JARXSY000000000
	KahiriBlood	Invasive	2	-	14	a	159	1953672	46.69	27618	JARXTA000000000
	KahiriPH1	Invasive	2	-	14	a	171	1951142	46.71	25219	JARXTB000000000
	KK01	Invasive	2	-	14	a	164	1950418	46.69	25228	JARXTC000000000
	KK2	Carriage	2	-	6	b	178	1961807	46.73	23572	JARXTT000000000
	KK03	Invasive	2	-	14	a	157	1963015	46.7	25548	JARXTD000000000
	KK6	Carriage	2	1994	6	b	159	1946254	46.7	25533	JARXUB000000000
	KK16	Carriage	1	-	23	d	165	1938856	46.74	22110	JARXTO000000000
	KK19	Carriage	1	-	28	d	140	1909677	46.77	28399	JARXTR000000000
	KK21	Carriage	1	-	28	d	146	1915549	46.81	28399	JARXTV000000000
	KK29	Carriage	1	-	28	d	150	1915827	46.76	27911	JARXTX000000000
	KK48	Carriage	1	-	5	b	158	1942136	46.65	23860	JARXTY000000000
	KK56	Invasive	1	1994	11	a	172	1957564	46.84	20394	JARXTZ000000000
	KK57	Invasive	1	1995	35	b	153	1937057	46.76	26184	JARXUA000000000
	KK61	Invasive	1	1995	-	b	159	1929511	46.72	22376	JARXUC000000000
	KK63	Carriage	1	1994	11	b	219	1965286	46.81	17251	JARXUD000000000
	KK64	Invasive	2	1990s	14	a	170	1947350	46.72	26029	JARXUE000000000
	KK65	Carriage	2	-	6	a	191	1974942	46.68	23515	JARXUF000000000
	KK68	Carriage	1	-	21	a	189	1982650	46.71	18430	JARXUG000000000
	KK69	Carriage	1	-	28	d	149	1910440	46.79	27977	JARXUH000000000
	KK70	Invasive	2	1993	4	a	163	1953388	46.7	28382	JARXUI000000000
	KK79	Invasive	1	1994	-	a	168	1974155	46.73	24338	JARXUJ000000000
	KK80	Invasive	2	1996	6	b	174	1972608	46.68	23604	JARXUK000000000
	KK82	Invasive	2	1990	14	a	179	1941846	46.75	23212	JARXUL000000000
	KK86	Carriage	2	1994	6	b	179	1971516	46.68	23603	JARXUM000000000
	KK92	Invasive	2	1996	6	b	174	1971257	46.7	24910	JARXUN000000000
	KK93	Invasive	1	1995	24	a	170	1920558	46.7	23242	JARXUO000000000
	KK94	Invasive	1	1995	35	b	153	1933588	46.77	24939	JARXUP000000000
	KK96	Invasive	1	1992	35	b	152	1936590	46.76	24936	JARXUQ000000000
	KK97	Invasive	1	1992	23	a	171	1942262	46.74	22213	JARXUR000000000
	KK100	Invasive	2	1996	24	a	274	2033137	46.43	19038	JARXTE000000000
	KK101	Invasive	2	1992	6	b	187	1962362	46.71	20447	JARXTF000000000
	KK103	Invasive	1	1992	22	a	165	1950320	46.7	24639	JARXTG000000000
	KK119	Carriage	1	-	23	a	227	1959096	46.7	14743	JARXTI000000000
	KK120	Carriage	1	1996	-	a	607	1892370	46.81	4921	JARXTJ000000000
	KK123	Invasive	1	1997	21	a	169	1987555	46.7	21694	JARXTK000000000
	KK124	Unknown	1	-	21	a	173	1986610	46.7	21441	JARXTL000000000
	KK125	Carriage	1	1997	31	a	163	1967390	46.73	23242	JARXTM000000000
	KK129	Invasive	2	1997	18	a	165	1959148	46.72	26030	JARXSZ000000000
	KK138	Invasive	1	1998	24	a	178	1956249	46.71	19643	JARXTN000000000
	KK171	Invasive	1	2001	5	d	152	1928701	46.69	27891	JARXTP000000000
	KK181	Invasive	1	2002	27	b	151	1916933	46.73	28933	JARXTQ000000000
	KK197	Invasive	1	2003	24	a	238	1984291	46.72	15171	JARXTS000000000
	KK200	Carriage	2	2004	11	a	175	1969773	46.79	21085	JARXTU000000000
	KK243	Invasive	2	2005	11	a	176	1926809	46.82	21883	JARXTW000000000
	PYHERBlood	Invasive	2	-	6	a	212	2031740	46.68	22619	JARXUS000000000
	PYP8	Carriage	2	-	6	b	209	2014075	46.72	22384	JARXUT000000000
	Sch187	Carriage	1	2010	-	c	157	1919134	46.7	26921	JARXUU000000000
	UnkA	Unknown	1	-	35	b	172	1934087	46.78	20243	JARXUV000000000
	UnkB	Unknown	1	-	11	b	167	1958281	46.83	22281	JARXUW000000000
Publicly available genomes
	11220434	Invasive	2	-	14	-	36	2007870	46.74	263889	GCA_000283375.1	ftp://ftp.ncbi.nlm.nih.gov/genomes/all/GCF/000/283/375/GCF_000283375.1_ASM28337v1
	AA068	Carriage	1	-	35	b	1	1992945	46.84	1992945	GCA_000469845.1	ftp://ftp.ncbi.nlm.nih.gov/genomes/all/GCF/000/469/845/GCF_000469845.1_AA068
	AA105	Carriage	1	2006	12	a	1	1993015	46.86	1993015	GCA_000469865.1	ftp://ftp.ncbi.nlm.nih.gov/genomes/all/GCF/000/469/865/GCF_000469865.1_AA105
	AA255	Carriage	1	2006	12	a	1	1992564	46.84	1992564	GCA_000469825.1	ftp://ftp.ncbi.nlm.nih.gov/genomes/all/GCF/000/469/825/GCF_000469825.1_AA255
	AA417	Carriage	1	2006	6	b	1	1991234	46.79	1991234	GCA_000469905.1	ftp://ftp.ncbi.nlm.nih.gov/genomes/all/GCF/000/469/905/GCF_000469905.1_AA417
	ATCC23330	Carriage	1	1966	1	c	20	1975353	46.77	396775	GCA_900111845.1	ftp://ftp.ncbi.nlm.nih.gov/genomes/all/GCF/900/111/845/GCF_900111845.1_PRJEB17081
	ATCC23331	Invasive	2	1968	23	a	1	2018460	46.53	2018460	GCA_011612705.1	ftp://ftp.ncbi.nlm.nih.gov/genomes/all/GCF/011/612/705/GCF_011612705.1_ASM1161270v1
	ATCC23332	Invasive	2	1970s	17	a	1	2058531	46.42	2058531	GCA_011612385.1	ftp://ftp.ncbi.nlm.nih.gov/genomes/all/GCF/011/612/385/GCF_011612385.1_ASM1161238v1
	BB016	Carriage	1	2006	23	a	1	1993122	46.85	1993122	GCA_000469885.1	ftp://ftp.ncbi.nlm.nih.gov/genomes/all/GCF/000/469/885/GCF_000469885.1_BB016
	BB060	Carriage	1	2006	2	c	1	1993042	46.86	1993042	GCA_000469925.1	ftp://ftp.ncbi.nlm.nih.gov/genomes/all/GCF/000/469/925/GCF_000469925.1_BB060
	BB114	Carriage	1	2006	34	a	1	1992018	46.84	1992018	GCA_000455465.1	ftp://ftp.ncbi.nlm.nih.gov/genomes/all/GCF/000/455/465/GCF_000455465.1_BB114
	BB631	Carriage	1	2006	5	b	1	1993144	46.82	1993144	GCA_000477295.1	ftp://ftp.ncbi.nlm.nih.gov/genomes/all/GCF/000/477/295/GCF_000477295.1_BB631
	CC254	Carriage	1	2006	27	b	1	1993034	46.9	1993034	GCA_000470095.1	ftp://ftp.ncbi.nlm.nih.gov/genomes/all/GCF/000/470/095/GCF_000470095.1_CC254
	D2363	Carriage	1	2007	8	a	1	1992966	46.89	1992966	GCA_000469965.1	ftp://ftp.ncbi.nlm.nih.gov/genomes/all/GCF/000/469/965/GCF_000469965.1_D2363
	D7330	Carriage	1	-	22	-	1	1992793	46.83	1992793	GCA_000470035.1	ftp://ftp.ncbi.nlm.nih.gov/genomes/all/GCF/000/470/035/GCF_000470035.1_D7330
	F41215CHC	Invasive	-	-	25	-	1	2014880	46.55	2014880	GCA_011045755.1	ftp://ftp.ncbi.nlm.nih.gov/genomes/all/GCF/011/045/755/GCF_011045755.1_ASM1104575v1
	KK3	Carriage	1	1994	5	d	1	1992593	46.86	1992593	GCA_001408935.1	ftp://ftp.ncbi.nlm.nih.gov/genomes/all/GCF/001/408/935/GCF_001408935.1_KK3
	KK6_N	Carriage	2	1994	6	b	1	1991268	46.79	1991268	GCA_000470675.1	ftp://ftp.ncbi.nlm.nih.gov/genomes/all/GCF/000/470/675/GCF_000470675.1_ASM47067v1
	KK12	Carriage	2	1994	14	a	1	1991016	46.78	1991016	GCA_000470255.1	ftp://ftp.ncbi.nlm.nih.gov/genomes/all/GCF/000/470/255/GCF_000470255.1_KK12
	KK56_N	Invasive	1	1994	11	a	1	1993005	46.86	1993005	GCA_000470395.1	ftp://ftp.ncbi.nlm.nih.gov/genomes/all/GCF/000/470/395/GCF_000470395.1_G116
	KK60	Invasive	1	1994	2	c	1	1992980	46.88	1992980	GCA_000470575.1	ftp://ftp.ncbi.nlm.nih.gov/genomes/all/GCF/000/470/575/GCF_000470575.1_KK60
	KK75	Invasive	2	1991	35	b	1	1992809	46.85	1992809	GCA_000470335.1	ftp://ftp.ncbi.nlm.nih.gov/genomes/all/GCF/000/470/335/GCF_000470335.1_KK75
	KK83	Invasive	2	1991	14	a	1	1991029	46.78	1991029	GCA_000470475.1	ftp://ftp.ncbi.nlm.nih.gov/genomes/all/GCF/000/470/475/GCF_000470475.1_KK83
	KK88	Invasive	2	1996	2	c	1	1993089	46.84	1993089	GCA_000477355.1	ftp://ftp.ncbi.nlm.nih.gov/genomes/all/GCF/000/477/355/GCF_000477355.1_G101
	KK93_N	Invasive	1	1995	24	a	1	1993068	46.85	1993068	GCA_000477275.1	ftp://ftp.ncbi.nlm.nih.gov/genomes/all/GCF/000/477/275/GCF_000477275.1_G120
	KK97_N	Invasive	1	1992	23	a	1	1993049	46.9	1993049	GCA_000470235.1	ftp://ftp.ncbi.nlm.nih.gov/genomes/all/GCF/000/470/235/GCF_000470235.1_G115
	KK101_N	Invasive	2	1992	6	b	1	1991368	46.78	1991368	GCA_000477375.1	ftp://ftp.ncbi.nlm.nih.gov/genomes/all/GCF/000/477/375/GCF_000477375.1_G97
	KK107	Carriage	1	1996	6	b	1	1991285	46.79	1991285	GCA_000470415.1	ftp://ftp.ncbi.nlm.nih.gov/genomes/all/GCF/000/470/415/GCF_000470415.1_KK107
	KK113	Carriage	1	-	-	a	1	1992179	46.83	1992179	GCA_000470005.1	ftp://ftp.ncbi.nlm.nih.gov/genomes/all/GCF/000/470/005/GCF_000470005.1_KK113
	KK128	Invasive	2	1997	24	a	1	1993012	46.86	1993012	GCA_000470515.1	ftp://ftp.ncbi.nlm.nih.gov/genomes/all/GCF/000/470/515/GCF_000470515.1_KK128
	KK141	Invasive	2	1998	35	b	1	1992881	46.88	1992881	GCA_000477335.1	ftp://ftp.ncbi.nlm.nih.gov/genomes/all/GCF/000/477/335/GCF_000477335.1_G112
	KK145	Invasive	2	1998	6	b	1	1991194	46.78	1991194	GCA_000470155.1	ftp://ftp.ncbi.nlm.nih.gov/genomes/all/GCF/000/470/155/GCF_000470155.1_KK145
	KK156	Invasive	2	2002	6	b	1	1991357	46.77	1991357	GCA_000470275.1	ftp://ftp.ncbi.nlm.nih.gov/genomes/all/GCF/000/470/275/GCF_000470275.1_KK156
	KK158	Invasive	2	-	-	b	1	1992812	46.88	1992812	GCA_000470635.1	ftp://ftp.ncbi.nlm.nih.gov/genomes/all/GCF/000/470/635/GCF_000470635.1_G113
	KK171_N	Invasive	1	2001	5	d	1	1992934	46.83	1992934	GCA_001050895.1	ftp://ftp.ncbi.nlm.nih.gov/genomes/all/GCF/001/050/895/GCF_001050895.1_ASM105089v1
	KK189	Invasive	2	2002	35	b	1	1993001	46.88	1993001	GCA_000470295.1	ftp://ftp.ncbi.nlm.nih.gov/genomes/all/GCF/000/470/295/GCF_000470295.1_G114
	KK190	Invasive	2	2002	24	a	1	1992845	46.89	1992845	GCA_000470555.1	ftp://ftp.ncbi.nlm.nih.gov/genomes/all/GCF/000/470/555/GCF_000470555.1_KK190
	KK199	Invasive	2	2004	6	b	1	1991254	46.78	1991254	GCA_000470115.1	ftp://ftp.ncbi.nlm.nih.gov/genomes/all/GCF/000/470/115/GCF_000470115.1_KK199
	KK238	Invasive	2	2003	23	-	1	1993142	46.84	1993142	GCA_000477315.1	ftp://ftp.ncbi.nlm.nih.gov/genomes/all/GCF/000/477/315/GCF_000477315.1_G124
	KK242	Invasive	2	2005	27	b	1	1993051	46.9	1993051	GCA_000470215.1	ftp://ftp.ncbi.nlm.nih.gov/genomes/all/GCF/000/470/215/GCF_000470215.1_KK242
	KK245	Invasive	2	2005	33	a	1	1992193	46.85	1992193	GCA_000470195.1	ftp://ftp.ncbi.nlm.nih.gov/genomes/all/GCF/000/470/195/GCF_000470195.1_KK245
	KK260	Invasive	2	2007	6	a	1	1991364	46.78	1991364	GCA_000470455.1	ftp://ftp.ncbi.nlm.nih.gov/genomes/all/GCF/000/470/455/GCF_000470455.1_KK260
	KK274	Invasive	2	2009	6	b	1	1991455	46.79	1991455	GCA_000470595.1	ftp://ftp.ncbi.nlm.nih.gov/genomes/all/GCF/000/470/595/GCF_000470595.1_KK274
	KK411	Invasive	2	2008	6	b	1	1991453	46.79	1991453	GCA_000470615.1	ftp://ftp.ncbi.nlm.nih.gov/genomes/all/GCF/000/470/615/GCF_000470615.1_KK411
	KKKWG1	Invasive	2	2012	-	a		-	-	-	LN869922.1	ftp://ftp.ncbi.nlm.nih.gov/genomes/all/GCF/001/458/475/GCF_001458475.1_KKKWG1
	NCTC10529	Carriage	1	1966	1	c	1	2006553	46.57	2006553	GCA_900475905.1	ftp://ftp.ncbi.nlm.nih.gov/genomes/all/GCF/900/475/905/GCF_900475905.1_49595_E01
	NCTC10746	Invasive	2	1968	23	a	5	2092391	46.39	1206206	GCA_900451155.1	ftp://ftp.ncbi.nlm.nih.gov/genomes/all/GCF/900/451/155/GCF_900451155.1_54669_F01
	PV1748	Carriage	1	2007	11	a	1	1992143	46.85	1992143	GCA_000470175.1	ftp://ftp.ncbi.nlm.nih.gov/genomes/all/GCF/000/470/175/GCF_000470175.1_PV1748
	PYKK081	Invasive	1	-	22	b	38	2077066	46.42	2027639	GCA_000255635.1	ftp://ftp.ncbi.nlm.nih.gov/genomes/all/GCF/000/255/635/GCF_000255635.1_ASM25563v1
	Vir5453	Carriage	1	2006	5	d					GCA_000470375.1	ftp://ftp.ncbi.nlm.nih.gov/genomes/all/GCF/000/470/375/GCF_000470375.1_Vir5453
K. negevensis ONT MinION Isolates			Accession number Genbank
	AA267	Pediatric Oropharyngeal Swab	JARWIB000000000
	BB331	Pediatric Oropharyngeal Swab	JARWMR000000000
	BB526	Pediatric Oropharyngeal Swab	JARWIB000000000
	CC132	Pediatric Oropharyngeal Swab	JARWIC000000000
	CC443	Pediatric Oropharyngeal Swab	JARWID000000000
	CC505b	Pediatric Oropharyngeal Swab	JARWIE000000000
	D2292	Pediatric Oropharyngeal Swab	CP123447
	D7641	Pediatric Oropharyngeal Swab	JARWIF000000000
	EPA014	Pediatric Oropharyngeal Swab	JARWMT000000000
	PED555	Pediatric Oropharyngeal Swab	JARWIG000000000
	PVC1712	Pediatric Oropharyngeal Swab	JARWIH000000000
	SW416	Pediatric Oropharyngeal Swab	CP123448

## Sheet: Supplementary Data 2
Assembly	# contigs (>= 0 bp)	# contigs (>= 1000 bp)	# contigs (>= 5000 bp)	# contigs (>= 10000 bp)	# contigs (>= 25000 bp)	# contigs (>= 50000 bp)	Total length (>= 0 bp)	Total length (>= 1000 bp)	Total length (>= 5000 bp)	Total length (>= 10000 bp)	Total length (>= 25000 bp)	Total length (>= 50000 bp)	# contigs	Largest contig	Total length	Reference length	GC (%)	Reference GC (%)	N50	NG50	N75	NG75	L50	LG50	L75	LG75	# misassemblies	# misassembled contigs	Misassembled contigs length	# local misassemblies	# scaffold gap ext. mis.	# scaffold gap loc. mis.	# unaligned mis. contigs	# unaligned contigs	Unaligned length	Genome fraction (%)	Duplication ratio	# N's per 100 kbp	# mismatches per 100 kbp	# indels per 100 kbp	# genomic features	Largest alignment	Total aligned length	NA50	NGA50	NA75	NGA75	LA50	LGA50
11220434_contigs	65	22	17	15	15	8	2016589	1996599	1986404	1971720	1971720	1711817	36	594779	2007870	2140065	46.74	46.48	263889	263889	87115	86240	3	3	6	7	3	3	788702	17	2	88	0	0 + 2 part	4915	90.657	1.032	3103.94	246.22	12.22	4009 + 141 part	437625	1940293	257808	187617	58961	48353	3	4
AA010_contigs	439	158	95	67	22	4	2006663	1959802	1785609	1579784	851628	256722	170	74704	1968571	2140065	46.8	46.48	22307	18868	11584	9657	28	33	58	70	23	17	315806	68	0	0	8	10 + 42 part	167698	83.49	1.008	0	1267.83	42.31	3521 + 191 part	63329	1788901	17155	16480	7977	4752	33	38
AA026_contigs	468	147	88	63	26	2	1997735	1935839	1788148	1594497	1025101	205839	172	141381	1953774	2140065	46.7	46.48	27618	23219	12446	9600	25	28	52	65	2	2	28618	15	0	0	0	2 + 2 part	7037	90.854	1.001	0	244.56	8.07	4000 + 114 part	141330	1945660	27618	23219	12259	9600	25	28
AA038_contigs	583	239	131	68	10	0	1994312	1924239	1628832	1191899	322057	0	275	44388	1950958	2140065	46.73	46.48	12591	11482	6697	5248	49	57	103	127	28	26	287425	71	0	0	9	7 + 49 part	143632	83.169	1.015	0	1235.48	39.44	3332 + 389 part	37524	1793638	11036	10002	4799	3389	57	66
AA068_contigs	1	1	1	1	1	1	1992945	1992945	1992945	1992945	1992945	1992945	1	1992945	1992945	2140065	46.84	46.48	1992945	1992945	1992945	1992945	1	1	1	1	16	1	1992945	16	3	160	0	0 + 1 part	71181	85.607	1.049	4758.64	1396.74	60.59	3726 + 184 part	608109	1832264	244737	244737	58770	37530	3	3
AA080_contigs	491	144	100	69	23	5	2010010	1959698	1856976	1628241	925385	324551	155	88623	1967123	2140065	46.72	46.48	24638	23233	12004	10114	26	29	56	67	28	26	518603	87	0	0	8	2 + 36 part	118357	85.811	1.007	0	1344.85	46.34	3650 + 218 part	84491	1838157	20453	15885	9684	6726	30	35
AA097_contigs	1004	135	90	67	27	3	2013086	1909444	1788691	1627676	1026580	195562	146	76664	1916701	2140065	46.76	46.48	25924	22059	13587	11204	25	29	51	65	28	24	398227	74	0	0	8	3 + 41 part	120849	83.379	1.006	0	1282.37	40.24	3546 + 156 part	64227	1786089	19851	16018	10488	6031	28	34
AA105_contigs	1	1	1	1	1	1	1993015	1993015	1993015	1993015	1993015	1993015	1	1993015	1993015	2140065	46.86	46.48	1993015	1993015	1993015	1993015	1	1	1	1	17	1	1993015	14	2	164	0	0 + 1 part	81975	85.138	1.049	4702.77	1322.71	57.96	3690 + 168 part	426132	1822129	186841	186841	58978	37685	4	4
AA255_contigs	1	1	1	1	1	1	1992564	1992564	1992564	1992564	1992564	1992564	1	1992564	1992564	2140065	46.84	46.48	1992564	1992564	1992564	1992564	1	1	1	1	16	1	1992564	25	3	182	0	0 + 1 part	67393	86.478	1.04	3957.82	1369.61	66.03	3756 + 214 part	614793	1851041	251017	251017	58941	43877	3	3
AA392_contigs	654	474	117	24	1	0	1950880	1856310	975587	331174	35668	0	575	35668	1930744	2140065	46.66	46.48	5046	4721	2849	2113	115	137	241	304	41	40	251050	81	0	0	6	8 + 41 part	118755	83.306	1.016	0	1313.71	42.63	2889 + 965 part	23511	1786889	4234	3720	2058	1326	138	165
AA392C5_contigs	831	420	133	34	0	0	2000080	1888427	1182199	487572	0	0	504	24094	1949868	2140065	46.72	46.48	6066	5596	3238	2496	96	112	201	252	27	26	149881	79	0	0	4	12 + 43 part	117402	84.402	1.015	0	1328.49	44.84	3081 + 781 part	21715	1810511	5400	4828	2417	1744	106	125
AA392D9_contigs	983	138	91	68	25	3	2011359	1910292	1791697	1632999	972530	195494	148	76648	1917054	2140065	46.75	46.48	25523	21482	13407	10879	25	30	52	66	27	23	395903	71	0	0	8	4 + 39 part	120206	83.395	1.007	0	1280.32	40.01	3551 + 165 part	64218	1786034	19834	16019	10156	5824	28	34
AA392U8_contigs	1161	138	81	58	27	5	2012621	1899148	1739662	1572990	1094808	330747	150	80283	1908443	2140065	46.77	46.48	29238	25447	13345	9387	22	27	46	62	21	19	408236	61	0	0	6	0 + 34 part	114993	83.268	1.006	0	1245.36	39.62	3521 + 169 part	80215	1783096	21499	17282	8818	4942	25	31
AA393_contigs	565	177	98	70	27	3	2109876	2044981	1849571	1642154	974789	158905	198	55003	2060782	2140065	46.76	46.48	24224	23898	11593	10409	30	31	61	67	27	22	490290	92	0	0	3	8 + 38 part	137431	89.179	1.008	0	1309.73	45.38	3771 + 227 part	46940	1911731	18479	17241	8503	7140	36	38
AA417_contigs	1	1	1	1	1	1	1991234	1991234	1991234	1991234	1991234	1991234	1	1991234	1991234	2140065	46.79	46.48	1991234	1991234	1991234	1991234	1	1	1	1	17	1	1991234	16	2	104	0	0 + 1 part	9673	89.605	1.033	3320.3	962.87	33.95	3964 + 136 part	435831	1917567	257598	186928	126913	48700	3	4
AA478_contigs	532	145	94	71	27	3	1975628	1919363	1792495	1637757	995808	195495	155	76647	1926090	2140065	46.73	46.48	25909	20602	12609	10877	26	31	55	68	28	24	429321	72	0	0	5	11 + 40 part	129602	83.367	1.007	0	1286.69	41.03	3550 + 159 part	64218	1785564	17731	14921	10015	5824	30	36
AA574_contigs	368	158	94	65	26	4	1947326	1908930	1739038	1541656	953598	255016	171	74146	1919501	2140065	46.75	46.48	23911	21560	11317	7631	27	32	56	73	22	18	341720	66	0	0	5	7 + 31 part	119906	83.509	1.007	0	1252.88	40.34	3508 + 189 part	74067	1786809	18380	15250	7246	4612	31	37
ATCC23330_contigs	20	13	7	6	6	6	1975353	1971110	1963258	1957357	1957357	1957357	20	715994	1975353	2140065	46.77	46.48	396775	396775	226138	226138	2	2	4	4	53	7	1958446	80	11	30	1	2 + 7 part	127514	83.534	1.034	2973.34	1289.72	42.12	3599 + 165 part	215420	1786196	77622	60794	32175	18216	8	10
ATCC23331_contigs	1	1	1	1	1	1	2018460	2018460	2018460	2018460	2018460	2018460	1	2018460	2018460	2140065	46.53	46.48	2018460	2018460	2018460	2018460	1	1	1	1	112	1	2018460	110	0	0	0	0 + 1 part	167862	85.559	1.011	0	1348.92	50.79	3725 + 167 part	178891	1847539	53972	41719	22039	18225	12	13
ATCC23332_contigs	1	1	1	1	1	1	2058531	2058531	2058531	2058531	2058531	2058531	1	2058531	2058531	2140065	46.42	46.48	2058531	2058531	2058531	2058531	1	1	1	1	13	1	2058531	27	0	0	0	0 + 1 part	13186	95.448	1.001	0	449.96	18.9	4469 + 43 part	467396	2039587	301618	301618	231008	231008	3	3
BB016_contigs	1	1	1	1	1	1	1993122	1993122	1993122	1993122	1993122	1993122	1	1993122	1993122	2140065	46.85	46.48	1993122	1993122	1993122	1993122	1	1	1	1	16	1	1993122	15	3	173	0	0 + 1 part	72502	85.365	1.051	4958.35	1367.04	62.35	3704 + 176 part	610932	1827011	247065	247065	58765	38127	3	3
BB060_contigs	1	1	1	1	1	1	1993042	1993042	1993042	1993042	1993042	1993042	1	1993042	1993042	2140065	46.86	46.48	1993042	1993042	1993042	1993042	1	1	1	1	17	1	1993042	21	2	180	0	0 + 1 part	75030	85.315	1.051	4871.95	1356.61	58.6	3686 + 182 part	430824	1826005	183333	183333	58957	37870	4	4
BB114_contigs	1	1	1	1	1	1	1992018	1992018	1992018	1992018	1992018	1992018	1	1992018	1992018	2140065	46.84	46.48	1992018	1992018	1992018	1992018	1	1	1	1	18	1	1992018	14	2	130	0	0 + 1 part	38787	87.793	1.04	3928.68	1332.06	52.59	3846 + 164 part	429538	1878970	185305	185305	58750	47947	4	4
BB149_contigs	518	184	107	70	26	2	2105130	2044680	1853265	1578101	902746	103894	206	53853	2060504	2140065	46.76	46.48	22427	21575	10642	9541	32	34	67	73	26	23	408914	91	0	0	3	9 + 38 part	138189	89.156	1.008	0	1303.05	44.39	3766 + 232 part	46961	1910975	16111	15813	7911	6651	37	40
BB237_contigs	1028	429	115	36	1	0	1991264	1822097	1040585	508183	25160	0	562	25160	1919772	2140065	46.46	46.48	5333	4857	2967	2108	100	121	218	285	30	26	145514	67	0	0	5	40 + 42 part	156620	81.263	1.014	0	1214.89	40.88	2862 + 837 part	25098	1742751	4546	3979	2074	1220	117	143
BB270_contigs	410	135	84	60	30	5	1952571	1911292	1770622	1600081	1147776	336910	148	80274	1920235	2140065	46.74	46.48	28399	26549	13345	9980	23	27	47	61	24	20	491155	66	0	0	4	2 + 34 part	123960	83.346	1.007	0	1238.12	38.57	3528 + 160 part	80195	1783015	21507	17247	9896	5139	27	33
BB285_contigs	594	133	83	56	25	7	1965294	1906287	1767169	1570637	1064275	465003	148	77702	1916981	2140065	46.72	46.48	27750	23874	13791	8930	22	26	45	60	27	22	476339	75	0	0	5	5 + 35 part	122033	83.373	1.006	0	1274.26	43.72	3533 + 182 part	76321	1785030	21874	18203	9032	4904	26	31
BB300_contigs	357	147	89	67	25	3	1975146	1940096	1780555	1619706	913642	184012	158	67412	1947723	2140065	46.83	46.48	23239	22207	14706	10433	28	32	54	66	24	18	381649	75	0	0	6	5 + 39 part	131312	83.155	1.021	0	1277.27	42.88	3488 + 190 part	65831	1804149	20220	17812	10371	5831	31	36
BB631_contigs	1	1	1	1	1	1	1993144	1993144	1993144	1993144	1993144	1993144	1	1993144	1993144	2140065	46.82	46.48	1993144	1993144	1993144	1993144	1	1	1	1	17	1	1993144	14	2	159	0	0 + 1 part	70478	84.709	1.061	5753.87	1214.01	49.54	3660 + 160 part	422542	1812912	182203	182203	48158	37488	4	4
CC062_contigs	468	153	92	67	22	4	2002359	1950090	1796642	1621489	861202	263645	165	99199	1958405	2140065	46.65	46.48	22493	21560	13564	11161	28	32	55	66	27	23	446013	72	0	0	6	4 + 47 part	168873	83.072	1.007	0	1274.21	41.01	3525 + 187 part	54174	1779004	19368	16376	8204	4944	33	38
CC254_contigs	1	1	1	1	1	1	1993034	1993034	1993034	1993034	1993034	1993034	1	1993034	1993034	2140065	46.9	46.48	1993034	1993034	1993034	1993034	1	1	1	1	17	1	1993034	15	2	130	0	0 + 1 part	60917	84.227	1.072	6784.78	1284.37	52.76	3642 + 152 part	422365	1802733	181759	181759	47571	37097	4	4
D2363_contigs	1	1	1	1	1	1	1992966	1992966	1992966	1992966	1992966	1992966	1	1992966	1992966	2140065	46.89	46.48	1992966	1992966	1992966	1992966	1	1	1	1	17	1	1992966	15	2	145	0	0 + 1 part	66579	84.286	1.068	6395.89	1289.74	50.95	3646 + 166 part	421443	1803853	183445	183445	48144	37488	4	4
D7330_contigs	1	1	1	1	1	1	1992793	1992793	1992793	1992793	1992793	1992793	1	1992793	1992793	2140065	46.83	46.48	1992793	1992793	1992793	1992793	1	1	1	1	16	1	1992793	16	3	173	0	0 + 1 part	75580	85.554	1.047	4583.72	1385.15	63.74	3704 + 186 part	609077	1831211	248986	248986	58256	37777	3	3
D7453_contigs	704	234	125	72	9	0	1976741	1900889	1618823	1258634	277502	0	264	41362	1921716	2140065	46.68	46.48	13257	12069	6908	5090	47	56	95	123	23	19	209654	70	0	0	4	8 + 39 part	130900	82.928	1.009	0	1189.54	40.01	3319 + 377 part	41300	1777070	11824	10655	4933	2886	52	62
F41215CHC_contigs	1	1	1	1	1	1	2014880	2014880	2014880	2014880	2014880	2014880	1	2014880	2014880	2140065	46.55	46.48	2014880	2014880	2014880	2014880	1	1	1	1	114	1	2014880	112	0	0	0	0 + 1 part	156749	85.884	1.011	0	1332.34	50.16	3737 + 173 part	178943	1856637	45752	41772	27881	18225	12	13
IDOBlood_contigs	664	161	100	68	25	1	2011978	1949524	1772383	1547476	862578	75432	171	75432	1956592	2140065	46.69	46.48	23227	18788	11872	8752	30	35	61	75	23	18	364889	81	0	0	5	6 + 44 part	158778	83.127	1.011	0	1327.23	41.93	3490 + 186 part	44251	1783177	16615	13982	7981	4149	37	43
IDOPH1_contigs	443	160	103	70	23	1	1997191	1951344	1786352	1553301	799025	75437	171	75437	1959300	2140065	46.72	46.48	21407	17645	11560	8663	31	36	63	76	26	21	375650	79	0	0	6	8 + 43 part	161249	83.262	1.009	0	1340.17	44.11	3472 + 198 part	44251	1783891	16615	13982	7381	4663	38	44
IDOPH2_contigs	633	157	100	67	27	2	2003432	1942143	1779956	1543897	924370	134429	168	75428	1950660	2140065	46.7	46.48	23817	18706	11991	8775	30	34	60	74	28	22	383146	77	0	0	5	7 + 43 part	153296	83.27	1.009	0	1339.81	43.6	3485 + 193 part	58292	1783744	16615	13982	7778	4520	36	42
ItzBlood_contigs	618	169	98	65	24	2	2024918	1957491	1773474	1530485	907753	216987	185	132013	1968626	2140065	46.71	46.48	22851	19891	11268	8840	28	32	60	74	6	5	81901	51	0	0	2	3 + 16 part	42460	89.588	1.005	0	954.7	30.88	3895 + 162 part	131782	1919911	22851	19891	10006	8348	28	32
ItzPH1_contigs	458	160	98	65	26	2	2008900	1960176	1800073	1561997	951739	194902	177	109928	1971720	2140065	46.69	46.48	24369	22849	11666	9320	28	31	58	70	7	6	117510	51	0	0	2	3 + 16 part	43908	89.689	1.004	0	958.53	31.52	3907 + 161 part	109775	1921844	23517	22360	10746	8476	28	32
K129_contigs	1504	148	91	67	27	1	2098261	1947094	1801777	1622384	1018215	127806	165	127806	1959148	2140065	46.72	46.48	26030	22867	12544	10042	26	30	54	66	2	2	28638	14	0	0	0	3 + 2 part	14230	90.782	1.001	0	243.88	9.26	4007 + 101 part	127755	1943669	26030	22616	12314	10019	26	30
KahiriBlood_contigs	443	142	87	65	28	3	1989621	1941507	1798583	1629707	1047346	197681	159	80187	1953672	2140065	46.69	46.48	27618	23576	12889	11261	26	29	52	63	2	2	28669	15	0	0	1	2 + 3 part	8784	90.815	1.001	0	274.35	9.67	3999 + 103 part	80187	1943976	27618	23576	12548	10066	26	29
KahiriPH1_contigs	709	152	90	64	26	2	2012286	1938016	1781798	1581254	998953	183392	171	118909	1951142	2140065	46.71	46.48	25219	22616	12551	9357	26	30	54	67	2	2	28616	15	0	0	0	8 + 2 part	9091	90.663	1.001	0	274.91	9.69	3997 + 100 part	118909	1941076	25219	22600	12439	9185	26	30
KK01_contigs	532	145	93	65	27	1	1996541	1937040	1805923	1590398	990668	130929	164	130929	1950418	2140065	46.69	46.48	25228	23091	12546	9401	27	31	55	67	3	3	53193	16	0	0	0	2 + 5 part	8069	90.653	1.001	0	299.69	12.68	3997 + 106 part	130929	1940773	25228	22439	12314	9370	27	31
KK2_contigs	546	158	99	67	26	3	2010142	1947589	1800759	1568065	951273	229674	178	84974	1961807	2140065	46.73	46.48	23572	20476	11666	9400	28	32	59	71	8	7	122780	55	0	0	1	4 + 15 part	36229	89.602	1.004	0	947.73	31.81	3894 + 171 part	84957	1919557	23099	20476	10746	8347	28	32
KK3_contigs	1	1	1	1	1	1	1992593	1992593	1992593	1992593	1992593	1992593	1	1992593	1992593	2140065	46.86	46.48	1992593	1992593	1992593	1992593	1	1	1	1	16	1	1992593	14	3	177	0	0 + 1 part	41134	86.449	1.055	5938.84	1214.34	64.43	3712 + 248 part	610367	1850237	254150	254150	57812	43881	3	3
KK03_contigs	455	141	93	66	28	1	2005967	1951522	1828536	1623079	1025790	130929	157	130929	1963015	2140065	46.7	46.48	25548	23575	12761	11065	27	30	54	65	3	3	53135	15	0	0	0	2 + 5 part	7581	90.647	1.008	0	300.84	12.53	4003 + 97 part	130929	1953982	25475	22709	12447	10066	27	31
KK6_contigs	514	145	90	65	28	1	1992835	1935667	1790632	1599399	1018058	130937	159	130937	1946254	2140065	46.7	46.48	25533	23235	12543	9893	27	31	54	66	4	4	84001	15	0	0	0	2 + 5 part	9309	90.423	1.001	0	300.04	12.76	3992 + 101 part	130937	1935437	25228	22470	12240	9185	27	31
KK6_N_contigs	1	1	1	1	1	1	1991268	1991268	1991268	1991268	1991268	1991268	1	1991268	1991268	2140065	46.79	46.48	1991268	1991268	1991268	1991268	1	1	1	1	17	1	1991268	14	2	107	0	0 + 1 part	10637	89.495	1.034	3382.77	948.28	30.54	3968 + 126 part	436019	1915180	255386	186233	126914	48409	3	4
KK12_contigs	1	1	1	1	1	1	1991016	1991016	1991016	1991016	1991016	1991016	1	1991016	1991016	2140065	46.78	46.48	1991016	1991016	1991016	1991016	1	1	1	1	17	1	1991016	16	2	95	0	0 + 1 part	4159	89.94	1.032	3159.24	242.47	13.56	3994 + 118 part	438647	1924626	257894	187341	126935	48418	3	4
KK16_contigs	623	147	100	71	23	2	2003643	1925715	1796726	1599913	820707	120198	165	65067	1938856	2140065	46.74	46.48	22110	18919	12947	9994	30	35	59	72	34	26	494366	75	0	0	7	8 + 42 part	136242	83.615	1.007	0	1307.68	44.6	3523 + 187 part	45277	1791681	18125	15953	8514	4895	37	43
KK19_contigs	496	131	81	60	27	7	1958626	1902662	1770666	1624955	1123994	452980	140	78433	1909677	2140065	46.77	46.48	28399	26014	13904	10021	21	25	44	59	25	21	551906	68	0	0	5	0 + 31 part	113382	83.425	1.006	0	1247.32	38.65	3530 + 172 part	76868	1783832	21502	17261	9782	5139	25	31
KK21_contigs	399	135	83	58	31	6	1953915	1907284	1769319	1592677	1186096	364679	146	70201	1915549	2140065	46.81	46.48	28399	27286	13683	9863	23	27	45	60	23	19	453902	67	0	0	4	5 + 31 part	118298	83.465	1.006	0	1233.96	39.47	3528 + 161 part	64658	1784953	21507	17107	9314	5139	27	33
KK29_contigs	441	136	83	63	27	6	1953741	1905973	1767097	1626954	1082219	396694	150	80266	1915827	2140065	46.76	46.48	27911	25088	13450	10357	23	27	47	61	24	21	468165	66	0	0	4	3 + 32 part	117097	83.514	1.006	0	1248.79	38.49	3525 + 168 part	80187	1788403	20082	17098	10014	5496	27	33
KK48_contigs	524	140	92	64	23	7	1996391	1930230	1803365	1612508	960357	444020	158	94347	1942136	2140065	46.65	46.48	23860	22360	12483	10038	24	28	51	64	29	23	614767	69	0	0	3	13 + 39 part	143299	83.555	1.006	0	1217.3	40.38	3538 + 174 part	64535	1789772	18459	16226	8799	5809	33	38
KK56_contigs	437	157	93	68	22	4	1995114	1946075	1770696	1590670	840470	248707	172	68710	1957564	2140065	46.84	46.48	20394	18423	12923	9458	29	33	58	70	22	17	299348	76	0	0	6	16 + 43 part	161971	83.17	1.009	0	1269.23	42.19	3493 + 187 part	68418	1782286	17141	16480	8659	4941	33	38
KK56_N_contigs	1	1	1	1	1	1	1993005	1993005	1993005	1993005	1993005	1993005	1	1993005	1993005	2140065	46.86	46.48	1993005	1993005	1993005	1993005	1	1	1	1	16	1	1993005	16	3	172	0	0 + 1 part	73930	84.973	1.055	5323.37	1302.03	57.58	3682 + 180 part	611260	1818753	248848	248848	58043	37471	3	3
KK57_contigs	301	141	95	69	27	3	1957735	1928664	1804451	1617172	1002476	201740	153	82932	1937057	2140065	46.76	46.48	26184	22772	12633	10062	26	30	54	68	35	29	636561	65	0	0	5	6 + 37 part	133849	83.771	1.006	0	1328.69	44.74	3539 + 225 part	60742	1794552	19259	15526	8809	5261	31	37
KK60_contigs	1	1	1	1	1	1	1992980	1992980	1992980	1992980	1992980	1992980	1	1992980	1992980	2140065	46.88	46.48	1992980	1992980	1992980	1992980	1	1	1	1	17	1	1992980	15	2	180	0	0 + 1 part	69108	84.835	1.06	5674.72	1319.89	52.44	3652 + 184 part	430732	1815673	182119	182119	58513	37350	4	4
KK61_contigs	511	145	98	68	26	3	1979509	1920091	1802194	1590009	934187	173338	159	64573	1929511	2140065	46.72	46.48	22376	19455	12882	9338	28	33	56	70	28	24	474063	63	0	0	4	9 + 37 part	126169	83.817	1.005	0	1336.65	49.23	3556 + 173 part	64549	1795078	17151	15092	8593	5135	33	39
KK63_contigs	656	195	116	71	15	1	2021643	1948768	1747471	1432393	518380	56071	219	56071	1965286	2140065	46.81	46.48	17251	15946	9449	7190	38	44	76	92	24	19	315516	70	0	0	8	18 + 45 part	168198	83.172	1.01	0	1262.35	42.14	3458 + 239 part	54741	1782046	13953	12424	6054	4326	43	50
KK64_contigs	669	147	90	63	26	2	2003270	1931746	1786605	1576219	1001029	192291	170	127807	1947350	2140065	46.72	46.48	26029	22867	12439	9357	25	29	54	67	2	2	28621	14	0	0	0	2 + 2 part	2694	90.758	1.001	0	238.58	8.34	3996 + 125 part	127756	1943586	26029	22616	12311	9357	25	29
KK65_contigs	807	169	105	67	26	4	2046856	1959601	1802529	1534978	918038	239647	191	64214	1974942	2140065	46.68	46.48	23515	19892	11201	8611	29	33	62	75	8	7	122764	50	0	0	1	10 + 13 part	46811	89.676	1.005	0	948.55	29.39	3895 + 161 part	64182	1921685	22083	19884	9499	7521	30	34
KK68_contigs	822	174	105	70	22	1	2056889	1972076	1774893	1522065	762158	75410	189	75410	1982650	2140065	46.71	46.48	18430	17182	10811	8564	33	38	67	80	26	20	376332	78	0	0	4	18 + 45 part	186867	83.166	1.009	0	1330.32	43.6	3484 + 196 part	44514	1782060	15221	13864	6902	4149	40	46
KK69_contigs	718	139	84	60	28	5	1972184	1903347	1760484	1590284	1095279	310758	149	70202	1910440	2140065	46.79	46.48	27977	26014	13477	9980	23	27	47	62	23	19	396795	68	0	0	5	0 + 32 part	112351	83.466	1.007	0	1229.58	38.74	3534 + 165 part	64676	1787369	20070	17107	8874	5104	27	33
KK70_contigs	1557	144	88	61	28	3	2098988	1940562	1799291	1596332	1083960	228451	163	118910	1953388	2140065	46.7	46.48	28382	25216	12446	9600	24	28	50	62	2	2	35647	11	0	0	1	2 + 3 part	9780	90.739	1.001	0	109.53	4.69	3995 + 112 part	118414	1942486	28255	25216	12313	9338	24	28
KK75_contigs	1	1	1	1	1	1	1992809	1992809	1992809	1992809	1992809	1992809	1	1992809	1992809	2140065	46.85	46.48	1992809	1992809	1992809	1992809	1	1	1	1	16	1	1992809	14	3	149	0	0 + 1 part	66273	84.863	1.061	5777.47	1336.48	51.26	3674 + 170 part	605694	1816158	242791	242791	48191	37581	3	3
KK79_contigs	517	152	96	69	27	1	2018395	1962196	1801097	1616596	954660	70729	168	70729	1974155	2140065	46.73	46.48	24338	21722	13025	10052	29	32	57	68	26	22	404344	79	0	0	7	7 + 44 part	170378	83.592	1.008	0	1340.7	44.5	3507 + 203 part	60629	1791096	17119	15627	7981	4663	34	39
KK80_contigs	482	159	99	66	25	4	2014174	1962535	1808814	1569442	955630	311393	174	117551	1972608	2140065	46.68	46.48	23604	20561	11991	9363	27	30	58	70	8	7	122754	54	0	0	2	4 + 14 part	43118	89.743	1.005	0	949.62	29.89	3903 + 157 part	117397	1923126	23096	20447	10746	8444	27	31
KK82_contigs	812	155	94	65	24	1	2010785	1925256	1772245	1554002	902835	142410	179	142410	1941846	2140065	46.75	46.48	23212	21192	12465	8907	27	32	57	71	2	2	28639	16	0	0	0	1 + 1 part	1436	90.519	1.002	0	250.42	8.78	3974 + 131 part	142359	1939103	23212	21192	12297	8850	27	32
KK83_contigs	1	1	1	1	1	1	1991029	1991029	1991029	1991029	1991029	1991029	1	1991029	1991029	2140065	46.78	46.48	1991029	1991029	1991029	1991029	1	1	1	1	17	1	1991029	16	2	95	0	0 + 1 part	4329	89.886	1.033	3242.9	263.51	15.96	3990 + 120 part	437714	1923333	257856	187318	126880	48382	3	4
KK86_contigs	582	162	103	68	26	4	2021545	1960017	1814960	1557719	940522	260416	179	84973	1971516	2140065	46.68	46.48	23603	19892	11600	9363	28	32	61	74	9	8	123588	53	0	0	1	6 + 13 part	43035	89.699	1.005	0	949.67	29.69	3901 + 171 part	84956	1922083	22083	19505	10278	8476	29	33
KK88_contigs	1	1	1	1	1	1	1993089	1993089	1993089	1993089	1993089	1993089	1	1993089	1993089	2140065	46.84	46.48	1993089	1993089	1993089	1993089	1	1	1	1	17	1	1993089	17	2	173	0	0 + 1 part	71285	85.131	1.055	5322.39	1333.64	65.04	3670 + 194 part	427578	1822086	182185	182185	58894	38046	4	4
KK92_contigs	495	155	99	66	27	3	2011515	1957817	1812679	1579497	979381	216662	174	84974	1971257	2140065	46.7	46.48	24910	22851	12451	9364	28	31	57	69	6	5	81922	55	0	0	2	2 + 16 part	42518	89.71	1.005	0	960.28	31.62	3908 + 167 part	84957	1922355	23602	22332	11259	8649	28	32
KK93_contigs	754	158	94	71	23	3	1984968	1911786	1726455	1571103	801809	175410	170	64163	1920558	2140065	46.7	46.48	23242	19634	11838	8925	30	35	60	75	35	25	438751	74	0	0	6	8 + 46 part	128098	83.131	1.008	0	1300.12	43.34	3509 + 163 part	61376	1780948	17431	14465	8433	4114	36	43
KK93_N_contigs	1	1	1	1	1	1	1993068	1993068	1993068	1993068	1993068	1993068	1	1993068	1993068	2140065	46.85	46.48	1993068	1993068	1993068	1993068	1	1	1	1	16	1	1993068	15	3	143	0	0 + 1 part	75346	84.279	1.063	5966.68	1305.43	48.85	3630 + 166 part	604851	1803563	245576	245576	48217	37039	3	3
KK94_contigs	446	140	96	73	26	3	1970979	1923703	1808131	1642531	949005	207491	153	88720	1933588	2140065	46.77	46.48	24939	21158	12633	10064	27	32	56	70	35	28	635091	65	0	0	4	5 + 36 part	132183	83.655	1.006	0	1327.22	45.19	3521 + 220 part	60745	1791745	18331	15526	9877	5342	32	38
KK96_contigs	344	142	94	69	27	2	1961005	1929734	1802248	1613376	962306	118770	152	65233	1936590	2140065	46.76	46.48	24936	22295	13174	10033	28	32	55	69	37	29	578073	69	0	0	3	5 + 38 part	132448	83.808	1.006	0	1323.36	45.22	3525 + 213 part	60741	1795984	19261	15590	9355	5342	32	38
KK97_contigs	717	150	98	71	22	2	2013784	1926955	1781026	1591350	791582	151967	171	84904	1942262	2140065	46.74	46.48	22213	18949	12738	9832	30	35	60	73	33	26	508019	72	0	0	6	14 + 44 part	141580	83.379	1.009	0	1295.59	43.55	3517 + 197 part	81691	1790105	17112	14755	8414	4895	36	43
KK97_N_contigs	1	1	1	1	1	1	1993049	1993049	1993049	1993049	1993049	1993049	1	1993049	1993049	2140065	46.9	46.48	1993049	1993049	1993049	1993049	1	1	1	1	16	1	1993049	15	3	136	0	0 + 1 part	59746	84.29	1.072	6793.56	1326.44	58.71	3627 + 182 part	608517	1803997	244685	244685	47644	37005	3	3
KK100_contigs	604	200	101	72	23	2	2091449	1981853	1747839	1546266	798388	137729	274	84470	2033137	2140065	46.43	46.48	19038	18054	10926	8425	33	36	70	79	34	27	327974	77	0	0	7	17 + 53 part	142955	87.188	1.013	0	1266.64	42.34	3624 + 311 part	81683	1875805	14950	13915	6330	4874	38	42
KK101_contigs	771	171	102	66	21	2	2030345	1951600	1784931	1517934	853223	247835	187	162861	1962362	2140065	46.71	46.48	20447	17341	11204	8702	27	32	62	76	9	8	285654	51	0	0	1	4 + 13 part	35897	89.621	1.004	0	952.16	29.98	3899 + 167 part	130342	1920754	19505	15661	9586	7498	29	34
KK101_N_contigs	1	1	1	1	1	1	1991368	1991368	1991368	1991368	1991368	1991368	1	1991368	1991368	2140065	46.78	46.48	1991368	1991368	1991368	1991368	1	1	1	1	17	1	1991368	14	2	109	0	0 + 1 part	8619	89.421	1.036	3671.75	945.41	37.83	3956 + 134 part	434737	1913491	255162	185609	126869	48144	3	4
KK103_contigs	432	156	97	68	27	1	1984573	1943703	1782501	1583591	954456	75474	165	75474	1950320	2140065	46.7	46.48	24639	19089	12791	8933	28	33	58	71	28	22	422956	78	0	0	8	5 + 43 part	152099	83.31	1.009	0	1333.17	44.2	3484 + 197 part	44246	1785411	16810	14767	7981	4189	35	41
KK104_contigs	596	253	122	67	13	0	2023971	1960136	1625808	1228735	391372	0	288	38415	1986248	2140065	46.77	46.48	12746	11648	6942	5320	47	53	99	118	29	25	318241	82	0	0	7	11 + 53 part	158568	84.518	1.01	0	1293.5	44.01	3390 + 366 part	34369	1813133	11118	9492	4574	3135	55	62
KK107_contigs	1	1	1	1	1	1	1991285	1991285	1991285	1991285	1991285	1991285	1	1991285	1991285	2140065	46.79	46.48	1991285	1991285	1991285	1991285	1	1	1	1	17	1	1991285	14	2	106	0	0 + 1 part	9929	89.515	1.034	3412.37	938.26	30.22	3960 + 140 part	435253	1915575	255643	186234	126921	48384	3	4
KK113_contigs	1	1	1	1	1	1	1992179	1992179	1992179	1992179	1992179	1992179	1	1992179	1992179	2140065	46.83	46.48	1992179	1992179	1992179	1992179	1	1	1	1	16	1	1992179	12	3	133	0	0 + 1 part	52681	87.125	1.04	4003.96	1383.84	60.07	3808 + 172 part	608643	1864819	249369	249369	58970	43877	3	3
KK119_contigs	516	211	115	76	14	0	1996473	1947005	1677186	1392468	446333	0	227	46884	1959096	2140065	46.7	46.48	14743	13915	8628	6324	43	49	85	103	35	27	315837	80	0	0	4	11 + 47 part	159094	83.383	1.009	0	1308.01	45.45	3410 + 276 part	46702	1788236	12554	11403	5659	3411	50	58
KK120_contigs	883	472	112	29	1	0	1943140	1792200	939939	387790	26820	0	607	26820	1892370	2140065	46.81	46.48	4921	4165	2555	1811	114	141	249	336	30	27	112417	70	0	0	6	14 + 48 part	125488	81.236	1.016	0	1256.88	40.61	2759 + 907 part	26820	1742793	4165	3378	1924	1147	128	161
KK123_contigs	413	157	100	71	25	2	2019347	1979122	1814267	1606366	883845	127236	169	75438	1987555	2140065	46.7	46.48	21694	18892	12882	10000	30	34	61	71	29	23	434616	78	0	0	5	10 + 44 part	185851	83.491	1.008	0	1347.41	45.33	3498 + 204 part	44251	1789053	16586	14767	7381	4663	37	42
KK124_contigs	478	160	98	70	24	2	2025453	1977131	1802716	1607271	873564	146294	173	75452	1986610	2140065	46.7	46.48	21441	19129	12883	10000	30	33	60	70	29	24	451075	75	0	0	5	10 + 46 part	186793	83.422	1.008	0	1345.94	45.65	3501 + 204 part	60990	1787782	16613	14950	7179	4189	36	41
KK125_contigs	595	147	99	68	22	4	2019969	1956944	1837058	1595695	872286	263566	163	88028	1967390	2140065	46.73	46.48	23242	20634	11957	9990	27	31	57	69	26	24	460993	85	0	0	8	6 + 35 part	118985	85.76	1.007	0	1342.76	46.53	3653 + 213 part	84437	1837036	19684	15873	9247	6726	31	36
KK128_contigs	1	1	1	1	1	1	1993012	1993012	1993012	1993012	1993012	1993012	1	1993012	1993012	2140065	46.86	46.48	1993012	1993012	1993012	1993012	1	1	1	1	16	1	1993012	15	3	150	0	0 + 1 part	67887	84.585	1.064	5994.8	1322.52	54.75	3658 + 172 part	606749	1810285	246438	246438	48205	37707	3	3
KK138_contigs	527	166	101	75	21	2	2003204	1948018	1761465	1581606	735138	137456	178	84469	1956249	2140065	46.71	46.48	19643	18053	11838	9588	32	37	65	78	30	24	364152	78	0	0	7	16 + 48 part	158656	83.383	1.007	0	1307.4	44.27	3517 + 178 part	81682	1786676	16615	14447	8180	4811	37	43
KK141_contigs	1	1	1	1	1	1	1992881	1992881	1992881	1992881	1992881	1992881	1	1992881	1992881	2140065	46.88	46.48	1992881	1992881	1992881	1992881	1	1	1	1	16	1	1992881	13	3	138	0	0 + 1 part	56973	84.411	1.072	6786.31	1352.05	59.73	3638 + 164 part	603456	1806546	241938	241938	47975	36850	3	3
KK145_contigs	1	1	1	1	1	1	1991194	1991194	1991194	1991194	1991194	1991194	1	1991194	1991194	2140065	46.78	46.48	1991194	1991194	1991194	1991194	1	1	1	1	17	1	1991194	16	2	98	0	0 + 1 part	6532	89.834	1.032	3166.69	967.7	35.73	3982 + 126 part	436586	1922576	257662	187162	126944	48698	3	4
KK156_contigs	1	1	1	1	1	1	1991357	1991357	1991357	1991357	1991357	1991357	1	1991357	1991357	2140065	46.77	46.48	1991357	1991357	1991357	1991357	1	1	1	1	17	1	1991357	16	2	99	0	0 + 1 part	11907	89.53	1.033	3245.98	973.23	37.21	3964 + 122 part	429485	1916147	257670	187234	126938	48230	3	4
KK158_contigs	1	1	1	1	1	1	1992812	1992812	1992812	1992812	1992812	1992812	1	1992812	1992812	2140065	46.88	46.48	1992812	1992812	1992812	1992812	1	1	1	1	16	1	1992812	14	3	155	0	0 + 1 part	64747	84.922	1.061	5802	1343.91	50.73	3674 + 188 part	605248	1817388	242523	242523	48196	37346	3	3
KK171_contigs	489	139	89	62	26	6	1971061	1920354	1785521	1596711	1036668	389422	152	94433	1928701	2140065	46.69	46.48	27891	22528	12483	9967	24	28	49	63	25	21	515990	67	0	0	5	7 + 38 part	128610	83.58	1.006	0	1213.64	40.81	3534 + 177 part	64545	1790076	21170	17135	9959	5807	29	35
KK171_N_contigs	1	1	1	1	1	1	1992934	1992934	1992934	1992934	1992934	1992934	1	1992934	1992934	2140065	46.83	46.48	1992934	1992934	1992934	1992934	1	1	1	1	17	1	1992934	14	2	153	0	0 + 1 part	63921	85.265	1.057	5569.33	1251.32	59.24	3680 + 180 part	424484	1824907	183308	183308	57210	37409	4	4
KK181_contigs	881	136	82	57	25	7	1995935	1905938	1759866	1582630	1071905	465619	151	78067	1916933	2140065	46.73	46.48	28933	27175	13791	9358	21	25	45	60	28	24	449485	73	0	0	2	7 + 36 part	122103	83.315	1.007	0	1272.75	43.47	3544 + 168 part	76680	1783856	22030	18122	9243	4923	25	31
KK189_contigs	1	1	1	1	1	1	1993001	1993001	1993001	1993001	1993001	1993001	1	1993001	1993001	2140065	46.88	46.48	1993001	1993001	1993001	1993001	1	1	1	1	16	1	1993001	16	3	147	0	0 + 1 part	61012	84.898	1.063	6050.62	1325.36	54.82	3669 + 182 part	604711	1817100	244288	244288	48151	36907	3	3
KK190_contigs	1	1	1	1	1	1	1992845	1992845	1992845	1992845	1992845	1992845	1	1992845	1992845	2140065	46.89	46.48	1992845	1992845	1992845	1992845	1	1	1	1	17	1	1992845	14	2	148	0	0 + 1 part	56151	84.417	1.072	6838.77	1359.86	67.7	3630 + 186 part	425006	1806767	186491	186491	47245	36753	4	4
KK197_contigs	492	217	121	75	12	1	2022742	1969149	1699419	1380956	388580	51432	238	51432	1984291	2140065	46.72	46.48	15171	13788	7597	6270	43	49	88	105	32	27	279000	82	0	0	7	21 + 45 part	181368	83.51	1.009	0	1297.31	42.92	3398 + 311 part	51424	1789364	11115	10531	4894	3613	50	57
KK199_contigs	1	1	1	1	1	1	1991254	1991254	1991254	1991254	1991254	1991254	1	1991254	1991254	2140065	46.78	46.48	1991254	1991254	1991254	1991254	1	1	1	1	17	1	1991254	15	2	99	0	0 + 1 part	9261	89.656	1.033	3224.25	968.78	33.93	3980 + 128 part	436425	1918704	256242	186720	126933	48398	3	4
KK200_contigs	491	161	98	70	24	2	2012663	1959190	1793367	1595626	837309	124643	175	68572	1969773	2140065	46.79	46.48	21085	18714	12822	9960	31	35	60	71	23	17	335987	74	0	0	5	16 + 42 part	173207	83.266	1.008	0	1264.13	42.09	3498 + 192 part	68270	1784528	16997	16145	8479	4991	35	40
KK238_contigs	1	1	1	1	1	1	1993142	1993142	1993142	1993142	1993142	1993142	1	1993142	1993142	2140065	46.84	46.48	1993142	1993142	1993142	1993142	1	1	1	1	17	1	1993142	13	3	147	0	0 + 1 part	77277	84.496	1.06	5612.24	1309.32	50.1	3662 + 154 part	604245	1808325	246552	246552	48016	37478	3	3
KK242_contigs	1	1	1	1	1	1	1993051	1993051	1993051	1993051	1993051	1993051	1	1993051	1993051	2140065	46.9	46.48	1993051	1993051	1993051	1993051	1	1	1	1	17	1	1993051	14	2	138	0	0 + 1 part	59544	84.003	1.076	7102.78	1291.02	57.18	3612 + 168 part	421633	1797968	180868	180868	47398	37072	4	4
KK243_contigs	603	158	92	66	22	4	1975462	1913034	1733901	1548294	806395	247536	176	67411	1926809	2140065	46.82	46.48	21883	20310	12821	8619	29	34	57	73	23	19	380240	77	0	0	5	11 + 40 part	134130	83.124	1.008	0	1266.95	42.39	3481 + 191 part	65830	1780869	17905	16310	8555	4759	33	39
KK245_contigs	1	1	1	1	1	1	1992193	1992193	1992193	1992193	1992193	1992193	1	1992193	1992193	2140065	46.85	46.48	1992193	1992193	1992193	1992193	1	1	1	1	17	1	1992193	13	2	141	0	0 + 1 part	33462	87.505	1.046	4622.9	1320.69	62.74	3818 + 180 part	429351	1872762	184226	184226	58086	47814	4	4
KK260_contigs	1	1	1	1	1	1	1991364	1991364	1991364	1991364	1991364	1991364	1	1991364	1991364	2140065	46.78	46.48	1991364	1991364	1991364	1991364	1	1	1	1	17	1	1991364	15	2	107	0	0 + 1 part	13903	89.173	1.036	3598.84	928.55	32.33	3938 + 138 part	427096	1908207	255614	186553	58996	48215	3	4
KK274_contigs	1	1	1	1	1	1	1991455	1991455	1991455	1991455	1991455	1991455	1	1991455	1991455	2140065	46.79	46.48	1991455	1991455	1991455	1991455	1	1	1	1	16	1	1991455	14	3	112	0	0 + 1 part	10805	89.244	1.037	3728.33	950.16	36.76	3946 + 138 part	620662	1909748	255377	255377	126898	48200	3	3
KK411_contigs	1	1	1	1	1	1	1991453	1991453	1991453	1991453	1991453	1991453	1	1991453	1991453	2140065	46.79	46.48	1991453	1991453	1991453	1991453	1	1	1	1	16	1	1991453	14	3	112	0	0 + 1 part	9739	89.281	1.037	3746.16	963.69	36.79	3940 + 146 part	619049	1910658	255497	255497	126868	47806	3	3
NCTC10529_contigs	1	1	1	1	1	1	2006553	2006553	2006553	2006553	2006553	2006553	1	2006553	2006553	2140065	46.57	46.48	2006553	2006553	2006553	2006553	1	1	1	1	116	1	2006553	101	0	0	0	0 + 1 part	138251	85.994	1.015	0	1326.18	44.83	3770 + 161 part	177171	1865685	59613	53587	25838	18216	10	12
NCTC10746_contigs	5	5	5	3	3	3	2092391	2092391	2092391	2080273	2080273	2080273	5	1206206	2092391	2140065	46.39	46.48	1206206	1206206	740730	740730	1	1	2	2	15	3	1953282	28	0	0	0	0 + 3 part	18500	95.359	1.016	0	454.05	20.78	4461 + 45 part	375564	2051626	205743	205743	133337	133337	4	4
PV1748_contigs	1	1	1	1	1	1	1992143	1992143	1992143	1992143	1992143	1992143	1	1992143	1992143	2140065	46.85	46.48	1992143	1992143	1992143	1992143	1	1	1	1	17	1	1992143	13	2	157	0	0 + 1 part	47758	86.607	1.049	4813.06	1321.1	50.82	3760 + 192 part	421477	1853453	183173	183173	58456	43878	4	4
PYHERBlood_contigs	557	174	100	68	24	2	2083460	2006373	1817582	1583175	903806	208054	212	123080	2031740	2140065	46.68	46.48	22619	20447	11283	9421	29	32	63	71	9	7	192113	45	0	0	5	13 + 23 part	100298	89.741	1.006	0	953.39	30.04	3877 + 187 part	109934	1924872	20447	19505	9460	8442	31	33
PYKK081_contigs	94	17	2	1	1	1	2097547	2064033	2033749	2027639	2027639	2027639	38	2027639	2077066	2140065	46.42	46.48	2027639	2027639	2027639	2027639	1	1	1	1	136	12	2050786	102	2	31	1	15 + 3 part	168089	85.247	1.046	2313.41	1391.74	55.2	3673 + 215 part	178882	1859508	38453	38453	14357	13274	14	14
PYP8_contigs	1101	174	101	69	24	3	2116086	1990214	1808082	1577243	877112	202180	209	84962	2014075	2140065	46.72	46.48	22384	20394	11259	9400	30	33	63	72	8	7	98390	45	0	0	2	19 + 21 part	97960	89.067	1.005	0	944.76	29.75	3837 + 191 part	84945	1909110	20391	19396	9363	8444	31	34
Sch187_contigs	595	135	87	63	23	6	1971503	1904189	1776433	1602582	984735	405465	157	94346	1919134	2140065	46.7	46.48	26921	22381	12489	9978	23	27	49	64	28	23	615071	74	0	0	3	7 + 39 part	130982	83.077	1.006	0	1219.52	40.55	3519 + 172 part	64551	1779643	19357	16226	9956	5404	30	36
Sch538_contigs	466	132	87	57	26	8	2030581	1963623	1844760	1637205	1144527	485443	162	75360	1984637	2140065	46.68	46.48	29410	27836	13617	11040	21	24	45	54	28	22	600349	61	0	0	7	18 + 36 part	176500	83.964	1.006	0	1276.49	42.96	3537 + 211 part	59387	1798509	21653	18227	8195	5402	29	33
UnkA_contigs	522	157	103	71	22	2	1975268	1923241	1781730	1547768	774735	118771	172	65234	1934087	2140065	46.78	46.48	20243	18207	11713	8723	31	36	62	78	33	27	538868	63	0	0	4	4 + 36 part	131398	83.621	1.007	0	1319.27	44.37	3487 + 245 part	60745	1791968	16809	13833	7796	4722	36	43
UnkB_contigs	444	154	91	68	24	4	1995372	1949053	1780695	1617815	891040	253780	167	68684	1958281	2140065	46.83	46.48	22281	19038	14554	10433	28	33	56	67	24	18	368190	76	0	0	6	13 + 41 part	162685	83.231	1.008	0	1272.12	42.16	3496 + 187 part	68418	1783732	17141	16728	8596	4941	33	38
[truncated: 2 more columns]

## Sheet: Supplementary Data 3
Species	Strain	Isolation location	Isolation Year	Isolation condition	RTX Copy Number	Capsule Type
Kingella kingae
	0410+23083	Reykjavíc, Iceland	2004	Bacteremia		a
	C2005003818	Minnesota, USA	2005	Bacteremia		a
	C2005004024	Minnesota, USA	2005	Bacteremia		a
	C2006003006	Minnesota, USA	2006	Bacteremia		a
	C2009000170	Minnesota, USA	2009	Bacteremia		b
	CA105	Catalonia, Spain	2009	Bacteremia		a
	CA120	Catalonia, Spain	2010	Bacteremia		a
	CA216	Catalonia, Spain	2016	Bacteremia		a
	CA63	Catalonia, Spain	2004	Bacteremia		a
	CA64	Catalonia, Spain	2004	Bacteremia		a
	CA65	Catalonia, Spain	2004	Bacteremia		b
	CA67	Catalonia, Spain	2004	Bacteremia		b
	CA75	Catalonia, Spain	2006	Bacteremia		b
	CAN22	Montreal, Canada	2012	Bacteremia		b
	CIP 101722	Grenoble, France	1985	Bacteremia		a
	CIP 73.01	Besançon, France	1972	Bacteremia		a
	N10-10770	Nantes, France	2010	Bacteremia		d
	CA139	Catalonia, Spain	2012	Carriage		d
	CA183	Catalonia, Spain	2014	Carriage		a
	KK194	St. Petersburg, Russia	2003	Carriage		d
	M2003000170	Minnesota, USA	2003	Carriage		a
	M2004000037			Unknown
	CHOP 1021			Carriage
	SW353	Switzerland	2013	Carriage		b
	ZUL 30220039-S	Paris, France	2013	Carriage		b
	AUS 01	Geelong, Australia	2013	Endocarditis		b
	COU 1310053120	Sables d’Olonnes, France	2013	Endocarditis		a
	Duke 137	North Carolina, USA	2007	Endocarditis		a
	N10-10419	Nantes, France	2010	Endocarditis		b
	13040	Pennsylvania, USA	2016	Osteoarthritis		a
	0111+28183	Reykjavíc, Iceland	2001	Osteoarthritis		b
	0211+12480	Reykjavíc, Iceland	2002	Osteoarthritis		b
	0303+28260	Reykjavíc, Iceland	2003	Osteoarthritis		b
	0309+30201	Reykjavíc, Iceland	2003	Osteoarthritis		c
	0405+30002	Reykjavíc, Iceland	2004	Osteoarthritis		b
	0601+26281	Reykjavíc, Iceland	2006	Osteoarthritis		a
	0604+12258	Reykjavíc, Iceland	2006	Osteoarthritis		b
	9508+31135	Reykjavíc, Iceland	1995	Osteoarthritis		b
	97–982	Missouri, USA	UN	Osteoarthritis		a
	9911+17199	Reykjavíc, Iceland	1999	Osteoarthritis		a
	AGO 30220109-S	Paris, France	2013	Osteoarthritis		a
	BIA 29991	Paris, France	2009	Osteoarthritis		a
	BON 36648-la	Paris, France	2013	Osteoarthritis		b
	BRU32800001LA	Paris, France	2013	Osteoarthritis		a
	C2003003154	Minnesota, USA	2003	Osteoarthritis		a
	C2005004457	Minnesota, USA	2005	Osteoarthritis		b
	C2005004524	Minnesota, USA	2005	Osteoarthritis		b
	C2006001196	Minnesota, USA	2006	Osteoarthritis		b
	C2007000490	Minnesota, USA	2007	Osteoarthritis		b
	C2009033016	Minnesota, USA	2009	Osteoarthritis		a
	C2012000896	Minnesota, USA	2012	Osteoarthritis		a
	CA112	Catalonia, Spain	2009	Osteoarthritis		a
	CA122	Catalonia, Spain	2010	Osteoarthritis		b
	CA129	Catalonia, Spain	2011	Osteoarthritis		a
	CA131	Catalonia, Spain	2011	Osteoarthritis		c
	CA138	Catalonia, Spain	2012	Osteoarthritis		a
	CA151	Catalonia, Spain	2009	Osteoarthritis		b
	CA179	Catalonia, Spain	2010	Osteoarthritis		a
	CA181	Catalonia, Spain	2014	Osteoarthritis		b
	CA189	Catalonia, Spain	2014	Osteoarthritis		a
	CA197	Catalonia, Spain	2014	Osteoarthritis		a
	CA198	Catalonia, Spain	2014	Osteoarthritis		b
	CA199	Catalonia, Spain	2014	Osteoarthritis		b
	CA20	Catalonia, Spain	1998	Osteoarthritis		a
	CA202	Catalonia, Spain	2015	Osteoarthritis		a
	CA203	Catalonia, Spain	2015	Osteoarthritis		b
	CA217	Catalonia, Spain	2016	Osteoarthritis		b
	CA40	Catalonia, Spain	2000	Osteoarthritis		b
	CA48	Catalonia, Spain	2001	Osteoarthritis		b
	CA49	Catalonia, Spain	2001	Osteoarthritis		b
	CA55	Catalonia, Spain	2001	Osteoarthritis		c
	CA57	Catalonia, Spain	2002	Osteoarthritis		a
	CA61	Catalonia, Spain	2003	Osteoarthritis		a
	CA66	Catalonia, Spain	2004	Osteoarthritis		a
	CA68	Catalonia, Spain	2004	Osteoarthritis		a
	CA7	Catalonia, Spain	1997	Osteoarthritis		a
	CA73	Catalonia, Spain	2006	Osteoarthritis		b
	CA77	Catalonia, Spain	2006	Osteoarthritis		a
	CA78	Catalonia, Spain	2006	Osteoarthritis		a
	CA83	Catalonia, Spain	2007	Osteoarthritis		a
	CA84	Catalonia, Spain	2007	Osteoarthritis		a
	CA85	Catalonia, Spain	2007	Osteoarthritis		b
	CA88	Catalonia, Spain	2008	Osteoarthritis		a
	CA94	Catalonia, Spain	2008	Osteoarthritis		a
	CA95	Catalonia, Spain	2008	Osteoarthritis		a
	CA99	Catalonia, Spain	2009	Osteoarthritis		b
	CAN1	Montreal, Canada	2003	Osteoarthritis		a
	CAN13	Montreal, Canada	2009	Osteoarthritis		b
	CAN16	Montreal, Canada	2010	Osteoarthritis		b
	CAN2	Montreal, Canada	2005	Osteoarthritis		a
	CAN21	Montreal, Canada	2012	Osteoarthritis		b
	CAN24	Montreal, Canada	2013	Osteoarthritis		a
	CAN25	Montreal, Canada	2013	Osteoarthritis		a
	CAN3	Montreal, Canada	2005	Osteoarthritis		a
	CAN7	Montreal, Canada	2006	Osteoarthritis		b
	CAN8c	Montreal, Canada	2007	Osteoarthritis		a
	CAN9	Montreal, Canada	2007	Osteoarthritis		a
	CAT30640171-S	Paris, France	2013	Osteoarthritis		b
	CIP 102473	Paris, France	1986	Osteoarthritis		b
	DAG 31560001-S	Paris, France	2013	Osteoarthritis		a
	DER 112012–1	Paris, France	2012	Osteoarthritis		a
	ETI 126580	Paris, France	2011	Osteoarthritis		a
	FOF 3022006-S	Paris, France	2013	Osteoarthritis		b
	GRO 7183	Bordeaux, France	2010	Osteoarthritis		a
	HAM 137138	Paris, France	2011	Osteoarthritis		b
	HER 31223	Paris, France	2010	Osteoarthritis		a
	MAR 1853	Paris, France	2011	Osteoarthritis		a
	N10-6318	Nantes, France	2010	Osteoarthritis		a
	N10-6602	Nantes, France	2010	Osteoarthritis		a
	POH 14284	Paris, France	2011	Osteoarthritis		a
	PP1	New York, USA	UN	Osteoarthritis		a
	S1010080184	Reykjavíc, Iceland	2010	Osteoarthritis		c
	SAI 11985	Paris, France	2011	Osteoarthritis		a
	SAN 6539	Bordeaux, France	2009	Osteoarthritis		b
	SCH 25972	Paris, France	2007	Osteoarthritis		b
	SLCH 002	Missouri, USA	UN	Osteoarthritis		b
	SLCH 05-001-1817	Missouri, USA	UN	Osteoarthritis		a
	SW268	Switzerland	2015	Osteoarthritis		a
	SW628	Switzerland	2014	Osteoarthritis		b
	ZEH 30720143-S	Paris, France	2013	Osteoarthritis		a
	CRA 32950107-S	Paris, France	2013	Unknown		a
	DOR 8225	Bordeaux, France	2012	Unknown		a
	VTK:500285	USA	UN	Unknown		c
	VTK:500287	USA	UN	Unknown		c
	VTK:500615	USA	UN	Unknown		a
	VTK:501585	USA	UN	Unknown		a
	VTK:501586	USA	UN	Unknown		c
	VTK:501628	USA	UN	Unknown		a
	VTK:501629	USA	UN	Unknown		a
	VTK:501804	USA	UN	Unknown		a
	LEP 6724	Bordeaux, France	2009	Unknown		b
Kingella negevensis	BB632a
	Sch538T
	CC173
	Sch525
	eurobensis
Kingella denitrificans	ATCC 33394
	GC77
	NCTC 10995
Kingella oralis	ATCC 51147
	DSM18271
Kingella potus	NCTC 13336
Neisseria meningitidis	MC58

## Sheet: Supplementary Data 4
	Species/Strain	Protein	Accession	Length (a.a.)	Species/Strain	Protein	Accession	Length (a.a.)	Identity (%)	Similarity (%)
	N. meningitidis	FrpC	WP_010980934	1829	K. denitrificans	FrpC	WP_232618002	1943	37.8	40.4
					K. kingae	FrpC	CRZ20990	1278	29.8	41.9
					Moraxella bovis	FrpC	WP_078274180	2193	26.7	40
					K. oralis	FrpC	QMT43717	571	14.2	19
					M. bovis	MbxA	ABR28460	927	13.7	21.7
					K. kingae	RtxA	WP_019388953	956	12.5	19.9
	K. kingae	FrpC	CRZ20990	1278	K. negevensis	FrpC	SNB83338	1126	67	72.9
					M. bovis	FrpC	WP_078274180	2193	21.7	31.1
					K. oralis	FrpC	QMT43717	571	21.1	28
					M. bovis	MbxA	ABR28460	927	17.7	29.1
					K. kingae	RtxA	WP_019388953	956	17.7	28.3
					K. denitrificans	FrpC	WP_232618002	1943	13.6	20
	K. kingae	RtxA	WP_019388953	956	K. negevensis	RtxA	WP_095063378	967	98.1	98.6
					M. bovis	MbxA	ABR28460	927	69.4	82.4
					K. denitrificans	FrpC	WP_232618002	1943	16.2	24.4
					K. oralis	FrpC	QMT43717	571	14.1	24.1
					M. bovis	FrpC	WP_078274180	2193	10.9	18.6
	K. kingae	RtxB	WP_032133026	708	K. negevensis	RtxB	SNB76432	710	99.2	99.4
	ATPase/Permase				K. denitrificans	RtxB	WP_003784101	709	86.3	93
					N. meningitidis	RtxB	AAF41764	742	85.8	92.4
					M. bovis	MbxB	OOR87769	716	84.8	91.9
					K. oralis	RtxB	WP_003798290	620	24.4	40.2
	N. meningitidis	RtxB	AAF41764	742	M. bovis	RtxB	OOR87769	716	81.4	89.8
	K. kingae	RtxD	WP_019390474	475	K. negevensis	RtxD	WP_019390474	475	99.8	99.8
	Periplasmic Adaptor				K. denitrificans	RtxD	WP_003784091	475	82.4	92
					N. meningitidis	RtxD	WP_002218333	475	81.7	91.4
					M. bovis	MbxD	WP_078275053	475	72.9	86.3
					K. oralis	RtxD	-	-	-	-
	N. meningitidis	RtxD	WP_002218333	475	M. bovis	MbxD	WP_078275053	475	72.9	86.6
	K. kingae	TolC	WP_042923254	430	K. negevensis	TolC	WP_019388952	430	99.5	99.8
	Outermembrane Protein				K. denitrificans	TolC	WP_003784087	436	63.2	81.5
					N. meningitidis	TolC	WP_127201827	467	59.3	75.9
					M. bovis	TolC	WP_078275054	434	53.9	72.8
					K. oralis	TolC	-	-	-	-
	N. meningitidis	TolC	WP_127201827	467	M. bovis	TolC	WP_078275054	434	49.8	69.6

## Sheet: Supplementary Data 5
Gene	Non-unique Gene name	Annotation	No. isolates	No. sequences	Avg sequences per isolate	Genome Fragment	Order within Fragment	Accessory Fragment	Accessory Order with Fragment	QC	Min group size nuc	Max group size nuc	Avg group size nuc	11220434	AA010	AA026	AA038	AA068	AA080	AA097	AA105	AA255	AA392	AA392C5	AA392D9	AA392U8	AA393	AA417	AA478	AA574	ATCC23330	ATCC23331	ATCC23332	BB016	BB060	BB114	BB149	BB237	BB270	BB285	BB300	BB631	BB632a	CC062	CC254	D2363	D7330	D7453	F41215CHC
prmC_2		Release factor glutamine methyltransferase	124	192	1.55	169	995				284	1472	815	BPHFIHDL_00719	KOCJOFNC_00732 KOCJOFNC_00733	LBCCIJBH_00956	BMJPMCHL_01633 BMJPMCHL_01632	JNBCBFPE_01710 JNBCBFPE_01711	CFPEFCNE_00616 CFPEFCNE_00615	GKBANEBM_00749 GKBANEBM_00748	MFHEGGBM_01708	EGGFBFOM_01768	GKOCOOAB_01692 GKOCOOAB_01693	FBDPMFPL_00168	IMOPPBIF_00687 IMOPPBIF_00686	KIEMHAEH_00225	MJACAPHP_00833 MJACAPHP_00832	OLNGHCGH_01825	DCCFGIBI_00685 DCCFGIBI_00686	INDHGBHN_00624	ABJGGOKB_01285	PIGKNEIA_00501	AILEKONO_01664	CCALFPLO_01693 CCALFPLO_01694	LIIDBHEN_01714	LFAEFAAI_01768	CPGHLNFA_00801 CPGHLNFA_00802	FMJBDMAA_01163 FMJBDMAA_01162	DNIICONI_00240	POJGFOLD_01415 POJGFOLD_01416	CKBPABEM_00800 CKBPABEM_00801	AJLJINNK_01705	KBMNLIJE_00646 KBMNLIJE_00645	ILIAOFMC_00776 ILIAOFMC_00777	HBCCCJDO_01721	PCDIOKBK_01690	EGEIJCCE_01729 EGEIJCCE_01730	KBDNDIJC_00928 KBDNDIJC_00929	KNIPFBIG_01511
mepH		hypothetical protein	124	124	1	169	3737				272	737	717	BPHFIHDL_01152	KOCJOFNC_01551	LBCCIJBH_01758	BMJPMCHL_01539	JNBCBFPE_00715	CFPEFCNE_01841	GKBANEBM_01758	MFHEGGBM_00707	EGGFBFOM_00720	GKOCOOAB_00964	FBDPMFPL_01164	IMOPPBIF_01750	KIEMHAEH_01699	MJACAPHP_01805	OLNGHCGH_00740	DCCFGIBI_01742	INDHGBHN_01674	ABJGGOKB_01939	PIGKNEIA_00140	AILEKONO_00088	CCALFPLO_00701	LIIDBHEN_00719	LFAEFAAI_00716	CPGHLNFA_01391	FMJBDMAA_00839	DNIICONI_01727	POJGFOLD_01750	CKBPABEM_01597	AJLJINNK_00728	KBMNLIJE_01757	ILIAOFMC_01556	HBCCCJDO_00726	PCDIOKBK_00710	EGEIJCCE_00716	KBDNDIJC_01492	KNIPFBIG_01820
KKKWG1_0401.p01		hypothetical protein	124	124	1	169	2107				338	683	618	BPHFIHDL_01969	KOCJOFNC_00771	LBCCIJBH_00843	BMJPMCHL_01740	JNBCBFPE_00347	CFPEFCNE_00742	GKBANEBM_00791	MFHEGGBM_00344	EGGFBFOM_00349	GKOCOOAB_00582	FBDPMFPL_00920	IMOPPBIF_00724	KIEMHAEH_00911	MJACAPHP_00722	OLNGHCGH_00364	DCCFGIBI_00648	INDHGBHN_00740	ABJGGOKB_01472	PIGKNEIA_00116	AILEKONO_00062	CCALFPLO_00342	LIIDBHEN_00350	LFAEFAAI_00351	CPGHLNFA_00569	FMJBDMAA_00918	DNIICONI_00868	POJGFOLD_00853	CKBPABEM_00677	AJLJINNK_00355	KBMNLIJE_00860	ILIAOFMC_00627	HBCCCJDO_00356	PCDIOKBK_00342	EGEIJCCE_00352	KBDNDIJC_01042	KNIPFBIG_01844
KKKWG1_0110.p01		hypothetical protein	124	145	1.17	169	3306				203	521	402	BPHFIHDL_01459 BPHFIHDL_01460	KOCJOFNC_01464	LBCCIJBH_01623	BMJPMCHL_01333 BMJPMCHL_01334	JNBCBFPE_00107	CFPEFCNE_01566	GKBANEBM_01612	MFHEGGBM_00100	EGGFBFOM_00104	GKOCOOAB_00232	FBDPMFPL_00298	IMOPPBIF_01613	KIEMHAEH_01531	MJACAPHP_01586	OLNGHCGH_00110	DCCFGIBI_01627	INDHGBHN_01455 INDHGBHN_01454	ABJGGOKB_01702	PIGKNEIA_01944	AILEKONO_01963	CCALFPLO_00101	LIIDBHEN_00106	LFAEFAAI_00106	CPGHLNFA_01535	FMJBDMAA_00550	DNIICONI_01575 DNIICONI_01576	POJGFOLD_01608	CKBPABEM_01563	AJLJINNK_00105	KBMNLIJE_01484	ILIAOFMC_01643 ILIAOFMC_01644	HBCCCJDO_00110	PCDIOKBK_00106	EGEIJCCE_00108	KBDNDIJC_00713	KNIPFBIG_00019
scpA		Segregation and condensation protein A	124	234	1.89	169	2165				347	1643	810	BPHFIHDL_01951 BPHFIHDL_01952	KOCJOFNC_01485 KOCJOFNC_01484	LBCCIJBH_01277 LBCCIJBH_01278	BMJPMCHL_00876	JNBCBFPE_00397 JNBCBFPE_00398	CFPEFCNE_00819 CFPEFCNE_00820	GKBANEBM_01656 GKBANEBM_01657	MFHEGGBM_00394 MFHEGGBM_00395	EGGFBFOM_00398 EGGFBFOM_00399	GKOCOOAB_00562 GKOCOOAB_00561	FBDPMFPL_01248 FBDPMFPL_01249	IMOPPBIF_01643 IMOPPBIF_01644	KIEMHAEH_00981 KIEMHAEH_00980	MJACAPHP_01345 MJACAPHP_01346	OLNGHCGH_00414 OLNGHCGH_00415	DCCFGIBI_01657 DCCFGIBI_01656	INDHGBHN_00811	ABJGGOKB_01132 ABJGGOKB_01133	PIGKNEIA_01799 PIGKNEIA_01798	AILEKONO_01818 AILEKONO_01817	CCALFPLO_00392 CCALFPLO_00393	LIIDBHEN_00400 LIIDBHEN_00401	LFAEFAAI_00401 LFAEFAAI_00402	CPGHLNFA_01248 CPGHLNFA_01249	FMJBDMAA_01416 FMJBDMAA_01417	DNIICONI_00453 DNIICONI_00454	POJGFOLD_01587 POJGFOLD_01588	CKBPABEM_01573	AJLJINNK_00404 AJLJINNK_00405	KBMNLIJE_01631 KBMNLIJE_01632	ILIAOFMC_01355 ILIAOFMC_01354	HBCCCJDO_00407 HBCCCJDO_00408	PCDIOKBK_00392	EGEIJCCE_00403 EGEIJCCE_00404	KBDNDIJC_01907 KBDNDIJC_01906	KNIPFBIG_00164 KNIPFBIG_00165
esiB_3		hypothetical protein	124	124	1	169	5165				377	584	542	BPHFIHDL_00086	KOCJOFNC_00175	LBCCIJBH_00330	BMJPMCHL_00051	JNBCBFPE_01068	CFPEFCNE_00271	GKBANEBM_00449	MFHEGGBM_01068	EGGFBFOM_01110	GKOCOOAB_01816	FBDPMFPL_00802	IMOPPBIF_00449	KIEMHAEH_00512	MJACAPHP_00238	OLNGHCGH_01139	DCCFGIBI_00325	INDHGBHN_00453	ABJGGOKB_01085	PIGKNEIA_01122	AILEKONO_01111	CCALFPLO_01056	LIIDBHEN_01076	LFAEFAAI_01107	CPGHLNFA_00173	FMJBDMAA_00939	DNIICONI_00480	POJGFOLD_00246	CKBPABEM_00052	AJLJINNK_01059	KBMNLIJE_00524	ILIAOFMC_00381	HBCCCJDO_01058	PCDIOKBK_01042	EGEIJCCE_01081	KBDNDIJC_00973	KNIPFBIG_01042
KKKWG1_1042.p01		hypothetical protein	124	124	1	169	2740				200	641	593	BPHFIHDL_00370	KOCJOFNC_00750	LBCCIJBH_00937	BMJPMCHL_00598	JNBCBFPE_01352	CFPEFCNE_00869	GKBANEBM_00700	MFHEGGBM_01353	EGGFBFOM_01390	GKOCOOAB_00937	FBDPMFPL_00453	IMOPPBIF_00667	KIEMHAEH_00798	MJACAPHP_00818	OLNGHCGH_01420	DCCFGIBI_00942	INDHGBHN_00602	ABJGGOKB_00802	PIGKNEIA_00795	AILEKONO_01421	CCALFPLO_01336	LIIDBHEN_01356	LFAEFAAI_01393	CPGHLNFA_00759	FMJBDMAA_00798	DNIICONI_00724	POJGFOLD_00915	CKBPABEM_00623	AJLJINNK_01342	KBMNLIJE_01243	ILIAOFMC_00600	HBCCCJDO_01356	PCDIOKBK_01326	EGEIJCCE_01362	KBDNDIJC_00711	KNIPFBIG_00714
yceF		7-methyl-GTP pyrophosphatase	124	124	1	169	1245				335	611	580	BPHFIHDL_00601	KOCJOFNC_00387	LBCCIJBH_00611	BMJPMCHL_01370	JNBCBFPE_01595	CFPEFCNE_00013	GKBANEBM_00424	MFHEGGBM_01597	EGGFBFOM_01654	GKOCOOAB_00689	FBDPMFPL_01905	IMOPPBIF_00402	KIEMHAEH_00676	MJACAPHP_00447	OLNGHCGH_01705	DCCFGIBI_00467	INDHGBHN_00502	ABJGGOKB_00124	PIGKNEIA_00306	AILEKONO_01785	CCALFPLO_01579	LIIDBHEN_01598	LFAEFAAI_01658	CPGHLNFA_00357	FMJBDMAA_00837	DNIICONI_00545	POJGFOLD_00611	CKBPABEM_00403	AJLJINNK_01586	KBMNLIJE_00751	ILIAOFMC_00966	HBCCCJDO_01598	PCDIOKBK_01573	EGEIJCCE_01619	KBDNDIJC_00289	KNIPFBIG_01655
KKKWG1_2062.p01		hypothetical protein	124	124	1	169	1011				572	926	846	BPHFIHDL_00705	KOCJOFNC_00718	LBCCIJBH_00970	BMJPMCHL_00649	JNBCBFPE_01696	CFPEFCNE_00630	GKBANEBM_00763	MFHEGGBM_01694	EGGFBFOM_01753	GKOCOOAB_00602	FBDPMFPL_00465	IMOPPBIF_00701	KIEMHAEH_00211	MJACAPHP_00847	OLNGHCGH_01811	DCCFGIBI_00671	INDHGBHN_00638	ABJGGOKB_01271	PIGKNEIA_00487	AILEKONO_01678	CCALFPLO_01679	LIIDBHEN_01700	LFAEFAAI_01754	CPGHLNFA_00787	FMJBDMAA_00639	DNIICONI_00226	POJGFOLD_01502	CKBPABEM_00786	AJLJINNK_01690	KBMNLIJE_00661	ILIAOFMC_00762	HBCCCJDO_01707	PCDIOKBK_01676	EGEIJCCE_01715	KBDNDIJC_01238	KNIPFBIG_01525
rsmI_1		Ribosomal RNA small subunit methyltransferase I	124	124	1	169	3459				329	713	698	BPHFIHDL_00966	KOCJOFNC_00092	LBCCIJBH_00269	BMJPMCHL_00103	JNBCBFPE_00532	CFPEFCNE_01500	GKBANEBM_00239	MFHEGGBM_00525	EGGFBFOM_00533	GKOCOOAB_00704	FBDPMFPL_00140	IMOPPBIF_00239	KIEMHAEH_00170	MJACAPHP_00415	OLNGHCGH_00556	DCCFGIBI_00565	INDHGBHN_00157	ABJGGOKB_01170	PIGKNEIA_01757	AILEKONO_00281	CCALFPLO_00522	LIIDBHEN_00535	LFAEFAAI_00537	CPGHLNFA_00325	FMJBDMAA_00259	DNIICONI_00741	POJGFOLD_00391	CKBPABEM_00472	AJLJINNK_00543	KBMNLIJE_00555	ILIAOFMC_00545	HBCCCJDO_00537	PCDIOKBK_00527	EGEIJCCE_00539	KBDNDIJC_00039	KNIPFBIG_00205
KKKWG1_1349.p01		hypothetical protein	124	124	1	169	5176			Hypothetical protein with no hits to refseq/uniprot/clusters/cdd/tigrfams/pfam overlapping another protein with hits	293	656	646	BPHFIHDL_00094	KOCJOFNC_00183	LBCCIJBH_00338	BMJPMCHL_00043	JNBCBFPE_01076	CFPEFCNE_00279	GKBANEBM_00441	MFHEGGBM_01076	EGGFBFOM_01118	GKOCOOAB_00929	FBDPMFPL_01974	IMOPPBIF_00441	KIEMHAEH_00504	MJACAPHP_00230	OLNGHCGH_01147	DCCFGIBI_00317	INDHGBHN_00461	ABJGGOKB_01093	PIGKNEIA_01130	AILEKONO_01119	CCALFPLO_01064	LIIDBHEN_01084	LFAEFAAI_01115	CPGHLNFA_00165	FMJBDMAA_01792	DNIICONI_00488	POJGFOLD_00238	CKBPABEM_00060	AJLJINNK_01068	KBMNLIJE_00516	ILIAOFMC_00389	HBCCCJDO_01066	PCDIOKBK_01050	EGEIJCCE_01089	KBDNDIJC_01466	KNIPFBIG_01050
ligB		Protocatechuate 4,5-dioxygenase beta chain	124	124	1	169	2002				350	464	416	BPHFIHDL_01762	KOCJOFNC_00856	LBCCIJBH_01591	BMJPMCHL_01640	JNBCBFPE_00291	CFPEFCNE_01564	GKBANEBM_01066	MFHEGGBM_00283	EGGFBFOM_00287	GKOCOOAB_00149	FBDPMFPL_00521	IMOPPBIF_01078	KIEMHAEH_01100	MJACAPHP_01513	OLNGHCGH_00299	DCCFGIBI_01064	INDHGBHN_01798	ABJGGOKB_01539	PIGKNEIA_00044	AILEKONO_02169	CCALFPLO_00280	LIIDBHEN_00289	LFAEFAAI_00291	CPGHLNFA_01460	FMJBDMAA_00815	DNIICONI_01168	POJGFOLD_01152	CKBPABEM_00951	AJLJINNK_00293	KBMNLIJE_01196	ILIAOFMC_01081	HBCCCJDO_00297	PCDIOKBK_00284	EGEIJCCE_00291	KBDNDIJC_00476	KNIPFBIG_01917
dusB		tRNA-dihydrouridine synthase B	124	124	1	169	4911				335	1022	989	BPHFIHDL_01323	KOCJOFNC_00464	LBCCIJBH_00017	BMJPMCHL_01403	JNBCBFPE_00983	CFPEFCNE_00179	GKBANEBM_01020	MFHEGGBM_00966	EGGFBFOM_01002	GKOCOOAB_01371	FBDPMFPL_01198	IMOPPBIF_01033	KIEMHAEH_00606	MJACAPHP_00035	OLNGHCGH_01035	DCCFGIBI_00613	INDHGBHN_00792	ABJGGOKB_01005	PIGKNEIA_01027	AILEKONO_00975	CCALFPLO_00946	LIIDBHEN_00970	LFAEFAAI_00998	CPGHLNFA_00298	FMJBDMAA_01290	DNIICONI_00500	POJGFOLD_00051	CKBPABEM_00094	AJLJINNK_00970	KBMNLIJE_01143	ILIAOFMC_00936	HBCCCJDO_00966	PCDIOKBK_00956	EGEIJCCE_00989	KBDNDIJC_00355	KNIPFBIG_00947
KKKWG1_1248.p01		hypothetical protein	124	124	1	169	5364				176	617	608	BPHFIHDL_00187	KOCJOFNC_00007	LBCCIJBH_00716	BMJPMCHL_00003	JNBCBFPE_01172	CFPEFCNE_01586	GKBANEBM_00063	MFHEGGBM_01171	EGGFBFOM_01210	GKOCOOAB_00306	FBDPMFPL_01048	IMOPPBIF_00063	KIEMHAEH_00141	MJACAPHP_00878	OLNGHCGH_01241	DCCFGIBI_00007	INDHGBHN_00320	ABJGGOKB_00614	PIGKNEIA_01237	AILEKONO_01213	CCALFPLO_01157	LIIDBHEN_01174	LFAEFAAI_01208	CPGHLNFA_01091	FMJBDMAA_00353	DNIICONI_00084	POJGFOLD_00142	CKBPABEM_00235	AJLJINNK_01163	KBMNLIJE_00102	ILIAOFMC_00282	HBCCCJDO_01165	PCDIOKBK_01144	EGEIJCCE_01182	KBDNDIJC_00154	KNIPFBIG_01155
prmB		50S ribosomal protein L3 glutamine methyltransferase	124	124	1	169	5593			Hypothetical protein with no hits to refseq/uniprot/clusters/cdd/tigrfams/pfam overlapping another protein with hits	176	941	918	BPHFIHDL_00297	KOCJOFNC_01686	LBCCIJBH_01682	BMJPMCHL_01601	JNBCBFPE_01281	CFPEFCNE_01707	GKBANEBM_01668	MFHEGGBM_01283	EGGFBFOM_01320	GKOCOOAB_01084	FBDPMFPL_00677	IMOPPBIF_01656	KIEMHAEH_01586	MJACAPHP_01692	OLNGHCGH_01351	DCCFGIBI_01676	INDHGBHN_01662	ABJGGOKB_00499	PIGKNEIA_01361	AILEKONO_01338	CCALFPLO_01267	LIIDBHEN_01286	LFAEFAAI_01318	CPGHLNFA_01648	FMJBDMAA_01912	DNIICONI_01613	POJGFOLD_01571	CKBPABEM_01692	AJLJINNK_01273	KBMNLIJE_01638	ILIAOFMC_01450	HBCCCJDO_01281	PCDIOKBK_01257	EGEIJCCE_01293	KBDNDIJC_01537	KNIPFBIG_01278
ycgM		putative protein YcgM	124	124	1	169	5649				275	677	613	BPHFIHDL_00325	KOCJOFNC_00293	LBCCIJBH_00741	BMJPMCHL_00678	JNBCBFPE_01310	CFPEFCNE_00339	GKBANEBM_00375	MFHEGGBM_01312	EGGFBFOM_01349	GKOCOOAB_01308	FBDPMFPL_01700	IMOPPBIF_00375	KIEMHAEH_00771	MJACAPHP_00307	OLNGHCGH_01379	DCCFGIBI_00821	INDHGBHN_00571	ABJGGOKB_00470	PIGKNEIA_01390	AILEKONO_01367	CCALFPLO_01295	LIIDBHEN_01314	LFAEFAAI_01348	CPGHLNFA_00199	FMJBDMAA_00030	DNIICONI_00693	POJGFOLD_00829	CKBPABEM_00337	AJLJINNK_01303	KBMNLIJE_00602	ILIAOFMC_00342	HBCCCJDO_01311	PCDIOKBK_01284	EGEIJCCE_01321	KBDNDIJC_00271	KNIPFBIG_01307
tusA		Sulfur carrier protein TusA	124	124	1	169	5661				227	272	229	BPHFIHDL_00331	KOCJOFNC_00287	LBCCIJBH_00735	BMJPMCHL_00672	JNBCBFPE_01316	CFPEFCNE_00345	GKBANEBM_00381	MFHEGGBM_01318	EGGFBFOM_01355	GKOCOOAB_00982	FBDPMFPL_00616	IMOPPBIF_00381	KIEMHAEH_00765	MJACAPHP_00301	OLNGHCGH_01385	DCCFGIBI_00815	INDHGBHN_00577	ABJGGOKB_00464	PIGKNEIA_01396	AILEKONO_01373	CCALFPLO_01301	LIIDBHEN_01320	LFAEFAAI_01354	CPGHLNFA_00193	FMJBDMAA_00036	DNIICONI_00699	POJGFOLD_00823	CKBPABEM_00343	AJLJINNK_01309	KBMNLIJE_00596	ILIAOFMC_00348	HBCCCJDO_01318	PCDIOKBK_01290	EGEIJCCE_01327	KBDNDIJC_00277	KNIPFBIG_01313
pyrC		Dihydroorotase	124	124	1	169	5663				662	1034	1027	BPHFIHDL_00332	KOCJOFNC_00286	LBCCIJBH_00734	BMJPMCHL_00671	JNBCBFPE_01317	CFPEFCNE_00346	GKBANEBM_00384	MFHEGGBM_01319	EGGFBFOM_01356	GKOCOOAB_00983	FBDPMFPL_00615	IMOPPBIF_00384	KIEMHAEH_00764	MJACAPHP_00300	OLNGHCGH_01386	DCCFGIBI_00812	INDHGBHN_00578	ABJGGOKB_00461	PIGKNEIA_01399	AILEKONO_01374	CCALFPLO_01302	LIIDBHEN_01321	LFAEFAAI_01355	CPGHLNFA_00192	FMJBDMAA_00037	DNIICONI_00700	POJGFOLD_00822	CKBPABEM_00344	AJLJINNK_01310	KBMNLIJE_00595	ILIAOFMC_00349	HBCCCJDO_01319	PCDIOKBK_01291	EGEIJCCE_01328	KBDNDIJC_00278	KNIPFBIG_01316
KKKWG1_1971.p01		Putative O-methyltransferase/MSMEI_4947	124	124	1	169	885				308	668	659	BPHFIHDL_00793	KOCJOFNC_00190	LBCCIJBH_00573	BMJPMCHL_00346	JNBCBFPE_01785	CFPEFCNE_00708	GKBANEBM_00136	MFHEGGBM_01782	EGGFBFOM_01841	GKOCOOAB_00811	FBDPMFPL_00043	IMOPPBIF_00174	KIEMHAEH_00308	MJACAPHP_00663	OLNGHCGH_01898	DCCFGIBI_00174	INDHGBHN_00193	ABJGGOKB_01358	PIGKNEIA_00576	AILEKONO_01589	CCALFPLO_01768	LIIDBHEN_01787	LFAEFAAI_01842	CPGHLNFA_00586	FMJBDMAA_00400	DNIICONI_00279	POJGFOLD_00596	CKBPABEM_00134	AJLJINNK_01783	KBMNLIJE_00006	ILIAOFMC_00220	HBCCCJDO_01800	PCDIOKBK_01764	EGEIJCCE_01803	KBDNDIJC_00766	KNIPFBIG_00495
iscA		Iron-binding protein IscA	124	124	1	169	802				188	371	316	BPHFIHDL_00844	KOCJOFNC_00238	LBCCIJBH_01038	BMJPMCHL_01903	JNBCBFPE_01832	CFPEFCNE_00905	GKBANEBM_01915	MFHEGGBM_01828	EGGFBFOM_01886	GKOCOOAB_01389	FBDPMFPL_00478	IMOPPBIF_01916	KIEMHAEH_00260	MJACAPHP_00917	OLNGHCGH_01946	DCCFGIBI_01928	INDHGBHN_00241	ABJGGOKB_01405	PIGKNEIA_00627	AILEKONO_01540	CCALFPLO_01815	LIIDBHEN_01833	LFAEFAAI_01891	CPGHLNFA_00862	FMJBDMAA_01219	DNIICONI_00327	POJGFOLD_01551	CKBPABEM_00182	AJLJINNK_01829	KBMNLIJE_00054	ILIAOFMC_01927	HBCCCJDO_01848	PCDIOKBK_01812	EGEIJCCE_01851	KBDNDIJC_00360	KNIPFBIG_00546
KKKWG1_0479.p01		hypothetical protein	124	124	1	169	3649			Hypothetical protein with no hits to refseq/uniprot/clusters/cdd/tigrfams/pfam overlapping another protein with hits	311	416	350	BPHFIHDL_01088	KOCJOFNC_00240	LBCCIJBH_00408	BMJPMCHL_01851	JNBCBFPE_00650	CFPEFCNE_00650	GKBANEBM_00312	MFHEGGBM_00644	EGGFBFOM_00657	GKOCOOAB_00072	FBDPMFPL_01919	IMOPPBIF_00271	KIEMHAEH_00405	MJACAPHP_00290	OLNGHCGH_00678	DCCFGIBI_00231	INDHGBHN_01852	ABJGGOKB_01873	PIGKNEIA_00204	AILEKONO_00151	CCALFPLO_00639	LIIDBHEN_00657	LFAEFAAI_00653	CPGHLNFA_00468	FMJBDMAA_00315	DNIICONI_00371	POJGFOLD_00511	CKBPABEM_00310	AJLJINNK_00665	KBMNLIJE_00674	ILIAOFMC_01048	HBCCCJDO_00661	PCDIOKBK_00647	EGEIJCCE_00654	KBDNDIJC_01819	KNIPFBIG_01758
rlmL		Ribosomal RNA large subunit methyltransferase L	124	124	1	169	4703				437	1154	1127	BPHFIHDL_01177	KOCJOFNC_01636	LBCCIJBH_00998	BMJPMCHL_00532	JNBCBFPE_00838	CFPEFCNE_01506	GKBANEBM_01162	MFHEGGBM_00818	EGGFBFOM_00853	GKOCOOAB_01615	FBDPMFPL_01747	IMOPPBIF_01155	KIEMHAEH_00643	MJACAPHP_01482	OLNGHCGH_00889	DCCFGIBI_01141	INDHGBHN_00386	ABJGGOKB_00860	PIGKNEIA_00884	AILEKONO_00831	CCALFPLO_00798	LIIDBHEN_00820	LFAEFAAI_00852	CPGHLNFA_01422	FMJBDMAA_01167	DNIICONI_00417	POJGFOLD_01115	CKBPABEM_01101	AJLJINNK_00816	KBMNLIJE_00714	ILIAOFMC_00151	HBCCCJDO_00809	PCDIOKBK_00802	EGEIJCCE_00839	KBDNDIJC_00575	KNIPFBIG_00803
KKKWG1_1823.p01		hypothetical protein	124	124	1	169	1343				272	575	566	BPHFIHDL_01773	KOCJOFNC_01064	LBCCIJBH_01126	BMJPMCHL_01390	JNBCBFPE_01537	CFPEFCNE_01439	GKBANEBM_01722	MFHEGGBM_01537	EGGFBFOM_01593	GKOCOOAB_00446	FBDPMFPL_01305	IMOPPBIF_01720	KIEMHAEH_01656	MJACAPHP_01130	OLNGHCGH_01643	DCCFGIBI_01724	INDHGBHN_01591	ABJGGOKB_00728	PIGKNEIA_00734	AILEKONO_00639	CCALFPLO_01518	LIIDBHEN_01536	LFAEFAAI_01598	CPGHLNFA_01041	FMJBDMAA_00662	DNIICONI_01688	POJGFOLD_00646	CKBPABEM_01005	AJLJINNK_01527	KBMNLIJE_01720	ILIAOFMC_01744	HBCCCJDO_01536	PCDIOKBK_01508	EGEIJCCE_01555	KBDNDIJC_01457	KNIPFBIG_00653
coaBC		Coenzyme A biosynthesis bifunctional protein CoaBC	124	124	1	169	3770				137	1190	1149	BPHFIHDL_01907	KOCJOFNC_00334	LBCCIJBH_01140	BMJPMCHL_01865	JNBCBFPE_00737	CFPEFCNE_00591	GKBANEBM_00628	MFHEGGBM_00729	EGGFBFOM_00742	GKOCOOAB_01118	FBDPMFPL_01898	IMOPPBIF_00644	KIEMHAEH_01152	MJACAPHP_00606	OLNGHCGH_00762	DCCFGIBI_00589	INDHGBHN_01069	ABJGGOKB_00405	PIGKNEIA_01453	AILEKONO_00717	CCALFPLO_00723	LIIDBHEN_00741	LFAEFAAI_00738	CPGHLNFA_00458	FMJBDMAA_01890	DNIICONI_01216	POJGFOLD_01674	CKBPABEM_00375	AJLJINNK_00750	KBMNLIJE_00367	ILIAOFMC_01130	HBCCCJDO_00749	PCDIOKBK_00732	EGEIJCCE_00738	KBDNDIJC_01848	KNIPFBIG_01369
lpxL_2		hypothetical protein	124	124	1	169	5096				269	920	902	BPHFIHDL_00044	KOCJOFNC_00133	LBCCIJBH_00311	BMJPMCHL_00896	JNBCBFPE_01028	CFPEFCNE_00834	GKBANEBM_00856	MFHEGGBM_01025	EGGFBFOM_01068	GKOCOOAB_01722	FBDPMFPL_01027	IMOPPBIF_00873	KIEMHAEH_01171	MJACAPHP_00384	OLNGHCGH_01098	DCCFGIBI_00844	INDHGBHN_00881	ABJGGOKB_01043	PIGKNEIA_01080	AILEKONO_01067	CCALFPLO_01014	LIIDBHEN_01034	LFAEFAAI_01065	CPGHLNFA_00237	FMJBDMAA_01242	DNIICONI_01005	POJGFOLD_00287	CKBPABEM_00011	AJLJINNK_01017	KBMNLIJE_00982	ILIAOFMC_00812	HBCCCJDO_01015	PCDIOKBK_01002	EGEIJCCE_01039	KBDNDIJC_01191	KNIPFBIG_01001
pqiB		Intermembrane transport protein PqiB	124	124	1	169	953				371	1694	1649	BPHFIHDL_00750	KOCJOFNC_01416	LBCCIJBH_01359	BMJPMCHL_01585	JNBCBFPE_01741	CFPEFCNE_00413	GKBANEBM_01411	MFHEGGBM_01738	EGGFBFOM_01798	GKOCOOAB_01670	FBDPMFPL_01086	IMOPPBIF_01430	KIEMHAEH_00256	MJACAPHP_00798	OLNGHCGH_01854	DCCFGIBI_01399	INDHGBHN_00845	ABJGGOKB_01315	PIGKNEIA_00530	AILEKONO_01636	CCALFPLO_01725	LIIDBHEN_01744	LFAEFAAI_01800	CPGHLNFA_00687	FMJBDMAA_00907	DNIICONI_00270	POJGFOLD_00962	CKBPABEM_01500	AJLJINNK_01738	KBMNLIJE_00898	ILIAOFMC_00669	HBCCCJDO_01753	PCDIOKBK_01719	EGEIJCCE_01760	KBDNDIJC_00204	KNIPFBIG_01481
KKKWG1_1874.p01		hypothetical protein	124	124	1	169	713			Hypothetical protein with no hits to refseq/uniprot/clusters/cdd/tigrfams/pfam overlapping another protein with hits	293	881	826	BPHFIHDL_00890	KOCJOFNC_01927	LBCCIJBH_01892	BMJPMCHL_01849	JNBCBFPE_01879	CFPEFCNE_01921	GKBANEBM_01900	MFHEGGBM_01876	EGGFBFOM_01932	GKOCOOAB_01681	FBDPMFPL_01574	IMOPPBIF_01895	KIEMHAEH_01839	MJACAPHP_01972	OLNGHCGH_01993	DCCFGIBI_01904	INDHGBHN_01881	ABJGGOKB_01452	PIGKNEIA_00678	AILEKONO_00583	CCALFPLO_01861	LIIDBHEN_01879	LFAEFAAI_01938	CPGHLNFA_01981	FMJBDMAA_01825	DNIICONI_01847	POJGFOLD_01876	CKBPABEM_01890	AJLJINNK_01880	KBMNLIJE_01898	ILIAOFMC_01896	HBCCCJDO_01900	PCDIOKBK_01862	EGEIJCCE_01898	KBDNDIJC_01898	KNIPFBIG_00597
vapB1		Antitoxin VapB1	124	124	1	169	3524				137	242	239	BPHFIHDL_01007	KOCJOFNC_01644	LBCCIJBH_01636	BMJPMCHL_01212	JNBCBFPE_00572	CFPEFCNE_00930	GKBANEBM_01552	MFHEGGBM_00564	EGGFBFOM_00575	GKOCOOAB_00527	FBDPMFPL_00367	IMOPPBIF_01545	KIEMHAEH_01601	MJACAPHP_00892	OLNGHCGH_00597	DCCFGIBI_01547	INDHGBHN_01547	ABJGGOKB_00104	PIGKNEIA_00286	AILEKONO_00234	CCALFPLO_00562	LIIDBHEN_00573	LFAEFAAI_00576	CPGHLNFA_00811	FMJBDMAA_01288	DNIICONI_01640	POJGFOLD_00721	CKBPABEM_01665	AJLJINNK_00582	KBMNLIJE_01664	ILIAOFMC_01663	HBCCCJDO_00576	PCDIOKBK_00565	EGEIJCCE_00577	KBDNDIJC_01719	KNIPFBIG_01675
argC		N-acetyl-gamma-glutamyl-phosphate reductase	124	124	1	169	4881				326	1049	1032	BPHFIHDL_01298	KOCJOFNC_00439	LBCCIJBH_00041	BMJPMCHL_00793	JNBCBFPE_00958	CFPEFCNE_00154	GKBANEBM_00810	MFHEGGBM_00940	EGGFBFOM_00976	GKOCOOAB_01852	FBDPMFPL_00545	IMOPPBIF_00767	KIEMHAEH_00581	MJACAPHP_00011	OLNGHCGH_01010	DCCFGIBI_00698	INDHGBHN_01246	ABJGGOKB_00979	PIGKNEIA_01002	AILEKONO_00950	CCALFPLO_00919	LIIDBHEN_00944	LFAEFAAI_00974	CPGHLNFA_00273	FMJBDMAA_01768	DNIICONI_00525	POJGFOLD_00026	CKBPABEM_00119	AJLJINNK_00943	KBMNLIJE_01397	ILIAOFMC_01486	HBCCCJDO_00938	PCDIOKBK_00930	EGEIJCCE_00963	KBDNDIJC_01459	KNIPFBIG_00922
KKKWG1_0190.p01		hypothetical protein	124	124	1	169	1774				254	500	402	BPHFIHDL_01619	KOCJOFNC_00602	LBCCIJBH_00821	BMJPMCHL_01128	JNBCBFPE_00173	CFPEFCNE_00543	GKBANEBM_01399	MFHEGGBM_00169	EGGFBFOM_00172	GKOCOOAB_00040	FBDPMFPL_00263	IMOPPBIF_00843	KIEMHAEH_00825	MJACAPHP_00679	OLNGHCGH_00180	DCCFGIBI_00793	INDHGBHN_00688	ABJGGOKB_01769	PIGKNEIA_02025	AILEKONO_02040	CCALFPLO_00167	LIIDBHEN_00174	LFAEFAAI_00174	CPGHLNFA_00641	FMJBDMAA_00565	DNIICONI_00810	POJGFOLD_01733	CKBPABEM_00565	AJLJINNK_00175	KBMNLIJE_00912	ILIAOFMC_00713	HBCCCJDO_00183	PCDIOKBK_00172	EGEIJCCE_00177	KBDNDIJC_00139	KNIPFBIG_02043
KKKWG1_0354.p01		hypothetical protein	124	124	1	169	2048				395	455	454	BPHFIHDL_01858	KOCJOFNC_01691	LBCCIJBH_01674	BMJPMCHL_01752	JNBCBFPE_00304	CFPEFCNE_01491	GKBANEBM_01860	MFHEGGBM_00298	EGGFBFOM_00303	GKOCOOAB_00490	FBDPMFPL_00795	IMOPPBIF_01865	KIEMHAEH_01489	MJACAPHP_01697	OLNGHCGH_00318	DCCFGIBI_01864	INDHGBHN_01579	ABJGGOKB_01524	PIGKNEIA_00061	AILEKONO_00008	CCALFPLO_00295	LIIDBHEN_00304	LFAEFAAI_00309	CPGHLNFA_01663	FMJBDMAA_00806	DNIICONI_01512	POJGFOLD_01548	CKBPABEM_01710	AJLJINNK_00308	KBMNLIJE_01480	ILIAOFMC_01859	HBCCCJDO_00311	PCDIOKBK_00297	EGEIJCCE_00305	KBDNDIJC_01256	KNIPFBIG_01900
degP		hypothetical protein	124	124	1	169	5329				236	1466	1430	BPHFIHDL_00165	KOCJOFNC_00028	LBCCIJBH_00695	BMJPMCHL_00025	JNBCBFPE_01151	CFPEFCNE_01032	GKBANEBM_00042	MFHEGGBM_01148	EGGFBFOM_01187	GKOCOOAB_01409	FBDPMFPL_01333	IMOPPBIF_00042	KIEMHAEH_00119	MJACAPHP_00154	OLNGHCGH_01219	DCCFGIBI_00028	INDHGBHN_00298	ABJGGOKB_00635	PIGKNEIA_01215	AILEKONO_01192	CCALFPLO_01135	LIIDBHEN_01152	LFAEFAAI_01185	CPGHLNFA_00052	FMJBDMAA_01301	DNIICONI_00106	POJGFOLD_00120	CKBPABEM_00257	AJLJINNK_01141	KBMNLIJE_00124	ILIAOFMC_00304	HBCCCJDO_01142	PCDIOKBK_01121	EGEIJCCE_01159	KBDNDIJC_00176	KNIPFBIG_01133
KKKWG1_1208.p01		hypothetical protein	124	124	1	169	5459				206	410	263	BPHFIHDL_00226	KOCJOFNC_00397	LBCCIJBH_00462	BMJPMCHL_00139	JNBCBFPE_01212	CFPEFCNE_00941	GKBANEBM_00530	MFHEGGBM_01211	EGGFBFOM_01249	GKOCOOAB_01526	FBDPMFPL_00909	IMOPPBIF_00530	KIEMHAEH_00567	MJACAPHP_01776	OLNGHCGH_01279	DCCFGIBI_00399	INDHGBHN_01019	ABJGGOKB_00571	PIGKNEIA_01283	AILEKONO_01256	CCALFPLO_01195	LIIDBHEN_01217	LFAEFAAI_01249	CPGHLNFA_01766	FMJBDMAA_01587	DNIICONI_01141	POJGFOLD_00687	CKBPABEM_00865	AJLJINNK_01201	KBMNLIJE_00430	ILIAOFMC_00483	HBCCCJDO_01207	PCDIOKBK_01186	EGEIJCCE_01220	KBDNDIJC_00538	KNIPFBIG_01200
gmk		Guanylate kinase	124	124	1	169	5499				119	614	603	BPHFIHDL_00256	KOCJOFNC_00426	LBCCIJBH_01413	BMJPMCHL_00110	JNBCBFPE_01241	CFPEFCNE_01425	GKBANEBM_00341	MFHEGGBM_01241	EGGFBFOM_01279	GKOCOOAB_00117	FBDPMFPL_01826	IMOPPBIF_00341	KIEMHAEH_00538	MJACAPHP_01427	OLNGHCGH_01309	DCCFGIBI_00282	INDHGBHN_01308	ABJGGOKB_00542	PIGKNEIA_01314	AILEKONO_01286	CCALFPLO_01225	LIIDBHEN_01246	LFAEFAAI_01278	CPGHLNFA_01606	FMJBDMAA_01456	DNIICONI_01416	POJGFOLD_01918	CKBPABEM_01734	AJLJINNK_01231	KBMNLIJE_01648	ILIAOFMC_00512	HBCCCJDO_01238	PCDIOKBK_01216	EGEIJCCE_01250	KBDNDIJC_01301	KNIPFBIG_01232
folB		Dihydroneopterin aldolase	124	124	1	169	5609				323	446	348	BPHFIHDL_00304	KOCJOFNC_00315	LBCCIJBH_01379	BMJPMCHL_00719	JNBCBFPE_01288	CFPEFCNE_00317	GKBANEBM_00353	MFHEGGBM_01290	EGGFBFOM_01327	GKOCOOAB_00804	FBDPMFPL_00962	IMOPPBIF_00353	KIEMHAEH_01680	MJACAPHP_00331	OLNGHCGH_01358	DCCFGIBI_01434	INDHGBHN_01232	ABJGGOKB_00492	PIGKNEIA_01368	AILEKONO_01345	CCALFPLO_01274	LIIDBHEN_01293	LFAEFAAI_01325	CPGHLNFA_00223	FMJBDMAA_01040	DNIICONI_01704	POJGFOLD_01467	CKBPABEM_00315	AJLJINNK_01281	KBMNLIJE_00624	ILIAOFMC_00320	HBCCCJDO_01288	PCDIOKBK_01264	EGEIJCCE_01300	KBDNDIJC_00997	KNIPFBIG_01285
murG_2		UDP-N-acetylglucosamine--N-acetylmuramyl-(pentapeptide) pyrophosphoryl-undecaprenol N-acetylglucosamine transferase	124	124	1	169	2726				650	1085	1069	BPHFIHDL_00380	KOCJOFNC_00760	LBCCIJBH_00947	BMJPMCHL_00608	JNBCBFPE_01362	CFPEFCNE_00859	GKBANEBM_00710	MFHEGGBM_01363	EGGFBFOM_01400	GKOCOOAB_00511	FBDPMFPL_01288	IMOPPBIF_00657	KIEMHAEH_00808	MJACAPHP_00808	OLNGHCGH_01431	DCCFGIBI_00932	INDHGBHN_00612	ABJGGOKB_00792	PIGKNEIA_00805	AILEKONO_01431	CCALFPLO_01346	LIIDBHEN_01366	LFAEFAAI_01403	CPGHLNFA_00769	FMJBDMAA_01714	DNIICONI_00734	POJGFOLD_00905	CKBPABEM_00613	AJLJINNK_01353	KBMNLIJE_01592	ILIAOFMC_00590	HBCCCJDO_01366	PCDIOKBK_01337	EGEIJCCE_01374	KBDNDIJC_01564	KNIPFBIG_00724
KKKWG1_1975.p01		hypothetical protein	124	124	1	169	896				233	233	233	BPHFIHDL_00789	KOCJOFNC_00186	LBCCIJBH_00577	BMJPMCHL_00350	JNBCBFPE_01780	CFPEFCNE_00704	GKBANEBM_00132	MFHEGGBM_01778	EGGFBFOM_01837	GKOCOOAB_01843	FBDPMFPL_00047	IMOPPBIF_00178	KIEMHAEH_00312	MJACAPHP_00667	OLNGHCGH_01893	DCCFGIBI_00178	INDHGBHN_00189	ABJGGOKB_01354	PIGKNEIA_00572	AILEKONO_01593	CCALFPLO_01764	LIIDBHEN_01783	LFAEFAAI_01838	CPGHLNFA_00582	FMJBDMAA_01541	DNIICONI_00275	POJGFOLD_00600	CKBPABEM_00130	AJLJINNK_01777	KBMNLIJE_00002	ILIAOFMC_00224	HBCCCJDO_01795	PCDIOKBK_01758	EGEIJCCE_01799	KBDNDIJC_00762	KNIPFBIG_00491
KKKWG1_0567.p01		hypothetical protein	124	124	1	169	3520				500	524	520	BPHFIHDL_01004	KOCJOFNC_01647	LBCCIJBH_01639	BMJPMCHL_01215	JNBCBFPE_00569	CFPEFCNE_00933	GKBANEBM_01555	MFHEGGBM_00561	EGGFBFOM_00572	GKOCOOAB_00530	FBDPMFPL_00370	IMOPPBIF_01548	KIEMHAEH_01598	MJACAPHP_00889	OLNGHCGH_00594	DCCFGIBI_01550	INDHGBHN_01550	ABJGGOKB_00107	PIGKNEIA_00289	AILEKONO_00237	CCALFPLO_00559	LIIDBHEN_00570	LFAEFAAI_00573	CPGHLNFA_00808	FMJBDMAA_01285	DNIICONI_01643	POJGFOLD_00718	CKBPABEM_01662	AJLJINNK_00579	KBMNLIJE_01661	ILIAOFMC_01660	HBCCCJDO_00573	PCDIOKBK_00562	EGEIJCCE_00574	KBDNDIJC_01581	KNIPFBIG_01672
vapC1		Ribonuclease VapC1	124	124	1	169	3522				368	407	406	BPHFIHDL_01006	KOCJOFNC_01645	LBCCIJBH_01637	BMJPMCHL_01213	JNBCBFPE_00571	CFPEFCNE_00931	GKBANEBM_01553	MFHEGGBM_00563	EGGFBFOM_00574	GKOCOOAB_00528	FBDPMFPL_00368	IMOPPBIF_01546	KIEMHAEH_01600	MJACAPHP_00891	OLNGHCGH_00596	DCCFGIBI_01548	INDHGBHN_01548	ABJGGOKB_00105	PIGKNEIA_00287	AILEKONO_00235	CCALFPLO_00561	LIIDBHEN_00572	LFAEFAAI_00575	CPGHLNFA_00810	FMJBDMAA_01287	DNIICONI_01641	POJGFOLD_00720	CKBPABEM_01664	AJLJINNK_00581	KBMNLIJE_01663	ILIAOFMC_01662	HBCCCJDO_00575	PCDIOKBK_00564	EGEIJCCE_00576	KBDNDIJC_01583	KNIPFBIG_01674
rarA		Replication-associated recombination protein A	124	124	1	169	3632				326	1307	1293	BPHFIHDL_01073	KOCJOFNC_00255	LBCCIJBH_00423	BMJPMCHL_01587	JNBCBFPE_00635	CFPEFCNE_00664	GKBANEBM_00297	MFHEGGBM_00629	EGGFBFOM_00642	GKOCOOAB_01439	FBDPMFPL_00825	IMOPPBIF_00286	KIEMHAEH_00390	MJACAPHP_00275	OLNGHCGH_00663	DCCFGIBI_00246	INDHGBHN_01096	ABJGGOKB_01858	PIGKNEIA_00219	AILEKONO_00166	CCALFPLO_00624	LIIDBHEN_00642	LFAEFAAI_00638	CPGHLNFA_00483	FMJBDMAA_00157	DNIICONI_00356	POJGFOLD_00526	CKBPABEM_00295	AJLJINNK_00650	KBMNLIJE_00689	ILIAOFMC_01063	HBCCCJDO_00646	PCDIOKBK_00632	EGEIJCCE_00639	KBDNDIJC_00087	KNIPFBIG_01743
KKKWG1_1612.p01		hypothetical protein	124	124	1	169	4724				608	722	720	BPHFIHDL_01191	KOCJOFNC_01507	LBCCIJBH_00984	BMJPMCHL_01909	JNBCBFPE_00851	CFPEFCNE_01536	GKBANEBM_01495	MFHEGGBM_00833	EGGFBFOM_00868	GKOCOOAB_01661	FBDPMFPL_01555	IMOPPBIF_01500	KIEMHAEH_00629	MJACAPHP_01551	OLNGHCGH_00903	DCCFGIBI_01490	INDHGBHN_00372	ABJGGOKB_00874	PIGKNEIA_00897	AILEKONO_00845	CCALFPLO_00811	LIIDBHEN_00834	LFAEFAAI_00866	CPGHLNFA_01494	FMJBDMAA_01486	DNIICONI_00431	POJGFOLD_01129	CKBPABEM_01114	AJLJINNK_00831	KBMNLIJE_00728	ILIAOFMC_00137	HBCCCJDO_00823	PCDIOKBK_00817	EGEIJCCE_00853	KBDNDIJC_00561	KNIPFBIG_00816
lipB		Octanoyltransferase	124	124	1	169	4780				593	602	601	BPHFIHDL_01227	KOCJOFNC_00621	LBCCIJBH_00110	BMJPMCHL_00148	JNBCBFPE_00887	CFPEFCNE_00086	GKBANEBM_00112	MFHEGGBM_00869	EGGFBFOM_00904	GKOCOOAB_00671	FBDPMFPL_01329	IMOPPBIF_00088	KIEMHAEH_00060	MJACAPHP_00763	OLNGHCGH_00939	DCCFGIBI_00088	INDHGBHN_00060	ABJGGOKB_00910	PIGKNEIA_00932	AILEKONO_00880	CCALFPLO_00847	LIIDBHEN_00871	LFAEFAAI_00902	CPGHLNFA_00676	FMJBDMAA_00478	DNIICONI_00019	POJGFOLD_00342	CKBPABEM_00584	AJLJINNK_00868	KBMNLIJE_00262	ILIAOFMC_00268	HBCCCJDO_00862	PCDIOKBK_00853	EGEIJCCE_00889	KBDNDIJC_00873	KNIPFBIG_00852
parC		DNA topoisomerase 4 subunit A	124	124	1	169	4857				515	2273	2221	BPHFIHDL_01283	KOCJOFNC_01362	LBCCIJBH_00056	BMJPMCHL_00758	JNBCBFPE_00943	CFPEFCNE_00139	GKBANEBM_00825	MFHEGGBM_00926	EGGFBFOM_00961	GKOCOOAB_01464	FBDPMFPL_00987	IMOPPBIF_00752	KIEMHAEH_00005	MJACAPHP_01284	OLNGHCGH_00995	DCCFGIBI_00713	INDHGBHN_00005	ABJGGOKB_00964	PIGKNEIA_00987	AILEKONO_00935	CCALFPLO_00904	LIIDBHEN_00929	LFAEFAAI_00959	CPGHLNFA_01183	FMJBDMAA_01313	DNIICONI_00073	POJGFOLD_00011	CKBPABEM_01437	AJLJINNK_00927	KBMNLIJE_01344	ILIAOFMC_01381	HBCCCJDO_00923	PCDIOKBK_00915	EGEIJCCE_00948	KBDNDIJC_01064	KNIPFBIG_00907
lpxL		Lipid A biosynthesis lauroyltransferase	124	124	1	169	4882				542	842	836	BPHFIHDL_01299	KOCJOFNC_00440	LBCCIJBH_00040	BMJPMCHL_00792	JNBCBFPE_00959	CFPEFCNE_00155	GKBANEBM_00809	MFHEGGBM_00941	EGGFBFOM_00977	GKOCOOAB_01876	FBDPMFPL_00544	IMOPPBIF_00768	KIEMHAEH_00582	MJACAPHP_00012	OLNGHCGH_01011	DCCFGIBI_00697	INDHGBHN_01245	ABJGGOKB_00980	PIGKNEIA_01003	AILEKONO_00951	CCALFPLO_00920	LIIDBHEN_00945	LFAEFAAI_00975	CPGHLNFA_00274	FMJBDMAA_01769	DNIICONI_00524	POJGFOLD_00027	CKBPABEM_00118	AJLJINNK_00944	KBMNLIJE_01396	ILIAOFMC_01485	HBCCCJDO_00939	PCDIOKBK_00931	EGEIJCCE_00964	KBDNDIJC_01458	KNIPFBIG_00923
ftsK		DNA translocase FtsK	124	124	1	169	5000				401	2480	2406	BPHFIHDL_01349	KOCJOFNC_00918	LBCCIJBH_01619	BMJPMCHL_00750	JNBCBFPE_01007	CFPEFCNE_00204	GKBANEBM_01325	MFHEGGBM_00989	EGGFBFOM_01026	GKOCOOAB_01955	FBDPMFPL_01841	IMOPPBIF_01308	KIEMHAEH_01609	MJACAPHP_01589	OLNGHCGH_01059	DCCFGIBI_01367	INDHGBHN_01849	ABJGGOKB_01029	PIGKNEIA_01051	AILEKONO_01012	CCALFPLO_00970	LIIDBHEN_00995	LFAEFAAI_01023	CPGHLNFA_01541	FMJBDMAA_00219	DNIICONI_01624	POJGFOLD_00075	CKBPABEM_00070	AJLJINNK_00994	KBMNLIJE_01582	ILIAOFMC_01568	HBCCCJDO_00993	PCDIOKBK_00980	EGEIJCCE_01012	KBDNDIJC_01232	KNIPFBIG_00972
ubiD		3-octaprenyl-4-hydroxybenzoate carboxy-lyase	124	124	1	169	4130				1250	1478	1454	BPHFIHDL_01473	KOCJOFNC_01763	LBCCIJBH_01699	BMJPMCHL_01720	JNBCBFPE_00762	CFPEFCNE_01344	GKBANEBM_01606	MFHEGGBM_00752	EGGFBFOM_00765	GKOCOOAB_01510	FBDPMFPL_01272	IMOPPBIF_01607	KIEMHAEH_01568	MJACAPHP_01723	OLNGHCGH_00787	DCCFGIBI_01601	INDHGBHN_01518	ABJGGOKB_00829	PIGKNEIA_00838	AILEKONO_00775	CCALFPLO_00748	LIIDBHEN_00767	LFAEFAAI_00764	CPGHLNFA_01693	FMJBDMAA_01727	DNIICONI_01589	POJGFOLD_01665	CKBPABEM_01765	AJLJINNK_00778	KBMNLIJE_01605	ILIAOFMC_01729	HBCCCJDO_00773	PCDIOKBK_00759	EGEIJCCE_00764	KBDNDIJC_01792	KNIPFBIG_00757
yggS		Pyridoxal phosphate homeostasis protein	124	124	1	169	2239				443	692	688	BPHFIHDL_01700	KOCJOFNC_01496	LBCCIJBH_01650	BMJPMCHL_01157	JNBCBFPE_00445	CFPEFCNE_01593	GKBANEBM_01635	MFHEGGBM_00440	EGGFBFOM_00445	GKOCOOAB_00651	FBDPMFPL_01105	IMOPPBIF_01636	KIEMHAEH_01535	MJACAPHP_01595	OLNGHCGH_00464	DCCFGIBI_01630	INDHGBHN_01490	ABJGGOKB_00243	PIGKNEIA_01627	AILEKONO_00393	CCALFPLO_00438	LIIDBHEN_00447	LFAEFAAI_00449	CPGHLNFA_01544	FMJBDMAA_01181	DNIICONI_01559	POJGFOLD_01600	CKBPABEM_01625	AJLJINNK_00453	KBMNLIJE_01552	ILIAOFMC_01746	HBCCCJDO_00454	PCDIOKBK_00441	EGEIJCCE_00450	KBDNDIJC_01169	KNIPFBIG_00331
yadG		putative ABC transporter ATP-binding protein YadG	124	124	1	169	2095				908	908	908	BPHFIHDL_01963	KOCJOFNC_00765	LBCCIJBH_00837	BMJPMCHL_01592	JNBCBFPE_00341	CFPEFCNE_00736	GKBANEBM_00798	MFHEGGBM_00338	EGGFBFOM_00343	GKOCOOAB_01378	FBDPMFPL_01815	IMOPPBIF_00717	KIEMHAEH_00917	MJACAPHP_00715	OLNGHCGH_00358	DCCFGIBI_00655	INDHGBHN_00734	ABJGGOKB_01465	PIGKNEIA_00122	AILEKONO_00069	CCALFPLO_00336	LIIDBHEN_00344	LFAEFAAI_00346	CPGHLNFA_00576	FMJBDMAA_00785	DNIICONI_00874	POJGFOLD_00846	CKBPABEM_00671	AJLJINNK_00349	KBMNLIJE_00866	ILIAOFMC_00620	HBCCCJDO_00351	PCDIOKBK_00337	EGEIJCCE_00345	KBDNDIJC_01048	KNIPFBIG_01838
resA_2		Thiol-disulfide oxidoreductase ResA	124	124	1	169	5142				353	509	507	BPHFIHDL_00070	KOCJOFNC_00159	LBCCIJBH_00285	BMJPMCHL_00067	JNBCBFPE_01052	CFPEFCNE_01652	GKBANEBM_00465	MFHEGGBM_01052	EGGFBFOM_01094	GKOCOOAB_01657	FBDPMFPL_01587	IMOPPBIF_00465	KIEMHAEH_00528	MJACAPHP_00409	OLNGHCGH_01123	DCCFGIBI_00341	INDHGBHN_00437	ABJGGOKB_01069	PIGKNEIA_01106	AILEKONO_01093	CCALFPLO_01040	LIIDBHEN_01060	LFAEFAAI_01090	CPGHLNFA_00262	FMJBDMAA_01908	DNIICONI_00464	POJGFOLD_00262	CKBPABEM_00036	AJLJINNK_01043	KBMNLIJE_00540	ILIAOFMC_00365	HBCCCJDO_01042	PCDIOKBK_01026	EGEIJCCE_01065	KBDNDIJC_01134	KNIPFBIG_01026
ssuC		hypothetical protein	124	124	1	169	5230			Hypothetical protein with no hits to refseq/uniprot/clusters/cdd/tigrfams/pfam overlapping another protein with hits	629	824	794	BPHFIHDL_00127	KOCJOFNC_00066	LBCCIJBH_00236	BMJPMCHL_01744	JNBCBFPE_01107	CFPEFCNE_00359	GKBANEBM_00003	MFHEGGBM_01108	EGGFBFOM_01148	GKOCOOAB_01864	FBDPMFPL_01845	IMOPPBIF_00003	KIEMHAEH_00081	MJACAPHP_00118	OLNGHCGH_01180	DCCFGIBI_00067	INDHGBHN_00465	ABJGGOKB_00674	PIGKNEIA_01175	AILEKONO_01152	CCALFPLO_01094	LIIDBHEN_01115	LFAEFAAI_01146	CPGHLNFA_00088	FMJBDMAA_01255	DNIICONI_00144	POJGFOLD_00080	CKBPABEM_00720	AJLJINNK_01099	KBMNLIJE_00161	ILIAOFMC_00675	HBCCCJDO_01096	PCDIOKBK_01080	EGEIJCCE_01120	KBDNDIJC_01014	KNIPFBIG_01093
KKKWG1_1260.p01		hypothetical protein	124	124	1	169	5347				353	485	482	BPHFIHDL_00175	KOCJOFNC_00019	LBCCIJBH_00704	BMJPMCHL_00015	JNBCBFPE_01160	CFPEFCNE_01041	GKBANEBM_00051	MFHEGGBM_01158	EGGFBFOM_01197	GKOCOOAB_01303	FBDPMFPL_01010	IMOPPBIF_00051	KIEMHAEH_00129	MJACAPHP_00866	OLNGHCGH_01229	DCCFGIBI_00019	INDHGBHN_00308	ABJGGOKB_00626	PIGKNEIA_01225	AILEKONO_01201	CCALFPLO_01145	LIIDBHEN_01161	LFAEFAAI_01195	CPGHLNFA_01079	FMJBDMAA_01602	DNIICONI_00096	POJGFOLD_00130	CKBPABEM_00247	AJLJINNK_01151	KBMNLIJE_00114	ILIAOFMC_00294	HBCCCJDO_01153	PCDIOKBK_01132	EGEIJCCE_01170	KBDNDIJC_00166	KNIPFBIG_01143
yclO		Petrobactin import system permease protein YclO	124	124	1	169	5403				782	962	943	BPHFIHDL_00205	KOCJOFNC_01029	LBCCIJBH_01401	BMJPMCHL_00265	JNBCBFPE_01190	CFPEFCNE_01288	GKBANEBM_01457	MFHEGGBM_01189	EGGFBFOM_01228	GKOCOOAB_01575	FBDPMFPL_00379	IMOPPBIF_01446	KIEMHAEH_01450	MJACAPHP_01236	OLNGHCGH_01258	DCCFGIBI_01415	INDHGBHN_01348	ABJGGOKB_00594	PIGKNEIA_01257	AILEKONO_01233	CCALFPLO_01173	LIIDBHEN_01192	LFAEFAAI_01228	CPGHLNFA_01139	FMJBDMAA_00519	DNIICONI_01459	POJGFOLD_01226	CKBPABEM_01270	AJLJINNK_01180	KBMNLIJE_00451	ILIAOFMC_01304	HBCCCJDO_01183	PCDIOKBK_01164	EGEIJCCE_01199	KBDNDIJC_00414	KNIPFBIG_01174
KKKWG1_1186.p01		TPR repeat-containing protein	124	124	1	169	5492				458	1433	1423	BPHFIHDL_00249	KOCJOFNC_00419	LBCCIJBH_01420	BMJPMCHL_00117	JNBCBFPE_01234	CFPEFCNE_01432	GKBANEBM_00348	MFHEGGBM_01234	EGGFBFOM_01272	GKOCOOAB_00124	FBDPMFPL_00927	IMOPPBIF_00348	KIEMHAEH_00545	MJACAPHP_01434	OLNGHCGH_01302	DCCFGIBI_00275	INDHGBHN_01301	ABJGGOKB_00549	PIGKNEIA_01305	AILEKONO_01279	CCALFPLO_01218	LIIDBHEN_01239	LFAEFAAI_01271	CPGHLNFA_01599	FMJBDMAA_01050	DNIICONI_01423	POJGFOLD_00709	CKBPABEM_01823	AJLJINNK_01224	KBMNLIJE_01655	ILIAOFMC_00505	HBCCCJDO_01231	PCDIOKBK_01209	EGEIJCCE_01243	KBDNDIJC_01308	KNIPFBIG_01222
acpS		Holo-[acyl-carrier-protein] synthase	124	124	1	169	2732				245	449	374	BPHFIHDL_00375	KOCJOFNC_00755	LBCCIJBH_00942	BMJPMCHL_00603	JNBCBFPE_01357	CFPEFCNE_00864	GKBANEBM_00705	MFHEGGBM_01358	EGGFBFOM_01395	GKOCOOAB_00506	FBDPMFPL_00447	IMOPPBIF_00662	KIEMHAEH_00803	MJACAPHP_00813	OLNGHCGH_01426	DCCFGIBI_00937	INDHGBHN_00607	ABJGGOKB_00797	PIGKNEIA_00800	AILEKONO_01426	CCALFPLO_01341	LIIDBHEN_01361	LFAEFAAI_01398	CPGHLNFA_00764	FMJBDMAA_01860	DNIICONI_00729	POJGFOLD_00910	CKBPABEM_00618	AJLJINNK_01348	KBMNLIJE_01597	ILIAOFMC_00595	HBCCCJDO_01361	PCDIOKBK_01332	EGEIJCCE_01369	KBDNDIJC_01559	KNIPFBIG_00719
yxlF		putative ABC transporter ATP-binding protein YxlF	124	124	1	169	2699				254	977	937	BPHFIHDL_00394	KOCJOFNC_01707	LBCCIJBH_01506	BMJPMCHL_01605	JNBCBFPE_01372	CFPEFCNE_01239	GKBANEBM_01512	MFHEGGBM_01373	EGGFBFOM_01411	GKOCOOAB_00277	FBDPMFPL_01134	IMOPPBIF_01489	KIEMHAEH_01737	MJACAPHP_01495	OLNGHCGH_01444	DCCFGIBI_01507	INDHGBHN_01718	ABJGGOKB_00779	PIGKNEIA_00817	AILEKONO_01446	CCALFPLO_01356	LIIDBHEN_01379	LFAEFAAI_01416	CPGHLNFA_01431	FMJBDMAA_00925	DNIICONI_01767	POJGFOLD_01530	CKBPABEM_01723	AJLJINNK_01368	KBMNLIJE_01733	ILIAOFMC_01803	HBCCCJDO_01380	PCDIOKBK_01350	EGEIJCCE_01385	KBDNDIJC_01623	KNIPFBIG_00736
KKKWG1_1005.p01		hypothetical protein	124	124	1	169	2667				227	389	241	BPHFIHDL_00403	KOCJOFNC_01213	LBCCIJBH_01261	BMJPMCHL_01097	JNBCBFPE_01381	CFPEFCNE_01210	GKBANEBM_01628	MFHEGGBM_01383	EGGFBFOM_01420	GKOCOOAB_00613	FBDPMFPL_01460	IMOPPBIF_01597	KIEMHAEH_01326	MJACAPHP_01329	OLNGHCGH_01453	DCCFGIBI_01611	INDHGBHN_01364	ABJGGOKB_00770	PIGKNEIA_00778	AILEKONO_01460	CCALFPLO_01365	LIIDBHEN_01388	LFAEFAAI_01425	CPGHLNFA_01209	FMJBDMAA_01627	DNIICONI_01345	POJGFOLD_01345	CKBPABEM_01367	AJLJINNK_01377	KBMNLIJE_01330	ILIAOFMC_01624	HBCCCJDO_01389	PCDIOKBK_01360	EGEIJCCE_01394	KBDNDIJC_01115	KNIPFBIG_00697
KKKWG1_0999.p01		hypothetical protein	124	124	1	169	2659			Hypothetical protein with no hits to refseq/uniprot/clusters/cdd/tigrfams/pfam overlapping another protein with hits	362	410	362	BPHFIHDL_00409	KOCJOFNC_01219	LBCCIJBH_01255	BMJPMCHL_01622	JNBCBFPE_01387	CFPEFCNE_01204	GKBANEBM_01784	MFHEGGBM_01389	EGGFBFOM_01426	GKOCOOAB_01288	FBDPMFPL_01457	IMOPPBIF_01797	KIEMHAEH_01332	MJACAPHP_01323	OLNGHCGH_01459	DCCFGIBI_01789	INDHGBHN_01358	ABJGGOKB_00764	PIGKNEIA_00772	AILEKONO_01466	CCALFPLO_01371	LIIDBHEN_01394	LFAEFAAI_01431	CPGHLNFA_01215	FMJBDMAA_01126	DNIICONI_01351	POJGFOLD_01351	CKBPABEM_01361	AJLJINNK_01384	KBMNLIJE_01324	ILIAOFMC_01776	HBCCCJDO_01396	PCDIOKBK_01366	EGEIJCCE_01400	KBDNDIJC_01121	KNIPFBIG_00691
KKKWG1_0865.p01		RNA-binding protein	124	124	1	169	287				299	335	304	BPHFIHDL_00473	KOCJOFNC_00663	LBCCIJBH_00924	BMJPMCHL_01258	JNBCBFPE_01451	CFPEFCNE_00457	GKBANEBM_00670	MFHEGGBM_01453	EGGFBFOM_01490	GKOCOOAB_00169	FBDPMFPL_00011	IMOPPBIF_00790	KIEMHAEH_00878	MJACAPHP_00539	OLNGHCGH_01524	DCCFGIBI_00739	INDHGBHN_00713	ABJGGOKB_00323	PIGKNEIA_01535	AILEKONO_00535	CCALFPLO_01435	LIIDBHEN_01458	LFAEFAAI_01494	CPGHLNFA_00879	FMJBDMAA_00534	DNIICONI_00837	POJGFOLD_00159	CKBPABEM_00653	AJLJINNK_01449	KBMNLIJE_00227	ILIAOFMC_00017	HBCCCJDO_01461	PCDIOKBK_01432	EGEIJCCE_01464	KBDNDIJC_01406	KNIPFBIG_00425
gatB		Aspartyl/glutamyl-tRNA(Asn/Gln) amidotransferase subunit B	124	124	1	169	387				284	1430	1395	BPHFIHDL_00534	KOCJOFNC_01664	LBCCIJBH_01448	BMJPMCHL_00963	JNBCBFPE_01506	CFPEFCNE_01801	GKBANEBM_00719	MFHEGGBM_01507	EGGFBFOM_01548	GKOCOOAB_01826	FBDPMFPL_01951	IMOPPBIF_01301	KIEMHAEH_00492	MJACAPHP_01769	OLNGHCGH_01585	DCCFGIBI_01264	INDHGBHN_00289	ABJGGOKB_00299	PIGKNEIA_01559	AILEKONO_00474	CCALFPLO_01486	LIIDBHEN_01511	LFAEFAAI_01551	CPGHLNFA_01761	FMJBDMAA_01781	DNIICONI_01709	POJGFOLD_00220	CKBPABEM_01680	AJLJINNK_01506	KBMNLIJE_00165	ILIAOFMC_00080	HBCCCJDO_01516	PCDIOKBK_01487	EGEIJCCE_01519	KBDNDIJC_01913	KNIPFBIG_00401
KKKWG1_2150.p01		hypothetical protein	124	124	1	169	1227				710	737	736	BPHFIHDL_00615	KOCJOFNC_00373	LBCCIJBH_00625	BMJPMCHL_00705	JNBCBFPE_01609	CFPEFCNE_00027	GKBANEBM_00410	MFHEGGBM_01611	EGGFBFOM_01668	GKOCOOAB_01514	FBDPMFPL_01122	IMOPPBIF_00416	KIEMHAEH_00662	MJACAPHP_00461	OLNGHCGH_01719	DCCFGIBI_00481	INDHGBHN_00516	ABJGGOKB_00138	PIGKNEIA_00320	AILEKONO_01771	CCALFPLO_01593	LIIDBHEN_01612	LFAEFAAI_01672	CPGHLNFA_00343	FMJBDMAA_00144	DNIICONI_00559	POJGFOLD_00625	CKBPABEM_00417	AJLJINNK_01600	KBMNLIJE_00765	ILIAOFMC_01119	HBCCCJDO_01612	PCDIOKBK_01587	EGEIJCCE_01633	KBDNDIJC_00303	KNIPFBIG_01641
oppA		Periplasmic oligopeptide-binding protein	124	124	1	169	978				1379	1664	1658	BPHFIHDL_00730	KOCJOFNC_01285	LBCCIJBH_01289	BMJPMCHL_01077	JNBCBFPE_01722	CFPEFCNE_00433	GKBANEBM_01381	MFHEGGBM_01719	EGGFBFOM_01779	GKOCOOAB_00873	FBDPMFPL_00227	IMOPPBIF_01392	KIEMHAEH_00236	MJACAPHP_00778	OLNGHCGH_01836	DCCFGIBI_01354	INDHGBHN_00865	ABJGGOKB_01296	PIGKNEIA_00512	AILEKONO_01653	CCALFPLO_01705	LIIDBHEN_01725	LFAEFAAI_01779	CPGHLNFA_00706	FMJBDMAA_00050	DNIICONI_00251	POJGFOLD_00980	CKBPABEM_01471	AJLJINNK_01716	KBMNLIJE_00878	ILIAOFMC_00651	HBCCCJDO_01732	PCDIOKBK_01701	EGEIJCCE_01741	KBDNDIJC_00224	KNIPFBIG_01500
KKKWG1_2034.p01		hypothetical protein	124	124	1	169	972				281	530	526	BPHFIHDL_00736	KOCJOFNC_01290	LBCCIJBH_01286	BMJPMCHL_01072	JNBCBFPE_01727	CFPEFCNE_00429	GKBANEBM_01385	MFHEGGBM_01724	EGGFBFOM_01784	GKOCOOAB_01298	FBDPMFPL_00223	IMOPPBIF_01397	KIEMHAEH_00241	MJACAPHP_00782	OLNGHCGH_01840	DCCFGIBI_01359	INDHGBHN_00860	ABJGGOKB_01301	PIGKNEIA_00516	AILEKONO_01650	CCALFPLO_01710	LIIDBHEN_01730	LFAEFAAI_01784	CPGHLNFA_00703	FMJBDMAA_00055	DNIICONI_00255	POJGFOLD_00976	CKBPABEM_01476	AJLJINNK_01721	KBMNLIJE_00882	ILIAOFMC_00655	HBCCCJDO_01738	PCDIOKBK_01705	EGEIJCCE_01746	KBDNDIJC_00220	KNIPFBIG_01495
gshB		Glutathione synthetase	124	124	1	169	827				122	908	829	BPHFIHDL_00830	KOCJOFNC_00226	LBCCIJBH_01051	BMJPMCHL_00311	JNBCBFPE_01821	CFPEFCNE_00893	GKBANEBM_00172	MFHEGGBM_01818	EGGFBFOM_01877	GKOCOOAB_00355	FBDPMFPL_00490	IMOPPBIF_00138	KIEMHAEH_00272	MJACAPHP_00930	OLNGHCGH_01934	DCCFGIBI_00138	INDHGBHN_00229	ABJGGOKB_01394	PIGKNEIA_00615	AILEKONO_01553	CCALFPLO_01805	LIIDBHEN_01823	LFAEFAAI_01879	CPGHLNFA_00849	FMJBDMAA_00629	DNIICONI_00315	POJGFOLD_00559	CKBPABEM_00170	AJLJINNK_01820	KBMNLIJE_00042	ILIAOFMC_00184	HBCCCJDO_01839	PCDIOKBK_01802	EGEIJCCE_01840	KBDNDIJC_00372	KNIPFBIG_00534
avtA		Valine--pyruvate aminotransferase	124	124	1	169	3461				764	1280	1272	BPHFIHDL_00967	KOCJOFNC_00093	LBCCIJBH_00268	BMJPMCHL_00102	JNBCBFPE_00533	CFPEFCNE_01499	GKBANEBM_00240	MFHEGGBM_00526	EGGFBFOM_00534	GKOCOOAB_00913	FBDPMFPL_00141	IMOPPBIF_00240	KIEMHAEH_00171	MJACAPHP_00414	OLNGHCGH_00557	DCCFGIBI_00564	INDHGBHN_00158	ABJGGOKB_01169	PIGKNEIA_01758	AILEKONO_00280	CCALFPLO_00523	LIIDBHEN_00536	LFAEFAAI_00538	CPGHLNFA_00326	FMJBDMAA_00260	DNIICONI_00742	POJGFOLD_00390	CKBPABEM_00473	AJLJINNK_00544	KBMNLIJE_00556	ILIAOFMC_00544	HBCCCJDO_00538	PCDIOKBK_00528	EGEIJCCE_00540	KBDNDIJC_00040	KNIPFBIG_00204
KKKWG1_0530.p01		hypothetical protein	124	124	1	169	3573			Hypothetical protein with no hits to refseq/uniprot/clusters/cdd/tigrfams/pfam overlapping another protein with hits	251	716	451	BPHFIHDL_01038	KOCJOFNC_01834	LBCCIJBH_00865	BMJPMCHL_01054	JNBCBFPE_00603	CFPEFCNE_01476	GKBANEBM_01567	MFHEGGBM_00595	EGGFBFOM_00606	GKOCOOAB_01996	FBDPMFPL_00337	IMOPPBIF_01563	KIEMHAEH_01496	MJACAPHP_01541	OLNGHCGH_00629	DCCFGIBI_01565	INDHGBHN_01405	ABJGGOKB_00071	PIGKNEIA_00254	AILEKONO_00201	CCALFPLO_00592	LIIDBHEN_00603	LFAEFAAI_00606	CPGHLNFA_01477	FMJBDMAA_00660	DNIICONI_01519	POJGFOLD_01806	CKBPABEM_01829	AJLJINNK_00614	KBMNLIJE_00839	ILIAOFMC_01614	HBCCCJDO_00610	PCDIOKBK_00598	EGEIJCCE_00607	KBDNDIJC_00404	KNIPFBIG_01708
ispU		Ditrans,polycis-undecaprenyl-diphosphate synthase ((2E,6E)-farnesyl-diphosphate specific)	124	124	1	169	3701				233	1016	752	BPHFIHDL_01137	KOCJOFNC_00980	LBCCIJBH_00767	BMJPMCHL_00188	JNBCBFPE_00699	CFPEFCNE_01621	GKBANEBM_01256	MFHEGGBM_00692	EGGFBFOM_00705	GKOCOOAB_00516	FBDPMFPL_00052	IMOPPBIF_01269	KIEMHAEH_00740	MJACAPHP_01632	OLNGHCGH_00726	DCCFGIBI_01254	INDHGBHN_00543	ABJGGOKB_01921	PIGKNEIA_00156	AILEKONO_00103	CCALFPLO_00687	LIIDBHEN_00705	LFAEFAAI_00701	CPGHLNFA_00524	FMJBDMAA_00426	DNIICONI_00626	POJGFOLD_00452	CKBPABEM_01120	AJLJINNK_00713	KBMNLIJE_00794	ILIAOFMC_01321	HBCCCJDO_00713	PCDIOKBK_00696	EGEIJCCE_00702	KBDNDIJC_00192	KNIPFBIG_01806
KKKWG1_1613.p01		hypothetical protein	124	124	1	169	4723				299	299	299	BPHFIHDL_01190	KOCJOFNC_01508	LBCCIJBH_00985	BMJPMCHL_01908	JNBCBFPE_00850	CFPEFCNE_01535	GKBANEBM_01496	MFHEGGBM_00832	EGGFBFOM_00867	GKOCOOAB_01662	FBDPMFPL_01554	IMOPPBIF_01501	KIEMHAEH_00630	MJACAPHP_01552	OLNGHCGH_00902	DCCFGIBI_01491	INDHGBHN_00373	ABJGGOKB_00873	PIGKNEIA_00896	AILEKONO_00844	CCALFPLO_00810	LIIDBHEN_00833	LFAEFAAI_00865	CPGHLNFA_01493	FMJBDMAA_01485	DNIICONI_00430	POJGFOLD_01128	CKBPABEM_01113	AJLJINNK_00830	KBMNLIJE_00727	ILIAOFMC_00138	HBCCCJDO_00822	PCDIOKBK_00816	EGEIJCCE_00852	KBDNDIJC_00562	KNIPFBIG_00815
panC		Pantothenate synthetase	124	124	1	169	4752				368	836	830	BPHFIHDL_01210	KOCJOFNC_01568	LBCCIJBH_00127	BMJPMCHL_00213	JNBCBFPE_00870	CFPEFCNE_01458	GKBANEBM_00129	MFHEGGBM_00852	EGGFBFOM_00887	GKOCOOAB_01581	FBDPMFPL_01551	IMOPPBIF_00071	KIEMHAEH_00077	MJACAPHP_01450	OLNGHCGH_00922	DCCFGIBI_00071	INDHGBHN_01699	ABJGGOKB_00893	PIGKNEIA_00915	AILEKONO_00863	CCALFPLO_00830	LIIDBHEN_00854	LFAEFAAI_00885	CPGHLNFA_01404	FMJBDMAA_01756	DNIICONI_00002	POJGFOLD_00359	CKBPABEM_01615	AJLJINNK_00851	KBMNLIJE_00245	ILIAOFMC_00119	HBCCCJDO_00844	PCDIOKBK_00836	EGEIJCCE_00872	KBDNDIJC_01366	KNIPFBIG_00835
gmhA		Phosphoheptose isomerase	124	124	1	169	4845				272	593	584	BPHFIHDL_01275	KOCJOFNC_01354	LBCCIJBH_00063	BMJPMCHL_00766	JNBCBFPE_00935	CFPEFCNE_00132	GKBANEBM_00833	MFHEGGBM_00918	EGGFBFOM_00953	GKOCOOAB_01751	FBDPMFPL_01623	IMOPPBIF_00744	KIEMHAEH_00013	MJACAPHP_01292	OLNGHCGH_00987	DCCFGIBI_00721	INDHGBHN_00013	ABJGGOKB_00956	PIGKNEIA_00979	AILEKONO_00928	CCALFPLO_00896	LIIDBHEN_00921	LFAEFAAI_00951	CPGHLNFA_01175	FMJBDMAA_01609	DNIICONI_00066	POJGFOLD_00003	CKBPABEM_01445	AJLJINNK_00919	KBMNLIJE_01336	ILIAOFMC_01373	HBCCCJDO_00915	PCDIOKBK_00907	EGEIJCCE_00940	KBDNDIJC_01056	KNIPFBIG_00899
luxS		S-ribosylhomocysteine lyase	124	124	1	169	4854				476	575	539	BPHFIHDL_01281	KOCJOFNC_01360	LBCCIJBH_00058	BMJPMCHL_00760	JNBCBFPE_00941	CFPEFCNE_00137	GKBANEBM_00827	MFHEGGBM_00924	EGGFBFOM_00959	GKOCOOAB_01251	FBDPMFPL_01045	IMOPPBIF_00750	KIEMHAEH_00007	MJACAPHP_01286	OLNGHCGH_00993	DCCFGIBI_00715	INDHGBHN_00007	ABJGGOKB_00962	PIGKNEIA_00985	AILEKONO_00933	CCALFPLO_00902	LIIDBHEN_00927	LFAEFAAI_00957	CPGHLNFA_01181	FMJBDMAA_00293	DNIICONI_00071	POJGFOLD_00009	CKBPABEM_01439	AJLJINNK_00925	KBMNLIJE_01342	ILIAOFMC_01379	HBCCCJDO_00921	PCDIOKBK_00913	EGEIJCCE_00946	KBDNDIJC_01062	KNIPFBIG_00905
dedA		Protein DedA	124	124	1	169	3159				320	653	647	BPHFIHDL_01365	KOCJOFNC_01129	LBCCIJBH_01315	BMJPMCHL_01810	JNBCBFPE_00015	CFPEFCNE_00220	GKBANEBM_01223	MFHEGGBM_00015	EGGFBFOM_00015	GKOCOOAB_01500	FBDPMFPL_01683	IMOPPBIF_01236	KIEMHAEH_01286	MJACAPHP_00100	OLNGHCGH_00015	DCCFGIBI_01191	INDHGBHN_00089	ABJGGOKB_01609	PIGKNEIA_01854	AILEKONO_01869	CCALFPLO_00015	LIIDBHEN_00015	LFAEFAAI_00015	CPGHLNFA_00035	FMJBDMAA_00456	DNIICONI_00198	POJGFOLD_01439	CKBPABEM_01203	AJLJINNK_00016	KBMNLIJE_00344	ILIAOFMC_01258	HBCCCJDO_00017	PCDIOKBK_00015	EGEIJCCE_00016	KBDNDIJC_00660	KNIPFBIG_00109
murJ		putative lipid II flippase MurJ	124	124	1	169	3258				524	1691	1486	BPHFIHDL_01427	KOCJOFNC_01974	LBCCIJBH_01927	BMJPMCHL_01029	JNBCBFPE_00073	CFPEFCNE_01940	GKBANEBM_00938	MFHEGGBM_00068	EGGFBFOM_00071	GKOCOOAB_01726	FBDPMFPL_01834	IMOPPBIF_00975	KIEMHAEH_01864	MJACAPHP_01247	OLNGHCGH_00078	DCCFGIBI_00969	INDHGBHN_01875	ABJGGOKB_01671	PIGKNEIA_01912	AILEKONO_01931	CCALFPLO_00067	LIIDBHEN_00074	LFAEFAAI_00075	CPGHLNFA_01609	FMJBDMAA_01934	DNIICONI_01879	POJGFOLD_01789	CKBPABEM_01938	AJLJINNK_00072	KBMNLIJE_01317	ILIAOFMC_01283	HBCCCJDO_00073	PCDIOKBK_00071	EGEIJCCE_00073	KBDNDIJC_01090	KNIPFBIG_00053
KKKWG1_0108.p01		hypothetical protein	124	124	1	169	3307				392	458	457	BPHFIHDL_01458	KOCJOFNC_01465	LBCCIJBH_01624	BMJPMCHL_01332	JNBCBFPE_00106	CFPEFCNE_01567	GKBANEBM_01613	MFHEGGBM_00099	EGGFBFOM_00103	GKOCOOAB_00231	FBDPMFPL_00297	IMOPPBIF_01614	KIEMHAEH_01530	MJACAPHP_01585	OLNGHCGH_00109	DCCFGIBI_01626	INDHGBHN_01456	ABJGGOKB_01701	PIGKNEIA_01943	AILEKONO_01962	CCALFPLO_00100	LIIDBHEN_00105	LFAEFAAI_00105	CPGHLNFA_01534	FMJBDMAA_00549	DNIICONI_01574	POJGFOLD_01609	CKBPABEM_01562	AJLJINNK_00104	KBMNLIJE_01485	ILIAOFMC_01642	HBCCCJDO_00109	PCDIOKBK_00105	EGEIJCCE_00107	KBDNDIJC_00714	KNIPFBIG_00020
efeU		Ferrous iron permease EfeU	124	124	1	169	2931				650	848	842	BPHFIHDL_01539	KOCJOFNC_00349	LBCCIJBH_01078	BMJPMCHL_01110	JNBCBFPE_00809	CFPEFCNE_00606	GKBANEBM_00643	MFHEGGBM_00786	EGGFBFOM_00820	GKOCOOAB_00269	FBDPMFPL_01060	IMOPPBIF_00629	KIEMHAEH_01459	MJACAPHP_00591	OLNGHCGH_00856	DCCFGIBI_00574	INDHGBHN_01385	ABJGGOKB_00420	PIGKNEIA_01438	AILEKONO_00732	CCALFPLO_00771	LIIDBHEN_00795	LFAEFAAI_00825	CPGHLNFA_00443	FMJBDMAA_00558	DNIICONI_01488	POJGFOLD_01850	CKBPABEM_00360	AJLJINNK_00794	KBMNLIJE_00382	ILIAOFMC_01540	HBCCCJDO_00786	PCDIOKBK_00774	EGEIJCCE_00808	KBDNDIJC_00939	KNIPFBIG_01354
KKKWG1_2128.p01		hypothetical protein	124	124	1	169	1194				752	1832	1809	BPHFIHDL_00640	KOCJOFNC_01233	LBCCIJBH_00154	BMJPMCHL_00779	JNBCBFPE_01634	CFPEFCNE_00052	GKBANEBM_01076	MFHEGGBM_01636	EGGFBFOM_01693	GKOCOOAB_01090	FBDPMFPL_00075	IMOPPBIF_01089	KIEMHAEH_00431	MJACAPHP_00168	OLNGHCGH_01745	DCCFGIBI_01074	INDHGBHN_00351	ABJGGOKB_00164	PIGKNEIA_00345	AILEKONO_01744	CCALFPLO_01619	LIIDBHEN_01639	LFAEFAAI_01698	CPGHLNFA_00117	FMJBDMAA_01035	DNIICONI_00386	POJGFOLD_01031	CKBPABEM_01053	AJLJINNK_01626	KBMNLIJE_00470	ILIAOFMC_01035	HBCCCJDO_01639	PCDIOKBK_01614	EGEIJCCE_01659	KBDNDIJC_01438	KNIPFBIG_01616
KKKWG1_0988.p01		hypothetical protein	124	124	1	169	2645				275	1199	1174	BPHFIHDL_00418	KOCJOFNC_01052	LBCCIJBH_01775	BMJPMCHL_01299	JNBCBFPE_01396	CFPEFCNE_01846	GKBANEBM_01170	MFHEGGBM_01397	EGGFBFOM_01434	GKOCOOAB_01758	FBDPMFPL_01802	IMOPPBIF_01183	KIEMHAEH_01716	MJACAPHP_01819	OLNGHCGH_01468	DCCFGIBI_01791	INDHGBHN_01691	ABJGGOKB_00754	PIGKNEIA_00762	AILEKONO_01477	CCALFPLO_01379	LIIDBHEN_01403	LFAEFAAI_01441	CPGHLNFA_01805	FMJBDMAA_01733	DNIICONI_01739	POJGFOLD_01361	CKBPABEM_01174	AJLJINNK_01394	KBMNLIJE_01794	ILIAOFMC_01225	HBCCCJDO_01406	PCDIOKBK_01376	EGEIJCCE_01408	KBDNDIJC_01553	KNIPFBIG_00681
KKKWG1_1319.p01		hypothetical protein	124	124	1	169	5225				251	290	255	BPHFIHDL_00124	KOCJOFNC_01178	LBCCIJBH_00368	BMJPMCHL_01712	JNBCBFPE_01104	CFPEFCNE_00313	GKBANEBM_01247	MFHEGGBM_01105	EGGFBFOM_01145	GKOCOOAB_01044	FBDPMFPL_01131	IMOPPBIF_01260	KIEMHAEH_01323	MJACAPHP_00195	OLNGHCGH_01177	DCCFGIBI_01208	INDHGBHN_01643	ABJGGOKB_00677	PIGKNEIA_01172	AILEKONO_01149	CCALFPLO_01091	LIIDBHEN_01112	LFAEFAAI_01143	CPGHLNFA_00130	FMJBDMAA_01725	DNIICONI_01322	POJGFOLD_01322	CKBPABEM_01323	AJLJINNK_01096	KBMNLIJE_01300	ILIAOFMC_01262	HBCCCJDO_01093	PCDIOKBK_01077	EGEIJCCE_01117	KBDNDIJC_01749	KNIPFBIG_01090
rlmB_1		23S rRNA (guanosine-2'-O-)-methyltransferase RlmB	124	124	1	169	5265				746	746	746	BPHFIHDL_00150	KOCJOFNC_00043	LBCCIJBH_00213	BMJPMCHL_00903	JNBCBFPE_01131	CFPEFCNE_00385	GKBANEBM_00026	MFHEGGBM_01131	EGGFBFOM_01171	GKOCOOAB_00958	FBDPMFPL_00495	IMOPPBIF_00026	KIEMHAEH_00105	MJACAPHP_00141	OLNGHCGH_01203	DCCFGIBI_00044	INDHGBHN_00489	ABJGGOKB_00651	PIGKNEIA_01200	AILEKONO_01175	CCALFPLO_01118	LIIDBHEN_01138	LFAEFAAI_01169	CPGHLNFA_00065	FMJBDMAA_00964	DNIICONI_00120	POJGFOLD_00106	CKBPABEM_00697	AJLJINNK_01123	KBMNLIJE_00138	ILIAOFMC_00699	HBCCCJDO_01123	PCDIOKBK_01104	EGEIJCCE_01144	KBDNDIJC_00742	KNIPFBIG_01118
dnaB		Replicative DNA helicase	124	124	1	169	5367				650	1409	1390	BPHFIHDL_00189	KOCJOFNC_00005	LBCCIJBH_00718	BMJPMCHL_00001	JNBCBFPE_01174	CFPEFCNE_01584	GKBANEBM_00065	MFHEGGBM_01173	EGGFBFOM_01212	GKOCOOAB_00304	FBDPMFPL_01835	IMOPPBIF_00065	KIEMHAEH_00143	MJACAPHP_00880	OLNGHCGH_01243	DCCFGIBI_00005	INDHGBHN_00322	ABJGGOKB_00611	PIGKNEIA_01239	AILEKONO_01215	CCALFPLO_01159	LIIDBHEN_01176	LFAEFAAI_01210	CPGHLNFA_01931	FMJBDMAA_00351	DNIICONI_00082	POJGFOLD_00144	CKBPABEM_00233	AJLJINNK_01165	KBMNLIJE_00100	ILIAOFMC_00280	HBCCCJDO_01167	PCDIOKBK_01146	EGEIJCCE_01184	KBDNDIJC_00152	KNIPFBIG_01157
ilvA		L-threonine dehydratase biosynthetic IlvA	124	124	1	169	5473				548	1535	1508	BPHFIHDL_00235	KOCJOFNC_00406	LBCCIJBH_00453	BMJPMCHL_00130	JNBCBFPE_01221	CFPEFCNE_00950	GKBANEBM_00521	MFHEGGBM_01220	EGGFBFOM_01258	GKOCOOAB_01191	FBDPMFPL_01283	IMOPPBIF_00521	KIEMHAEH_00558	MJACAPHP_01221	OLNGHCGH_01288	DCCFGIBI_00408	INDHGBHN_01028	ABJGGOKB_00562	PIGKNEIA_01292	AILEKONO_01265	CCALFPLO_01204	LIIDBHEN_01226	LFAEFAAI_01258	CPGHLNFA_01121	FMJBDMAA_01084	DNIICONI_01132	POJGFOLD_00696	CKBPABEM_00874	AJLJINNK_01210	KBMNLIJE_00422	ILIAOFMC_00492	HBCCCJDO_01216	PCDIOKBK_01195	EGEIJCCE_01229	KBDNDIJC_00530	KNIPFBIG_01209
KKKWG1_1189.p01		hypothetical protein	124	124	1	169	5487				356	761	756	BPHFIHDL_00246	KOCJOFNC_00416	LBCCIJBH_00442	BMJPMCHL_00120	JNBCBFPE_01231	CFPEFCNE_00960	GKBANEBM_00511	MFHEGGBM_01231	EGGFBFOM_01269	GKOCOOAB_01336	FBDPMFPL_01430	IMOPPBIF_00511	KIEMHAEH_00548	MJACAPHP_01211	OLNGHCGH_01299	DCCFGIBI_00418	INDHGBHN_01038	ABJGGOKB_00552	PIGKNEIA_01302	AILEKONO_01276	CCALFPLO_01215	LIIDBHEN_01236	LFAEFAAI_01268	CPGHLNFA_01131	FMJBDMAA_01298	DNIICONI_01122	POJGFOLD_00706	CKBPABEM_00884	AJLJINNK_01221	KBMNLIJE_00412	ILIAOFMC_00502	HBCCCJDO_01227	PCDIOKBK_01206	EGEIJCCE_01240	KBDNDIJC_00520	KNIPFBIG_01219
trpB		Tryptophan synthase beta chain	124	124	1	169	2695				512	1205	974	BPHFIHDL_00396	KOCJOFNC_01830	LBCCIJBH_01508	BMJPMCHL_01671	JNBCBFPE_01374	CFPEFCNE_01237	GKBANEBM_01514	MFHEGGBM_01376	EGGFBFOM_01413	GKOCOOAB_00275	FBDPMFPL_01959	IMOPPBIF_01487	KIEMHAEH_01869	MJACAPHP_01493	OLNGHCGH_01446	DCCFGIBI_01509	INDHGBHN_01882	ABJGGOKB_00777	PIGKNEIA_00819	AILEKONO_01448	CCALFPLO_01358	LIIDBHEN_01381	LFAEFAAI_01418	CPGHLNFA_01429	FMJBDMAA_01253	DNIICONI_01885	POJGFOLD_01528	CKBPABEM_01816	AJLJINNK_01370	KBMNLIJE_01846	ILIAOFMC_01820	HBCCCJDO_01382	PCDIOKBK_01352	EGEIJCCE_01387	KBDNDIJC_01659	KNIPFBIG_00738
folA		Dihydrofolate reductase	124	124	1	169	240				266	497	492	BPHFIHDL_00440	KOCJOFNC_01258	LBCCIJBH_01389	BMJPMCHL_00477	JNBCBFPE_01418	CFPEFCNE_01727	GKBANEBM_00883	MFHEGGBM_01419	EGGFBFOM_01456	GKOCOOAB_01653	FBDPMFPL_00727	IMOPPBIF_00900	KIEMHAEH_01028	MJACAPHP_01018	OLNGHCGH_01491	DCCFGIBI_00880	INDHGBHN_01202	ABJGGOKB_00355	PIGKNEIA_01500	AILEKONO_01501	CCALFPLO_01401	LIIDBHEN_01425	LFAEFAAI_01461	CPGHLNFA_00930	FMJBDMAA_00419	DNIICONI_00976	POJGFOLD_01002	CKBPABEM_00821	AJLJINNK_01415	KBMNLIJE_01073	ILIAOFMC_01194	HBCCCJDO_01427	PCDIOKBK_01399	EGEIJCCE_01430	KBDNDIJC_00901	KNIPFBIG_00460
yqiJ		Inner membrane protein YqiJ	124	124	1	169	249				614	671	665	BPHFIHDL_00445	KOCJOFNC_01251	LBCCIJBH_01384	BMJPMCHL_00471	JNBCBFPE_01423	CFPEFCNE_01721	GKBANEBM_00878	MFHEGGBM_01425	EGGFBFOM_01462	GKOCOOAB_01537	FBDPMFPL_00733	IMOPPBIF_00905	KIEMHAEH_01023	MJACAPHP_01024	OLNGHCGH_01496	DCCFGIBI_00885	INDHGBHN_01480	ABJGGOKB_00350	PIGKNEIA_01507	AILEKONO_01506	CCALFPLO_01407	LIIDBHEN_01430	LFAEFAAI_01466	CPGHLNFA_00924	FMJBDMAA_00424	DNIICONI_00971	POJGFOLD_00997	CKBPABEM_00828	AJLJINNK_01420	KBMNLIJE_01078	ILIAOFMC_01188	HBCCCJDO_01432	PCDIOKBK_01404	EGEIJCCE_01436	KBDNDIJC_01165	KNIPFBIG_00453
icd		Isocitrate dehydrogenase [NADP]	124	124	1	169	389				263	2222	2168	BPHFIHDL_00536	KOCJOFNC_01666	LBCCIJBH_01450	BMJPMCHL_00961	JNBCBFPE_01508	CFPEFCNE_01799	GKBANEBM_00717	MFHEGGBM_01509	EGGFBFOM_01550	GKOCOOAB_00926	FBDPMFPL_01210	IMOPPBIF_01303	KIEMHAEH_00491	MJACAPHP_01771	OLNGHCGH_01587	DCCFGIBI_01262	INDHGBHN_00288	ABJGGOKB_00301	PIGKNEIA_01557	AILEKONO_00472	CCALFPLO_01488	LIIDBHEN_01513	LFAEFAAI_01553	CPGHLNFA_01759	FMJBDMAA_01631	DNIICONI_01710	POJGFOLD_00218	CKBPABEM_01682	AJLJINNK_01508	KBMNLIJE_00167	ILIAOFMC_00078	HBCCCJDO_01518	PCDIOKBK_01489	EGEIJCCE_01521	KBDNDIJC_00600	KNIPFBIG_00403
KKKWG1_2053.p01		hypothetical protein	124	124	1	169	1000				461	509	495	BPHFIHDL_00715	KOCJOFNC_00728	LBCCIJBH_00960	BMJPMCHL_01531	JNBCBFPE_01706	CFPEFCNE_00620	GKBANEBM_00753	MFHEGGBM_01704	EGGFBFOM_01764	GKOCOOAB_00992	FBDPMFPL_00172	IMOPPBIF_00691	KIEMHAEH_00221	MJACAPHP_00837	OLNGHCGH_01821	DCCFGIBI_00681	INDHGBHN_00628	ABJGGOKB_01281	PIGKNEIA_00497	AILEKONO_01668	CCALFPLO_01689	LIIDBHEN_01710	LFAEFAAI_01764	CPGHLNFA_00797	FMJBDMAA_01759	DNIICONI_00236	POJGFOLD_01411	CKBPABEM_00796	AJLJINNK_01701	KBMNLIJE_00650	ILIAOFMC_00772	HBCCCJDO_01717	PCDIOKBK_01686	EGEIJCCE_01725	KBDNDIJC_00924	KNIPFBIG_01515
ycfH		putative metal-dependent hydrolase YcfH	124	124	1	169	942				362	779	767	BPHFIHDL_00759	KOCJOFNC_01697	LBCCIJBH_01549	BMJPMCHL_01430	JNBCBFPE_01749	CFPEFCNE_00405	GKBANEBM_01593	MFHEGGBM_01747	EGGFBFOM_01806	GKOCOOAB_01992	FBDPMFPL_02014	IMOPPBIF_01590	KIEMHAEH_01199	MJACAPHP_01721	OLNGHCGH_01862	DCCFGIBI_01592	INDHGBHN_01748	ABJGGOKB_01323	PIGKNEIA_00538	AILEKONO_01628	CCALFPLO_01733	LIIDBHEN_01753	LFAEFAAI_01808	CPGHLNFA_01669	FMJBDMAA_01363	DNIICONI_01151	POJGFOLD_01317	CKBPABEM_01713	AJLJINNK_01746	KBMNLIJE_01521	ILIAOFMC_01713	HBCCCJDO_01762	PCDIOKBK_01728	EGEIJCCE_01768	KBDNDIJC_01339	KNIPFBIG_01473
btuF		putative protein	124	124	1	169	830				989	1289	1235	BPHFIHDL_00827	KOCJOFNC_00223	LBCCIJBH_01054	BMJPMCHL_00314	JNBCBFPE_01818	CFPEFCNE_00890	GKBANEBM_00169	MFHEGGBM_01815	EGGFBFOM_01874	GKOCOOAB_00358	FBDPMFPL_01902	IMOPPBIF_00141	KIEMHAEH_00275	MJACAPHP_00933	OLNGHCGH_01931	DCCFGIBI_00141	INDHGBHN_00226	ABJGGOKB_01391	PIGKNEIA_00612	AILEKONO_01556	CCALFPLO_01802	LIIDBHEN_01820	LFAEFAAI_01876	CPGHLNFA_00846	FMJBDMAA_00626	DNIICONI_00312	POJGFOLD_00562	CKBPABEM_00167	AJLJINNK_01817	KBMNLIJE_00039	ILIAOFMC_00187	HBCCCJDO_01836	PCDIOKBK_01799	EGEIJCCE_01837	KBDNDIJC_00375	KNIPFBIG_00531
coaE		Dephospho-CoA kinase	124	124	1	169	770				386	608	600	BPHFIHDL_00859	KOCJOFNC_00525	LBCCIJBH_00502	BMJPMCHL_01209	JNBCBFPE_01847	CFPEFCNE_00519	GKBANEBM_00594	MFHEGGBM_01845	EGGFBFOM_01903	GKOCOOAB_00846	FBDPMFPL_01738	IMOPPBIF_00608	KIEMHAEH_00698	MJACAPHP_00502	OLNGHCGH_01962	DCCFGIBI_00521	INDHGBHN_00418	ABJGGOKB_01421	PIGKNEIA_00643	AILEKONO_00551	CCALFPLO_01831	LIIDBHEN_01848	LFAEFAAI_01908	CPGHLNFA_00379	FMJBDMAA_01969	DNIICONI_00584	POJGFOLD_00805	CKBPABEM_00456	AJLJINNK_01848	KBMNLIJE_00069	ILIAOFMC_00464	HBCCCJDO_01866	PCDIOKBK_01828	EGEIJCCE_01867	KBDNDIJC_00325	KNIPFBIG_00562
argB		Acetylglutamate kinase	124	124	1	169	3397				884	962	891	BPHFIHDL_00915	KOCJOFNC_01437	LBCCIJBH_01431	BMJPMCHL_00995	JNBCBFPE_00474	CFPEFCNE_01453	GKBANEBM_01489	MFHEGGBM_00471	EGGFBFOM_00477	GKOCOOAB_00361	FBDPMFPL_00117	IMOPPBIF_01482	KIEMHAEH_01648	MJACAPHP_01445	OLNGHCGH_00499	DCCFGIBI_01457	INDHGBHN_01619	ABJGGOKB_01221	PIGKNEIA_01705	AILEKONO_00332	CCALFPLO_00469	LIIDBHEN_00479	LFAEFAAI_00480	CPGHLNFA_01373	FMJBDMAA_01087	DNIICONI_01680	POJGFOLD_01523	CKBPABEM_01521	AJLJINNK_00488	KBMNLIJE_01717	ILIAOFMC_00574	HBCCCJDO_00483	PCDIOKBK_00473	EGEIJCCE_00484	KBDNDIJC_01429	KNIPFBIG_00256
KKKWG1_0638.p01		hypothetical protein	124	124	1	169	3421				350	470	372	BPHFIHDL_00939	KOCJOFNC_01819	LBCCIJBH_00387	BMJPMCHL_00679	JNBCBFPE_00499	CFPEFCNE_00767	GKBANEBM_00490	MFHEGGBM_00495	EGGFBFOM_00501	GKOCOOAB_01332	FBDPMFPL_00412	IMOPPBIF_00490	KIEMHAEH_01136	MJACAPHP_01071	OLNGHCGH_00524	DCCFGIBI_00366	INDHGBHN_00952	ABJGGOKB_01197	PIGKNEIA_01730	AILEKONO_00308	CCALFPLO_00493	LIIDBHEN_00503	LFAEFAAI_00504	CPGHLNFA_00957	FMJBDMAA_00067	DNIICONI_01188	POJGFOLD_00879	CKBPABEM_01802	AJLJINNK_00512	KBMNLIJE_01191	ILIAOFMC_00550	HBCCCJDO_00508	PCDIOKBK_00496	EGEIJCCE_00508	KBDNDIJC_00471	KNIPFBIG_00232
KKKWG1_0630.p01		hypothetical protein	124	124	1	169	3433				194	218	216	BPHFIHDL_00947	KOCJOFNC_00073	LBCCIJBH_00379	BMJPMCHL_01564	JNBCBFPE_00508	CFPEFCNE_00759	GKBANEBM_00482	MFHEGGBM_00503	EGGFBFOM_00509	GKOCOOAB_01128	FBDPMFPL_00995	IMOPPBIF_00482	KIEMHAEH_00151	MJACAPHP_00434	OLNGHCGH_00532	DCCFGIBI_00358	INDHGBHN_00138	ABJGGOKB_01189	PIGKNEIA_01738	AILEKONO_00300	CCALFPLO_00501	LIIDBHEN_00511	LFAEFAAI_00512	CPGHLNFA_00306	FMJBDMAA_01740	DNIICONI_01041	POJGFOLD_00871	CKBPABEM_00740	AJLJINNK_00520	KBMNLIJE_01366	ILIAOFMC_00834	HBCCCJDO_00516	PCDIOKBK_00504	EGEIJCCE_00516	KBDNDIJC_00887	KNIPFBIG_00224
KKKWG1_0616.p01		hypothetical protein	124	124	1	169	3450				698	956	953	BPHFIHDL_00961	KOCJOFNC_00087	LBCCIJBH_00274	BMJPMCHL_00495	JNBCBFPE_00523	CFPEFCNE_01101	GKBANEBM_00234	MFHEGGBM_00517	EGGFBFOM_00523	GKOCOOAB_01423	FBDPMFPL_00135	IMOPPBIF_00234	KIEMHAEH_00165	MJACAPHP_00420	OLNGHCGH_00546	DCCFGIBI_01483	INDHGBHN_00152	ABJGGOKB_01175	PIGKNEIA_01752	AILEKONO_00286	CCALFPLO_00515	LIIDBHEN_00526	LFAEFAAI_00526	CPGHLNFA_00320	FMJBDMAA_00538	DNIICONI_01027	POJGFOLD_00396	CKBPABEM_00726	AJLJINNK_00535	KBMNLIJE_00550	ILIAOFMC_00848	HBCCCJDO_00530	PCDIOKBK_00518	EGEIJCCE_00530	KBDNDIJC_01283	KNIPFBIG_00210
KKKWG1_0542.p01		hypothetical protein	124	124	1	169	3557				248	356	351	BPHFIHDL_01025	KOCJOFNC_01384	LBCCIJBH_00878	BMJPMCHL_01388	JNBCBFPE_00590	CFPEFCNE_00911	GKBANEBM_01190	MFHEGGBM_00582	EGGFBFOM_00593	GKOCOOAB_00729	FBDPMFPL_01673	IMOPPBIF_01203	KIEMHAEH_01374	MJACAPHP_00911	OLNGHCGH_00616	DCCFGIBI_01171	INDHGBHN_01181	ABJGGOKB_00084	PIGKNEIA_00267	AILEKONO_00214	CCALFPLO_00579	LIIDBHEN_00590	LFAEFAAI_00593	CPGHLNFA_00830	FMJBDMAA_00773	DNIICONI_01382	POJGFOLD_00740	CKBPABEM_01223	AJLJINNK_00601	KBMNLIJE_00825	ILIAOFMC_01345	HBCCCJDO_00597	PCDIOKBK_00585	EGEIJCCE_00594	KBDNDIJC_00390	KNIPFBIG_01695
KKKWG1_0509.p01		hypothetical protein	124	124	1	169	3613				374	1592	1581	BPHFIHDL_01059	KOCJOFNC_00269	LBCCIJBH_00437	BMJPMCHL_00515	JNBCBFPE_00621	CFPEFCNE_01539	GKBANEBM_00283	MFHEGGBM_00615	EGGFBFOM_00628	GKOCOOAB_00136	FBDPMFPL_01480	IMOPPBIF_00300	KIEMHAEH_00376	MJACAPHP_00261	OLNGHCGH_00649	DCCFGIBI_00260	INDHGBHN_01282	ABJGGOKB_01844	PIGKNEIA_00235	AILEKONO_00180	CCALFPLO_00610	LIIDBHEN_00628	LFAEFAAI_00624	CPGHLNFA_01521	FMJBDMAA_00757	DNIICONI_00342	POJGFOLD_00540	CKBPABEM_00281	AJLJINNK_00636	KBMNLIJE_00703	ILIAOFMC_00991	HBCCCJDO_00631	PCDIOKBK_00618	EGEIJCCE_00625	KBDNDIJC_00073	KNIPFBIG_01727
macB		Macrolide export ATP-binding/permease protein MacB	124	124	1	169	3648				242	1937	1894	BPHFIHDL_01087	KOCJOFNC_00241	LBCCIJBH_00409	BMJPMCHL_01009	JNBCBFPE_00649	CFPEFCNE_00651	GKBANEBM_00311	MFHEGGBM_00643	EGGFBFOM_00656	GKOCOOAB_00289	FBDPMFPL_00300	IMOPPBIF_00272	KIEMHAEH_00404	MJACAPHP_00289	OLNGHCGH_00677	DCCFGIBI_00232	INDHGBHN_01082	ABJGGOKB_01872	PIGKNEIA_00205	AILEKONO_00152	CCALFPLO_00638	LIIDBHEN_00656	LFAEFAAI_00652	CPGHLNFA_00469	FMJBDMAA_00314	DNIICONI_00370	POJGFOLD_00512	CKBPABEM_00309	AJLJINNK_00664	KBMNLIJE_00675	ILIAOFMC_01049	HBCCCJDO_00660	PCDIOKBK_00646	EGEIJCCE_00653	KBDNDIJC_00101	KNIPFBIG_01757
hemB		Delta-aminolevulinic acid dehydratase	124	124	1	169	3715				365	1046	1001	BPHFIHDL_01140	KOCJOFNC_00977	LBCCIJBH_00764	BMJPMCHL_00185	JNBCBFPE_00702	CFPEFCNE_01624	GKBANEBM_01253	MFHEGGBM_00695	EGGFBFOM_00708	GKOCOOAB_00519	FBDPMFPL_00049	IMOPPBIF_01266	KIEMHAEH_00743	MJACAPHP_01635	OLNGHCGH_00729	DCCFGIBI_01251	INDHGBHN_00540	ABJGGOKB_01924	PIGKNEIA_00153	AILEKONO_00100	CCALFPLO_00690	LIIDBHEN_00708	LFAEFAAI_00704	CPGHLNFA_00527	FMJBDMAA_00601	DNIICONI_00629	POJGFOLD_00455	CKBPABEM_01117	AJLJINNK_00716	KBMNLIJE_00797	ILIAOFMC_01324	HBCCCJDO_00716	PCDIOKBK_00699	EGEIJCCE_00705	KBDNDIJC_00195	KNIPFBIG_01809
KKKWG1_1625.p01		hypothetical protein	124	124	1	169	4705				416	1037	1010	BPHFIHDL_01179	KOCJOFNC_01634	LBCCIJBH_00996	BMJPMCHL_00530	JNBCBFPE_00840	CFPEFCNE_01504	GKBANEBM_01164	MFHEGGBM_00820	EGGFBFOM_00855	GKOCOOAB_00976	FBDPMFPL_00887	IMOPPBIF_01153	KIEMHAEH_00641	MJACAPHP_01480	OLNGHCGH_00891	DCCFGIBI_01139	INDHGBHN_00384	ABJGGOKB_00862	PIGKNEIA_00886	AILEKONO_00833	CCALFPLO_00800	LIIDBHEN_00822	LFAEFAAI_00854	CPGHLNFA_01424	FMJBDMAA_01165	DNIICONI_00419	POJGFOLD_01117	CKBPABEM_01103	AJLJINNK_00818	KBMNLIJE_00716	ILIAOFMC_00149	HBCCCJDO_00811	PCDIOKBK_00804	EGEIJCCE_00841	KBDNDIJC_00573	KNIPFBIG_00805
KKKWG1_1593.p01		hypothetical protein	124	124	1	169	4753			Hypothetical protein with no hits to refseq/uniprot/clusters/cdd/tigrfams/pfam overlapping another protein with hits	569	917	911	BPHFIHDL_01211	KOCJOFNC_01567	LBCCIJBH_00126	BMJPMCHL_00212	JNBCBFPE_00871	CFPEFCNE_01459	GKBANEBM_00128	MFHEGGBM_00853	EGGFBFOM_00888	GKOCOOAB_01582	FBDPMFPL_01931	IMOPPBIF_00072	KIEMHAEH_00076	MJACAPHP_01451	OLNGHCGH_00923	DCCFGIBI_00072	INDHGBHN_01698	ABJGGOKB_00894	PIGKNEIA_00916	AILEKONO_00864	CCALFPLO_00831	LIIDBHEN_00855	LFAEFAAI_00886	CPGHLNFA_01405	FMJBDMAA_01399	DNIICONI_00003	POJGFOLD_00358	CKBPABEM_01614	AJLJINNK_00852	KBMNLIJE_00246	ILIAOFMC_00118	HBCCCJDO_00845	PCDIOKBK_00837	EGEIJCCE_00873	KBDNDIJC_01365	KNIPFBIG_00836
KKKWG1_1586.p01		hypothetical protein	124	124	1	169	4769				233	233	233	BPHFIHDL_01218	KOCJOFNC_01560	LBCCIJBH_00119	BMJPMCHL_00205	JNBCBFPE_00878	CFPEFCNE_01466	GKBANEBM_00121	MFHEGGBM_00860	EGGFBFOM_00895	GKOCOOAB_01818	FBDPMFPL_01455	IMOPPBIF_00079	KIEMHAEH_00069	MJACAPHP_01458	OLNGHCGH_00930	DCCFGIBI_00079	INDHGBHN_00069	ABJGGOKB_00901	PIGKNEIA_00923	AILEKONO_00871	CCALFPLO_00838	LIIDBHEN_00862	LFAEFAAI_00893	CPGHLNFA_01412	FMJBDMAA_00487	DNIICONI_00010	POJGFOLD_00351	CKBPABEM_01607	AJLJINNK_00859	KBMNLIJE_00253	ILIAOFMC_00111	HBCCCJDO_00853	PCDIOKBK_00844	EGEIJCCE_00880	KBDNDIJC_00882	KNIPFBIG_00843
tag		DNA-3-methyladenine glycosylase 1	124	124	1	169	4804				335	548	537	BPHFIHDL_01247	KOCJOFNC_00640	LBCCIJBH_00090	BMJPMCHL_00167	JNBCBFPE_00906	CFPEFCNE_00105	GKBANEBM_00093	MFHEGGBM_00889	EGGFBFOM_00924	GKOCOOAB_00755	FBDPMFPL_00565	IMOPPBIF_00107	KIEMHAEH_00040	MJACAPHP_00745	OLNGHCGH_00958	DCCFGIBI_00107	INDHGBHN_00040	ABJGGOKB_00929	PIGKNEIA_00951	AILEKONO_00900	CCALFPLO_00867	LIIDBHEN_00892	LFAEFAAI_00922	CPGHLNFA_00658	FMJBDMAA_00990	DNIICONI_00039	POJGFOLD_00322	CKBPABEM_00603	AJLJINNK_00889	KBMNLIJE_00282	ILIAOFMC_00249	HBCCCJDO_00882	PCDIOKBK_00876	EGEIJCCE_00910	KBDNDIJC_00024	KNIPFBIG_00871
KKKWG1_1519.p01		hypothetical protein	124	124	1	169	4862			Hypothetical protein with no hits to refseq/uniprot/clusters/cdd/tigrfams/pfam overlapping another protein with hits	428	962	953	BPHFIHDL_01287	KOCJOFNC_01366	LBCCIJBH_00052	BMJPMCHL_00804	JNBCBFPE_00947	CFPEFCNE_00143	GKBANEBM_00821	MFHEGGBM_00930	EGGFBFOM_00965	GKOCOOAB_01932	FBDPMFPL_00991	IMOPPBIF_00756	KIEMHAEH_00001	MJACAPHP_01280	OLNGHCGH_00999	DCCFGIBI_00709	INDHGBHN_00001	ABJGGOKB_00968	PIGKNEIA_00991	AILEKONO_00939	CCALFPLO_00908	LIIDBHEN_00933	LFAEFAAI_00963	CPGHLNFA_01187	FMJBDMAA_01387	DNIICONI_00077	POJGFOLD_00015	CKBPABEM_01433	AJLJINNK_00932	KBMNLIJE_01348	ILIAOFMC_01385	HBCCCJDO_00927	PCDIOKBK_00919	EGEIJCCE_00952	KBDNDIJC_01945	KNIPFBIG_00911
glnS		Glutamine--tRNA ligase	124	124	1	169	3147				1076	1682	1677	BPHFIHDL_01358	KOCJOFNC_01122	LBCCIJBH_01322	BMJPMCHL_00826	JNBCBFPE_00008	CFPEFCNE_00213	GKBANEBM_01216	MFHEGGBM_00008	EGGFBFOM_00008	GKOCOOAB_00538	FBDPMFPL_00401	IMOPPBIF_01229	KIEMHAEH_01293	MJACAPHP_00107	OLNGHCGH_00008	DCCFGIBI_01198	INDHGBHN_00082	ABJGGOKB_01602	PIGKNEIA_01847	AILEKONO_01862	CCALFPLO_00008	LIIDBHEN_00008	LFAEFAAI_00008	CPGHLNFA_00042	FMJBDMAA_01348	DNIICONI_00205	POJGFOLD_01446	CKBPABEM_01210	AJLJINNK_00009	KBMNLIJE_00351	ILIAOFMC_01251	HBCCCJDO_00010	PCDIOKBK_00008	EGEIJCCE_00009	KBDNDIJC_00822	KNIPFBIG_00116
dnaJ_1		Chaperone protein DnaJ	124	124	1	169	3169				533	1211	1187	BPHFIHDL_01372	KOCJOFNC_00472	LBCCIJBH_00542	BMJPMCHL_01701	JNBCBFPE_00022	CFPEFCNE_00227	GKBANEBM_00227	MFHEGGBM_00022	EGGFBFOM_00022	GKOCOOAB_00918	FBDPMFPL_00782	IMOPPBIF_00227	KIEMHAEH_00358	MJACAPHP_00093	OLNGHCGH_00022	DCCFGIBI_00183	INDHGBHN_00096	ABJGGOKB_01616	PIGKNEIA_01861	AILEKONO_01876	CCALFPLO_00021	LIIDBHEN_00021	LFAEFAAI_00021	CPGHLNFA_00028	FMJBDMAA_00689	DNIICONI_00191	POJGFOLD_00506	CKBPABEM_00225	AJLJINNK_00022	KBMNLIJE_00337	ILIAOFMC_01592	HBCCCJDO_00024	PCDIOKBK_00022	EGEIJCCE_00024	KBDNDIJC_00653	KNIPFBIG_00102
lptD		LPS-assembly protein LptD	124	124	1	169	3196				1133	2348	2331	BPHFIHDL_01390	KOCJOFNC_00488	LBCCIJBH_00524	BMJPMCHL_00295	JNBCBFPE_00039	CFPEFCNE_00244	GKBANEBM_00207	MFHEGGBM_00037	EGGFBFOM_00037	GKOCOOAB_00086	FBDPMFPL_00327	IMOPPBIF_00207	KIEMHAEH_00341	MJACAPHP_00076	OLNGHCGH_00041	DCCFGIBI_00202	INDHGBHN_00113	ABJGGOKB_01634	PIGKNEIA_01876	AILEKONO_01894	CCALFPLO_00034	LIIDBHEN_00039	LFAEFAAI_00038	CPGHLNFA_00011	FMJBDMAA_00895	DNIICONI_00174	POJGFOLD_00489	CKBPABEM_00209	AJLJINNK_00040	KBMNLIJE_00321	ILIAOFMC_00424	HBCCCJDO_00040	PCDIOKBK_00038	EGEIJCCE_00039	KBDNDIJC_00436	KNIPFBIG_00088
KKKWG1_0045.p01		hypothetical protein	124	124	1	169	3201				1040	1271	1115	BPHFIHDL_01396	KOCJOFNC_00494	LBCCIJBH_00518	BMJPMCHL_00289	JNBCBFPE_00045	CFPEFCNE_00250	GKBANEBM_00201	MFHEGGBM_00043	EGGFBFOM_00043	GKOCOOAB_00092	FBDPMFPL_01183	IMOPPBIF_00201	KIEMHAEH_00335	MJACAPHP_00070	OLNGHCGH_00047	DCCFGIBI_00208	INDHGBHN_00119	ABJGGOKB_01640	PIGKNEIA_01882	AILEKONO_01900	CCALFPLO_00040	LIIDBHEN_00045	LFAEFAAI_00044	CPGHLNFA_00005	FMJBDMAA_00515	DNIICONI_00168	POJGFOLD_00483	CKBPABEM_00203	AJLJINNK_00046	KBMNLIJE_00315	ILIAOFMC_00418	HBCCCJDO_00046	PCDIOKBK_00044	EGEIJCCE_00045	KBDNDIJC_00442	KNIPFBIG_00082
nucH		Thermonuclease	124	124	1	169	3308				356	527	525	BPHFIHDL_01457	KOCJOFNC_01466	LBCCIJBH_01625	BMJPMCHL_01331	JNBCBFPE_00105	CFPEFCNE_01568	GKBANEBM_01614	MFHEGGBM_00098	EGGFBFOM_00102	GKOCOOAB_00230	FBDPMFPL_00296	IMOPPBIF_01615	KIEMHAEH_01529	MJACAPHP_01584	OLNGHCGH_00108	DCCFGIBI_01625	INDHGBHN_01457	ABJGGOKB_01700	PIGKNEIA_01942	AILEKONO_01961	CCALFPLO_00099	LIIDBHEN_00104	LFAEFAAI_00104	CPGHLNFA_01533	FMJBDMAA_00548	DNIICONI_01573	POJGFOLD_01610	CKBPABEM_01561	AJLJINNK_00103	KBMNLIJE_01486	ILIAOFMC_01641	HBCCCJDO_00108	PCDIOKBK_00104	EGEIJCCE_00106	KBDNDIJC_00715	KNIPFBIG_00021
lysO		Lysine exporter LysO	124	124	1	169	4134				620	884	865	BPHFIHDL_01470	KOCJOFNC_01766	LBCCIJBH_01702	BMJPMCHL_01784	JNBCBFPE_00759	CFPEFCNE_01347	GKBANEBM_01609	MFHEGGBM_00749	EGGFBFOM_00762	GKOCOOAB_01209	FBDPMFPL_01143	IMOPPBIF_01604	KIEMHAEH_01565	MJACAPHP_01726	OLNGHCGH_00784	DCCFGIBI_01604	INDHGBHN_01515	ABJGGOKB_00826	PIGKNEIA_00835	AILEKONO_00772	CCALFPLO_00745	LIIDBHEN_00764	LFAEFAAI_00761	CPGHLNFA_01690	FMJBDMAA_01652	DNIICONI_01592	POJGFOLD_01662	CKBPABEM_01762	AJLJINNK_00775	KBMNLIJE_01602	ILIAOFMC_01726	HBCCCJDO_00770	PCDIOKBK_00756	EGEIJCCE_00761	KBDNDIJC_01685	KNIPFBIG_00754
dnaA		Chromosomal replication initiator protein DnaA	124	124	1	169	1679				668	1799	1721	BPHFIHDL_01568	KOCJOFNC_01004	LBCCIJBH_01096	BMJPMCHL_01621	JNBCBFPE_00123	CFPEFCNE_01081	GKBANEBM_01035	MFHEGGBM_00117	EGGFBFOM_00121	GKOCOOAB_01579	FBDPMFPL_00986	IMOPPBIF_01047	KIEMHAEH_01510	MJACAPHP_01174	OLNGHCGH_00129	DCCFGIBI_01033	INDHGBHN_01434	ABJGGOKB_01717	PIGKNEIA_01962	AILEKONO_01983	CCALFPLO_00116	LIIDBHEN_00124	LFAEFAAI_00124	CPGHLNFA_01061	FMJBDMAA_00116	DNIICONI_01543	POJGFOLD_01168	CKBPABEM_01144	AJLJINNK_00123	KBMNLIJE_01162	ILIAOFMC_01151	HBCCCJDO_00128	PCDIOKBK_00125	EGEIJCCE_00124	KBDNDIJC_00789	KNIPFBIG_00001
KKKWG1_0159.p01		hypothetical protein	124	124	1	169	1719			Hypothetical protein with no hits to refseq/uniprot/clusters/cdd/tigrfams/pfam overlapping another protein with hits	698	725	724	BPHFIHDL_01598	KOCJOFNC_01871	LBCCIJBH_01746	BMJPMCHL_01771	JNBCBFPE_00154	CFPEFCNE_01808	GKBANEBM_01868	MFHEGGBM_00148	EGGFBFOM_00151	GKOCOOAB_01256	FBDPMFPL_01741	IMOPPBIF_01861	KIEMHAEH_01795	MJACAPHP_01907	OLNGHCGH_00159	DCCFGIBI_01858	INDHGBHN_01786	ABJGGOKB_01741	PIGKNEIA_01990	AILEKONO_02016	CCALFPLO_00147	LIIDBHEN_00155	LFAEFAAI_00154	CPGHLNFA_01907	FMJBDMAA_01466	DNIICONI_01817	POJGFOLD_01841	CKBPABEM_01869	AJLJINNK_00154	KBMNLIJE_01864	ILIAOFMC_01851	HBCCCJDO_00160	PCDIOKBK_00155	EGEIJCCE_00155	KBDNDIJC_01706	KNIPFBIG_02079
rlpA		Endolytic peptidoglycan transglycosylase RlpA	124	124	1	169	1782				476	794	791	BPHFIHDL_01627	KOCJOFNC_00594	LBCCIJBH_00813	BMJPMCHL_01136	JNBCBFPE_00181	CFPEFCNE_00550	GKBANEBM_01407	MFHEGGBM_00177	EGGFBFOM_00180	GKOCOOAB_00033	FBDPMFPL_00256	IMOPPBIF_00835	KIEMHAEH_00833	MJACAPHP_00687	OLNGHCGH_00188	DCCFGIBI_00785	INDHGBHN_00680	ABJGGOKB_01777	PIGKNEIA_02033	AILEKONO_02048	CCALFPLO_00175	LIIDBHEN_00182	LFAEFAAI_00182	CPGHLNFA_00633	FMJBDMAA_00216	DNIICONI_00802	POJGFOLD_01741	CKBPABEM_00557	AJLJINNK_00183	KBMNLIJE_00920	ILIAOFMC_00721	HBCCCJDO_00191	PCDIOKBK_00180	EGEIJCCE_00185	KBDNDIJC_00131	KNIPFBIG_02035
rpsQ		30S ribosomal protein S17	124	124	1	169	1802				263	263	263	BPHFIHDL_01647	KOCJOFNC_00574	LBCCIJBH_00793	BMJPMCHL_00853	JNBCBFPE_00201	CFPEFCNE_00572	GKBANEBM_01297	MFHEGGBM_00197	EGGFBFOM_00200	GKOCOOAB_00011	FBDPMFPL_01438	IMOPPBIF_00815	KIEMHAEH_00853	MJACAPHP_02030	OLNGHCGH_00209	DCCFGIBI_00765	INDHGBHN_00660	ABJGGOKB_01797	PIGKNEIA_02053	AILEKONO_02068	CCALFPLO_00196	LIIDBHEN_00203	LFAEFAAI_00202	CPGHLNFA_01844	FMJBDMAA_00196	DNIICONI_00782	POJGFOLD_01391	CKBPABEM_00537	AJLJINNK_00203	KBMNLIJE_00940	ILIAOFMC_00741	HBCCCJDO_00212	PCDIOKBK_00200	EGEIJCCE_00205	KBDNDIJC_00111	KNIPFBIG_02015
rpmC		50S ribosomal protein L29	124	124	1	169	1803				191	200	191	BPHFIHDL_01648	KOCJOFNC_00573	LBCCIJBH_00792	BMJPMCHL_00854	JNBCBFPE_00202	CFPEFCNE_00573	GKBANEBM_01298	MFHEGGBM_00198	EGGFBFOM_00201	GKOCOOAB_00010	FBDPMFPL_01439	IMOPPBIF_00814	KIEMHAEH_00854	MJACAPHP_02031	OLNGHCGH_00210	DCCFGIBI_00764	INDHGBHN_00659	ABJGGOKB_01798	PIGKNEIA_02054	AILEKONO_02069	CCALFPLO_00197	LIIDBHEN_00204	LFAEFAAI_00203	CPGHLNFA_01845	FMJBDMAA_00195	DNIICONI_00781	POJGFOLD_01392	CKBPABEM_00536	AJLJINNK_00204	KBMNLIJE_00941	ILIAOFMC_00742	HBCCCJDO_00213	PCDIOKBK_00201	EGEIJCCE_00206	KBDNDIJC_00110	KNIPFBIG_02014
KKKWG1_0704.p01		hypothetical protein	124	124	1	169	2222				278	299	292	BPHFIHDL_01687	KOCJOFNC_00889	LBCCIJBH_00656	BMJPMCHL_01138	JNBCBFPE_00432	CFPEFCNE_01020	GKBANEBM_00990	MFHEGGBM_00427	EGGFBFOM_00432	GKOCOOAB_01040	FBDPMFPL_01076	IMOPPBIF_01004	KIEMHAEH_01437	MJACAPHP_01090	OLNGHCGH_00451	DCCFGIBI_01012	INDHGBHN_01329	ABJGGOKB_00230	PIGKNEIA_01640	AILEKONO_00380	CCALFPLO_00425	LIIDBHEN_00434	LFAEFAAI_00436	CPGHLNFA_00992	FMJBDMAA_00495	DNIICONI_01448	POJGFOLD_01081	CKBPABEM_00962	AJLJINNK_00439	KBMNLIJE_01425	ILIAOFMC_00889	HBCCCJDO_00440	PCDIOKBK_00428	EGEIJCCE_00437	KBDNDIJC_00946	KNIPFBIG_00318
alsT_2		Amino-acid carrier protein AlsT	124	124	1	169	1933				701	1418	1409	BPHFIHDL_01721	KOCJOFNC_01097	LBCCIJBH_01223	BMJPMCHL_00451	JNBCBFPE_00249	CFPEFCNE_01156	GKBANEBM_01136	MFHEGGBM_00242	EGGFBFOM_00246	GKOCOOAB_00425	FBDPMFPL_00143	IMOPPBIF_01148	KIEMHAEH_01263	MJACAPHP_01207	OLNGHCGH_00257	DCCFGIBI_01134	INDHGBHN_01118	ABJGGOKB_01590	PIGKNEIA_02095	AILEKONO_02121	CCALFPLO_00240	LIIDBHEN_00248	LFAEFAAI_00250	CPGHLNFA_01094	FMJBDMAA_00257	DNIICONI_01272	POJGFOLD_01216	CKBPABEM_01257	AJLJINNK_00249	KBMNLIJE_01277	ILIAOFMC_01184	HBCCCJDO_00256	PCDIOKBK_00243	EGEIJCCE_00249	KBDNDIJC_00624	KNIPFBIG_01974
mupP		N-acetylmuramic acid 6-phosphate phosphatase	124	124	1	169	1317				473	653	650	BPHFIHDL_01793	KOCJOFNC_01604	LBCCIJBH_01175	BMJPMCHL_00630	JNBCBFPE_01557	CFPEFCNE_01361	GKBANEBM_01537	MFHEGGBM_01557	EGGFBFOM_01613	GKOCOOAB_01871	FBDPMFPL_00902	IMOPPBIF_01530	KIEMHAEH_00941	MJACAPHP_00956	OLNGHCGH_01663	DCCFGIBI_01542	INDHGBHN_01041	ABJGGOKB_00023	PIGKNEIA_00713	AILEKONO_00619	CCALFPLO_01538	LIIDBHEN_01555	LFAEFAAI_01618	CPGHLNFA_00902	FMJBDMAA_01224	DNIICONI_00898	POJGFOLD_00667	CKBPABEM_01492	AJLJINNK_01547	KBMNLIJE_01234	ILIAOFMC_00927	HBCCCJDO_01559	PCDIOKBK_01530	EGEIJCCE_01574	KBDNDIJC_00497	KNIPFBIG_00633
KKKWG1_1849.p01		hypothetical protein	124	124	1	169	1306				239	248	247	BPHFIHDL_01801	KOCJOFNC_01612	LBCCIJBH_01167	BMJPMCHL_00622	JNBCBFPE_01565	CFPEFCNE_01370	GKBANEBM_01545	MFHEGGBM_01565	EGGFBFOM_01621	GKOCOOAB_01199	FBDPMFPL_01698	IMOPPBIF_01538	KIEMHAEH_00950	MJACAPHP_00948	OLNGHCGH_01671	DCCFGIBI_01534	INDHGBHN_01610	ABJGGOKB_00015	PIGKNEIA_00705	AILEKONO_00611	CCALFPLO_01546	LIIDBHEN_01563	LFAEFAAI_01626	CPGHLNFA_00894	FMJBDMAA_00987	DNIICONI_00907	POJGFOLD_00676	CKBPABEM_01484	AJLJINNK_01555	KBMNLIJE_01226	ILIAOFMC_00919	HBCCCJDO_01567	PCDIOKBK_01539	EGEIJCCE_01583	KBDNDIJC_00505	KNIPFBIG_00625
KKKWG1_0379.p01		hypothetical protein	124	124	1	169	2078				299	299	299	BPHFIHDL_01884	KOCJOFNC_00819	LBCCIJBH_01029	BMJPMCHL_00252	JNBCBFPE_00327	CFPEFCNE_00986	GKBANEBM_00909	MFHEGGBM_00324	EGGFBFOM_00329	GKOCOOAB_00209	FBDPMFPL_01108	IMOPPBIF_00926	KIEMHAEH_01095	MJACAPHP_01032	OLNGHCGH_00343	DCCFGIBI_00906	INDHGBHN_00904	ABJGGOKB_01498	PIGKNEIA_00087	AILEKONO_00035	CCALFPLO_00322	LIIDBHEN_00329	LFAEFAAI_00333	CPGHLNFA_01156	FMJBDMAA_00375	DNIICONI_01077	POJGFOLD_00948	CKBPABEM_00895	AJLJINNK_00334	KBMNLIJE_01010	ILIAOFMC_00872	HBCCCJDO_00337	PCDIOKBK_00323	EGEIJCCE_00331	KBDNDIJC_00238	KNIPFBIG_01874
ddl		D-alanine--D-alanine ligase	124	124	1	169	3761				485	923	911	BPHFIHDL_01899	KOCJOFNC_00342	LBCCIJBH_01148	BMJPMCHL_01004	JNBCBFPE_00729	CFPEFCNE_00599	GKBANEBM_00636	MFHEGGBM_00721	EGGFBFOM_00734	GKOCOOAB_01698	FBDPMFPL_01324	IMOPPBIF_00636	KIEMHAEH_01144	MJACAPHP_00598	OLNGHCGH_00754	DCCFGIBI_00581	INDHGBHN_01077	ABJGGOKB_00413	PIGKNEIA_01445	AILEKONO_00725	CCALFPLO_00715	LIIDBHEN_00733	LFAEFAAI_00730	CPGHLNFA_00450	FMJBDMAA_00714	DNIICONI_01224	POJGFOLD_01497	CKBPABEM_00367	AJLJINNK_00742	KBMNLIJE_00375	ILIAOFMC_01138	HBCCCJDO_00741	PCDIOKBK_00724	EGEIJCCE_00730	KBDNDIJC_01108	KNIPFBIG_01361
KKKWG1_2226.p01		hypothetical protein	124	124	1	169	2132			Hypothetical protein with no hits to refseq/uniprot/clusters/cdd/tigrfams/pfam overlapping another protein with hits	761	761	761	BPHFIHDL_01925	KOCJOFNC_01138	LBCCIJBH_01523	BMJPMCHL_01041	JNBCBFPE_00371	CFPEFCNE_00793	GKBANEBM_01529	MFHEGGBM_00369	EGGFBFOM_00373	GKOCOOAB_01138	FBDPMFPL_01263	IMOPPBIF_01515	KIEMHAEH_01006	MJACAPHP_01472	OLNGHCGH_00388	DCCFGIBI_01524	INDHGBHN_00836	ABJGGOKB_01106	PIGKNEIA_01828	AILEKONO_01844	CCALFPLO_00366	LIIDBHEN_00374	LFAEFAAI_00375	CPGHLNFA_01277	FMJBDMAA_01514	DNIICONI_01316	POJGFOLD_01296	CKBPABEM_01297	AJLJINNK_00379	KBMNLIJE_01511	ILIAOFMC_01577	HBCCCJDO_00380	PCDIOKBK_00366	EGEIJCCE_00377	KBDNDIJC_01270	KNIPFBIG_00135
ruvA		Holliday junction ATP-dependent DNA helicase RuvA	124	124	1	169	2092				566	587	586	BPHFIHDL_01959	KOCJOFNC_01912	LBCCIJBH_00833	BMJPMCHL_01842	JNBCBFPE_00338	CFPEFCNE_00733	GKBANEBM_00801	MFHEGGBM_00335	EGGFBFOM_00340	GKOCOOAB_01620	FBDPMFPL_01723	IMOPPBIF_00714	KIEMHAEH_00920	MJACAPHP_00712	OLNGHCGH_00354	DCCFGIBI_00658	INDHGBHN_00731	ABJGGOKB_01462	PIGKNEIA_00125	AILEKONO_00073	CCALFPLO_00333	LIIDBHEN_00340	LFAEFAAI_00343	CPGHLNFA_00579	FMJBDMAA_00782	DNIICONI_00877	POJGFOLD_00843	CKBPABEM_00668	AJLJINNK_00345	KBMNLIJE_00869	ILIAOFMC_00617	HBCCCJDO_00348	PCDIOKBK_00334	EGEIJCCE_00342	KBDNDIJC_01051	KNIPFBIG_01835
yadH		Inner membrane transport permease YadH	124	124	1	169	2096				404	764	761	BPHFIHDL_01964	KOCJOFNC_00766	LBCCIJBH_00838	BMJPMCHL_01593	JNBCBFPE_00342	CFPEFCNE_00737	GKBANEBM_00797	MFHEGGBM_00339	EGGFBFOM_00344	GKOCOOAB_01377	FBDPMFPL_00925	IMOPPBIF_00718	KIEMHAEH_00916	MJACAPHP_00716	OLNGHCGH_00359	DCCFGIBI_00654	INDHGBHN_00735	ABJGGOKB_01466	PIGKNEIA_00121	AILEKONO_00068	CCALFPLO_00337	LIIDBHEN_00345	LFAEFAAI_00347	CPGHLNFA_00575	FMJBDMAA_00786	DNIICONI_00873	POJGFOLD_00847	CKBPABEM_00672	AJLJINNK_00350	KBMNLIJE_00865	ILIAOFMC_00621	HBCCCJDO_00352	PCDIOKBK_00338	EGEIJCCE_00346	KBDNDIJC_01047	KNIPFBIG_01839
KKKWG1_2060.p01		hypothetical protein	124	124	1	169	1007				404	437	434	BPHFIHDL_00708	KOCJOFNC_00721	LBCCIJBH_00967	BMJPMCHL_00646	JNBCBFPE_01699	CFPEFCNE_00627	GKBANEBM_00760	MFHEGGBM_01697	EGGFBFOM_01757	GKOCOOAB_01358	FBDPMFPL_00179	IMOPPBIF_00698	KIEMHAEH_00214	MJACAPHP_00844	OLNGHCGH_01814	DCCFGIBI_00674	INDHGBHN_00635	ABJGGOKB_01274	PIGKNEIA_00490	AILEKONO_01675	CCALFPLO_01682	LIIDBHEN_01703	LFAEFAAI_01757	CPGHLNFA_00790	FMJBDMAA_00595	DNIICONI_00229	POJGFOLD_01404	CKBPABEM_00789	AJLJINNK_01694	KBMNLIJE_00657	ILIAOFMC_00765	HBCCCJDO_01710	PCDIOKBK_01679	EGEIJCCE_01718	KBDNDIJC_00917	KNIPFBIG_01522
KKKWG1_1396.p01		hypothetical protein	124	124	1	169	5112			Hypothetical protein with no hits to refseq/uniprot/clusters/cdd/tigrfams/pfam overlapping another protein with hits	311	506	504	BPHFIHDL_00050	KOCJOFNC_00140	LBCCIJBH_00305	BMJPMCHL_00817	JNBCBFPE_01034	CFPEFCNE_00840	GKBANEBM_00850	MFHEGGBM_01032	EGGFBFOM_01075	GKOCOOAB_01941	FBDPMFPL_00871	IMOPPBIF_00867	KIEMHAEH_01177	MJACAPHP_00390	OLNGHCGH_01104	DCCFGIBI_00850	INDHGBHN_00887	ABJGGOKB_01049	PIGKNEIA_01087	AILEKONO_01073	CCALFPLO_01021	LIIDBHEN_01040	LFAEFAAI_01071	CPGHLNFA_00243	FMJBDMAA_00727	DNIICONI_01011	POJGFOLD_00281	CKBPABEM_00017	AJLJINNK_01024	KBMNLIJE_00988	ILIAOFMC_00818	HBCCCJDO_01023	PCDIOKBK_01008	EGEIJCCE_01046	KBDNDIJC_01887	KNIPFBIG_01007
lysC		Aspartokinase	124	124	1	169	5179				728	1220	1209	BPHFIHDL_00096	KOCJOFNC_01821	LBCCIJBH_00340	BMJPMCHL_00041	JNBCBFPE_01078	CFPEFCNE_00281	GKBANEBM_00439	MFHEGGBM_01078	EGGFBFOM_01120	GKOCOOAB_01919	FBDPMFPL_01222	IMOPPBIF_00439	KIEMHAEH_00502	MJACAPHP_00228	OLNGHCGH_01149	DCCFGIBI_00315	INDHGBHN_01770	ABJGGOKB_01095	PIGKNEIA_01132	AILEKONO_01121	CCALFPLO_01066	LIIDBHEN_01086	LFAEFAAI_01117	CPGHLNFA_00163	FMJBDMAA_01718	DNIICONI_00490	POJGFOLD_00236	CKBPABEM_00062	AJLJINNK_01071	KBMNLIJE_00514	ILIAOFMC_00391	HBCCCJDO_01068	PCDIOKBK_01052	EGEIJCCE_01091	KBDNDIJC_01825	KNIPFBIG_01052
hinT		Purine nucleoside phosphoramidase	124	124	1	169	5216				320	320	320	BPHFIHDL_00117	KOCJOFNC_01171	LBCCIJBH_00361	BMJPMCHL_00942	JNBCBFPE_01097	CFPEFCNE_00305	GKBANEBM_01240	MFHEGGBM_01098	EGGFBFOM_01138	GKOCOOAB_01830	FBDPMFPL_01693	IMOPPBIF_01253	KIEMHAEH_01316	MJACAPHP_00203	OLNGHCGH_01170	DCCFGIBI_01215	INDHGBHN_01636	ABJGGOKB_00684	PIGKNEIA_01165	AILEKONO_01142	CCALFPLO_01084	LIIDBHEN_01104	LFAEFAAI_01137	CPGHLNFA_00138	FMJBDMAA_00953	DNIICONI_01329	POJGFOLD_01329	CKBPABEM_01316	AJLJINNK_01089	KBMNLIJE_01293	ILIAOFMC_01269	HBCCCJDO_01086	PCDIOKBK_01070	EGEIJCCE_01110	KBDNDIJC_01770	KNIPFBIG_01083
truB		tRNA pseudouridine synthase B	124	124	1	169	5544				926	1064	928	BPHFIHDL_00278	KOCJOFNC_00556	LBCCIJBH_00675	BMJPMCHL_00568	JNBCBFPE_01262	CFPEFCNE_00695	GKBANEBM_00321	MFHEGGBM_01263	EGGFBFOM_01301	GKOCOOAB_00824	FBDPMFPL_01361	IMOPPBIF_00321	KIEMHAEH_00969	MJACAPHP_00632	OLNGHCGH_01332	DCCFGIBI_00302	INDHGBHN_00764	ABJGGOKB_00522	PIGKNEIA_01336	AILEKONO_01308	CCALFPLO_01248	LIIDBHEN_01267	LFAEFAAI_01299	CPGHLNFA_00545	FMJBDMAA_00220	DNIICONI_00945	POJGFOLD_00760	CKBPABEM_00519	AJLJINNK_01252	KBMNLIJE_00964	ILIAOFMC_00794	HBCCCJDO_01262	PCDIOKBK_01237	EGEIJCCE_01274	KBDNDIJC_00670	KNIPFBIG_01254
tgt		Queuine tRNA-ribosyltransferase	124	124	1	169	5553				545	1115	1104	BPHFIHDL_00284	KOCJOFNC_00562	LBCCIJBH_00669	BMJPMCHL_00574	JNBCBFPE_01268	CFPEFCNE_00701	GKBANEBM_00315	MFHEGGBM_01269	EGGFBFOM_01307	GKOCOOAB_01589	FBDPMFPL_01677	IMOPPBIF_00315	KIEMHAEH_00975	MJACAPHP_00638	OLNGHCGH_01338	DCCFGIBI_00308	INDHGBHN_00758	ABJGGOKB_00516	PIGKNEIA_01342	AILEKONO_01314	CCALFPLO_01254	LIIDBHEN_01273	LFAEFAAI_01305	CPGHLNFA_00551	FMJBDMAA_01588	DNIICONI_00939	POJGFOLD_00754	CKBPABEM_00525	AJLJINNK_01259	KBMNLIJE_00970	ILIAOFMC_00800	HBCCCJDO_01268	PCDIOKBK_01244	EGEIJCCE_01280	KBDNDIJC_00676	KNIPFBIG_01260
KKKWG1_1136.p01		hypothetical protein	124	124	1	169	5576			Hypothetical protein with no hits to refseq/uniprot/clusters/cdd/tigrfams/pfam overlapping another protein with hits	314	437	435	BPHFIHDL_00288	KOCJOFNC_01858	LBCCIJBH_01829	BMJPMCHL_01249	JNBCBFPE_01272	CFPEFCNE_01895	GKBANEBM_01835	MFHEGGBM_01273	EGGFBFOM_01311	GKOCOOAB_01872	FBDPMFPL_01376	IMOPPBIF_01839	KIEMHAEH_01763	MJACAPHP_01873	OLNGHCGH_01342	DCCFGIBI_01840	INDHGBHN_01759	ABJGGOKB_00510	PIGKNEIA_01351	AILEKONO_01327	CCALFPLO_01258	LIIDBHEN_01277	LFAEFAAI_01309	CPGHLNFA_01881	FMJBDMAA_01707	DNIICONI_01796	POJGFOLD_01809	CKBPABEM_01850	AJLJINNK_01263	KBMNLIJE_01849	ILIAOFMC_01462	HBCCCJDO_01272	PCDIOKBK_01248	EGEIJCCE_01284	KBDNDIJC_01930	KNIPFBIG_01268
KKKWG1_1124.p01		hypothetical protein	124	124	1	169	5596			Hypothetical protein with no hits to refseq/uniprot/clusters/cdd/tigrfams/pfam overlapping another protein with hits	197	1616	1578	BPHFIHDL_00299	KOCJOFNC_01688	LBCCIJBH_01680	BMJPMCHL_01599	JNBCBFPE_01283	CFPEFCNE_01709	GKBANEBM_01670	MFHEGGBM_01285	EGGFBFOM_01322	GKOCOOAB_01086	FBDPMFPL_00679	IMOPPBIF_01654	KIEMHAEH_01584	MJACAPHP_01694	OLNGHCGH_01353	DCCFGIBI_01678	INDHGBHN_01660	ABJGGOKB_00497	PIGKNEIA_01363	AILEKONO_01340	CCALFPLO_01269	LIIDBHEN_01288	LFAEFAAI_01320	CPGHLNFA_01650	FMJBDMAA_01324	DNIICONI_01611	POJGFOLD_01573	CKBPABEM_01690	AJLJINNK_01275	KBMNLIJE_01636	ILIAOFMC_01448	HBCCCJDO_01283	PCDIOKBK_01259	EGEIJCCE_01295	KBDNDIJC_01535	KNIPFBIG_01280
aroB		3-dehydroquinate synthase	124	124	1	169	5630				1082	1082	1082	BPHFIHDL_00317	KOCJOFNC_00302	LBCCIJBH_00750	BMJPMCHL_01114	JNBCBFPE_01301	CFPEFCNE_00330	GKBANEBM_00366	MFHEGGBM_01303	EGGFBFOM_01340	GKOCOOAB_00388	FBDPMFPL_00251	IMOPPBIF_00366	KIEMHAEH_00780	MJACAPHP_00316	OLNGHCGH_01371	DCCFGIBI_00830	INDHGBHN_00562	ABJGGOKB_00479	PIGKNEIA_01381	AILEKONO_01358	CCALFPLO_01287	LIIDBHEN_01306	LFAEFAAI_01339	CPGHLNFA_00208	FMJBDMAA_00021	DNIICONI_00684	POJGFOLD_00838	CKBPABEM_00328	AJLJINNK_01294	KBMNLIJE_00611	ILIAOFMC_00333	HBCCCJDO_01303	PCDIOKBK_01276	EGEIJCCE_01313	KBDNDIJC_00262	KNIPFBIG_01298
KKKWG1_1092.p01		hypothetical protein	124	124	1	169	5657				275	287	285	BPHFIHDL_00329	KOCJOFNC_00289	LBCCIJBH_00737	BMJPMCHL_00674	JNBCBFPE_01314	CFPEFCNE_00343	GKBANEBM_00379	MFHEGGBM_01316	EGGFBFOM_01353	GKOCOOAB_00980	FBDPMFPL_00618	IMOPPBIF_00379	KIEMHAEH_00767	MJACAPHP_00303	OLNGHCGH_01383	DCCFGIBI_00817	INDHGBHN_00575	ABJGGOKB_00466	PIGKNEIA_01394	AILEKONO_01371	CCALFPLO_01299	LIIDBHEN_01318	LFAEFAAI_01352	CPGHLNFA_00195	FMJBDMAA_00034	DNIICONI_00697	POJGFOLD_00825	CKBPABEM_00341	AJLJINNK_01307	KBMNLIJE_00598	ILIAOFMC_00346	HBCCCJDO_01316	PCDIOKBK_01288	EGEIJCCE_01325	KBDNDIJC_00275	KNIPFBIG_01311
trpD		Anthranilate phosphoribosyltransferase	124	124	1	169	5667				872	1028	1026	BPHFIHDL_00333	KOCJOFNC_00285	LBCCIJBH_00733	BMJPMCHL_00670	JNBCBFPE_01318	CFPEFCNE_00347	GKBANEBM_00385	MFHEGGBM_01320	EGGFBFOM_01357	GKOCOOAB_01313	FBDPMFPL_00614	IMOPPBIF_00385	KIEMHAEH_00763	MJACAPHP_00299	OLNGHCGH_01387	DCCFGIBI_00811	INDHGBHN_00579	ABJGGOKB_00460	PIGKNEIA_01400	AILEKONO_01375	CCALFPLO_01303	LIIDBHEN_01322	LFAEFAAI_01356	CPGHLNFA_00191	FMJBDMAA_00038	DNIICONI_00701	POJGFOLD_00821	CKBPABEM_00345	AJLJINNK_01311	KBMNLIJE_00594	ILIAOFMC_00350	HBCCCJDO_01320	PCDIOKBK_01292	EGEIJCCE_01329	KBDNDIJC_00279	KNIPFBIG_01317
yabJ_1		2-iminobutanoate/2-iminopropanoate deaminase	124	124	1	169	5694				392	392	392	BPHFIHDL_00345	KOCJOFNC_01092	LBCCIJBH_01482	BMJPMCHL_01895	JNBCBFPE_01328	CFPEFCNE_01408	GKBANEBM_01793	MFHEGGBM_01331	EGGFBFOM_01369	GKOCOOAB_01418	FBDPMFPL_01901	IMOPPBIF_01800	KIEMHAEH_01814	MJACAPHP_01731	OLNGHCGH_01397	DCCFGIBI_01797	INDHGBHN_01815	ABJGGOKB_00447	PIGKNEIA_01411	AILEKONO_01390	CCALFPLO_01313	LIIDBHEN_01333	LFAEFAAI_01367	CPGHLNFA_01697	FMJBDMAA_01858	DNIICONI_01295	POJGFOLD_01239	CKBPABEM_01197	AJLJINNK_01321	KBMNLIJE_00409	ILIAOFMC_01791	HBCCCJDO_01332	PCDIOKBK_01302	EGEIJCCE_01340	KBDNDIJC_01287	KNIPFBIG_01328
KKKWG1_1045.p01		hypothetical protein	124	124	1	169	2743				392	446	392	BPHFIHDL_00367	KOCJOFNC_00747	LBCCIJBH_00934	BMJPMCHL_00595	JNBCBFPE_01349	CFPEFCNE_00872	GKBANEBM_00697	MFHEGGBM_01350	EGGFBFOM_01387	GKOCOOAB_00934	FBDPMFPL_00456	IMOPPBIF_00670	KIEMHAEH_00795	MJACAPHP_00821	OLNGHCGH_01417	DCCFGIBI_00945	INDHGBHN_00599	ABJGGOKB_00805	PIGKNEIA_00792	AILEKONO_01418	CCALFPLO_01333	LIIDBHEN_01353	LFAEFAAI_01390	CPGHLNFA_00756	FMJBDMAA_00795	DNIICONI_00721	POJGFOLD_00918	CKBPABEM_00626	AJLJINNK_01339	KBMNLIJE_01246	ILIAOFMC_00603	HBCCCJDO_01353	PCDIOKBK_01323	EGEIJCCE_01359	KBDNDIJC_00708	KNIPFBIG_00711
pdxJ		Pyridoxine 5'-phosphate synthase	124	124	1	169	2731				293	728	723	BPHFIHDL_00376	KOCJOFNC_00756	LBCCIJBH_00943	BMJPMCHL_00604	JNBCBFPE_01358	CFPEFCNE_00863	GKBANEBM_00706	MFHEGGBM_01359	EGGFBFOM_01396	GKOCOOAB_00507	FBDPMFPL_00446	IMOPPBIF_00661	KIEMHAEH_00804	MJACAPHP_00812	OLNGHCGH_01427	DCCFGIBI_00936	INDHGBHN_00608	ABJGGOKB_00796	PIGKNEIA_00801	AILEKONO_01427	CCALFPLO_01342	LIIDBHEN_01362	LFAEFAAI_01399	CPGHLNFA_00765	FMJBDMAA_01861	DNIICONI_00730	POJGFOLD_00909	CKBPABEM_00617	AJLJINNK_01349	KBMNLIJE_01596	ILIAOFMC_00594	HBCCCJDO_01362	PCDIOKBK_01333	EGEIJCCE_01370	KBDNDIJC_01560	KNIPFBIG_00720
KKKWG1_0903.p01		hypothetical protein	124	124	1	169	233			Hypothetical protein with no hits to refseq/uniprot/clusters/cdd/tigrfams/pfam overlapping another protein with hits	338	1172	1160	BPHFIHDL_00437	KOCJOFNC_01571	LBCCIJBH_01392	BMJPMCHL_00480	JNBCBFPE_01415	CFPEFCNE_01247	GKBANEBM_00886	MFHEGGBM_01416	EGGFBFOM_01453	GKOCOOAB_01875	FBDPMFPL_00534	IMOPPBIF_00897	KIEMHAEH_01031	MJACAPHP_01015	OLNGHCGH_01488	DCCFGIBI_00877	INDHGBHN_01205	ABJGGOKB_00358	PIGKNEIA_01495	AILEKONO_01498	CCALFPLO_01398	LIIDBHEN_01422	LFAEFAAI_01458	CPGHLNFA_00933	FMJBDMAA_00416	DNIICONI_00979	POJGFOLD_01005	CKBPABEM_00818	AJLJINNK_01412	KBMNLIJE_01070	ILIAOFMC_01197	HBCCCJDO_01423	PCDIOKBK_01396	EGEIJCCE_01427	KBDNDIJC_00904	KNIPFBIG_00465
KKKWG1_0888.p01		hypothetical protein	124	124	1	169	257				530	530	530	BPHFIHDL_00451	KOCJOFNC_01245	LBCCIJBH_01692	BMJPMCHL_01353	JNBCBFPE_01429	CFPEFCNE_01715	GKBANEBM_00872	MFHEGGBM_01431	EGGFBFOM_01468	GKOCOOAB_00890	FBDPMFPL_00694	IMOPPBIF_00911	KIEMHAEH_01017	MJACAPHP_01708	OLNGHCGH_01502	DCCFGIBI_00891	INDHGBHN_01474	ABJGGOKB_00344	PIGKNEIA_01513	AILEKONO_01512	CCALFPLO_01413	LIIDBHEN_01436	LFAEFAAI_01472	CPGHLNFA_01656	FMJBDMAA_01175	DNIICONI_00965	POJGFOLD_00991	CKBPABEM_00834	AJLJINNK_01426	KBMNLIJE_01084	ILIAOFMC_01700	HBCCCJDO_01438	PCDIOKBK_01410	EGEIJCCE_01442	KBDNDIJC_01159	KNIPFBIG_00447
KKKWG1_0881.p01		hypothetical protein	124	124	1	169	266				167	794	788	BPHFIHDL_00458	KOCJOFNC_00648	LBCCIJBH_01485	BMJPMCHL_01420	JNBCBFPE_01436	CFPEFCNE_00443	GKBANEBM_00684	MFHEGGBM_01438	EGGFBFOM_01475	GKOCOOAB_00183	FBDPMFPL_00025	IMOPPBIF_00776	KIEMHAEH_00893	MJACAPHP_00554	OLNGHCGH_01509	DCCFGIBI_00753	INDHGBHN_00728	ABJGGOKB_00337	PIGKNEIA_01520	AILEKONO_01519	CCALFPLO_01420	LIIDBHEN_01443	LFAEFAAI_01479	CPGHLNFA_00864	FMJBDMAA_00605	DNIICONI_00822	POJGFOLD_01798	CKBPABEM_00638	AJLJINNK_01433	KBMNLIJE_00242	ILIAOFMC_00002	HBCCCJDO_01445	PCDIOKBK_01417	EGEIJCCE_01449	KBDNDIJC_01328	KNIPFBIG_00440
secD		Protein translocase subunit SecD	124	124	1	169	359				758	1856	1837	BPHFIHDL_00515	KOCJOFNC_00694	LBCCIJBH_01609	BMJPMCHL_00404	JNBCBFPE_01486	CFPEFCNE_01672	GKBANEBM_00737	MFHEGGBM_01487	EGGFBFOM_01529	GKOCOOAB_00642	FBDPMFPL_01656	IMOPPBIF_01363	KIEMHAEH_01212	MJACAPHP_01651	OLNGHCGH_01566	DCCFGIBI_01325	INDHGBHN_01012	ABJGGOKB_00281	PIGKNEIA_01578	AILEKONO_00493	CCALFPLO_01466	LIIDBHEN_01492	LFAEFAAI_01532	CPGHLNFA_01596	FMJBDMAA_01097	DNIICONI_00920	POJGFOLD_01187	CKBPABEM_00757	AJLJINNK_01486	KBMNLIJE_00636	ILIAOFMC_00099	HBCCCJDO_01495	PCDIOKBK_01468	EGEIJCCE_01499	KBDNDIJC_00548	KNIPFBIG_00381
KKKWG1_0809.p01		putative protein	124	124	1	169	379				137	290	287	BPHFIHDL_00527	KOCJOFNC_00682	LBCCIJBH_01573	BMJPMCHL_01685	JNBCBFPE_01498	CFPEFCNE_01337	GKBANEBM_00726	MFHEGGBM_01499	EGGFBFOM_01541	GKOCOOAB_00240	FBDPMFPL_01092	IMOPPBIF_01294	KIEMHAEH_01622	MJACAPHP_01610	OLNGHCGH_01578	DCCFGIBI_01271	INDHGBHN_01000	ABJGGOKB_00292	PIGKNEIA_01566	AILEKONO_00481	CCALFPLO_01478	LIIDBHEN_01503	LFAEFAAI_01544	CPGHLNFA_01559	FMJBDMAA_00585	DNIICONI_00932	POJGFOLD_00227	CKBPABEM_00769	AJLJINNK_01499	KBMNLIJE_01673	ILIAOFMC_00087	HBCCCJDO_01508	PCDIOKBK_01480	EGEIJCCE_01511	KBDNDIJC_01544	KNIPFBIG_00394
pdxA		4-hydroxythreonine-4-phosphate dehydrogenase	124	124	1	169	1254				284	1010	996	BPHFIHDL_00596	KOCJOFNC_00392	LBCCIJBH_00606	BMJPMCHL_01365	JNBCBFPE_01590	CFPEFCNE_00008	GKBANEBM_00429	MFHEGGBM_01592	EGGFBFOM_01649	GKOCOOAB_01811	FBDPMFPL_01756	IMOPPBIF_00397	KIEMHAEH_00681	MJACAPHP_00442	OLNGHCGH_01700	DCCFGIBI_00462	INDHGBHN_00497	ABJGGOKB_00119	PIGKNEIA_00301	AILEKONO_01790	CCALFPLO_01574	LIIDBHEN_01592	LFAEFAAI_01653	CPGHLNFA_00362	FMJBDMAA_00832	DNIICONI_00540	POJGFOLD_00606	CKBPABEM_00398	AJLJINNK_01581	KBMNLIJE_00746	ILIAOFMC_00971	HBCCCJDO_01593	PCDIOKBK_01566	EGEIJCCE_01614	KBDNDIJC_00284	KNIPFBIG_01660
yceD		hypothetical protein	124	124	1	169	1243				500	572	571	BPHFIHDL_00602	KOCJOFNC_00386	LBCCIJBH_00612	BMJPMCHL_01371	JNBCBFPE_01596	CFPEFCNE_00014	GKBANEBM_00423	MFHEGGBM_01598	EGGFBFOM_01655	GKOCOOAB_00688	FBDPMFPL_01772	IMOPPBIF_00403	KIEMHAEH_00675	MJACAPHP_00448	OLNGHCGH_01706	DCCFGIBI_00468	INDHGBHN_00503	ABJGGOKB_00125	PIGKNEIA_00307	AILEKONO_01784	CCALFPLO_01580	LIIDBHEN_01599	LFAEFAAI_01659	CPGHLNFA_00356	FMJBDMAA_00131	DNIICONI_00546	POJGFOLD_00612	CKBPABEM_00404	AJLJINNK_01587	KBMNLIJE_00752	ILIAOFMC_00965	HBCCCJDO_01599	PCDIOKBK_01574	EGEIJCCE_01620	KBDNDIJC_00290	KNIPFBIG_01654
KKKWG1_2114.p01		hypothetical protein	124	124	1	169	1137				461	461	461	BPHFIHDL_00654	KOCJOFNC_00800	LBCCIJBH_00168	BMJPMCHL_00390	JNBCBFPE_01650	CFPEFCNE_00067	GKBANEBM_00969	MFHEGGBM_01650	EGGFBFOM_01707	GKOCOOAB_01035	FBDPMFPL_00095	IMOPPBIF_00960	KIEMHAEH_00418	MJACAPHP_00183	OLNGHCGH_01760	DCCFGIBI_00991	INDHGBHN_00338	ABJGGOKB_00180	PIGKNEIA_00363	AILEKONO_01728	CCALFPLO_01633	LIIDBHEN_01652	LFAEFAAI_01711	CPGHLNFA_00102	FMJBDMAA_00240	DNIICONI_00399	POJGFOLD_01097	CKBPABEM_00851	AJLJINNK_01642	KBMNLIJE_00484	ILIAOFMC_01393	HBCCCJDO_01653	PCDIOKBK_01627	EGEIJCCE_01673	KBDNDIJC_00589	KNIPFBIG_01599
accD		Acetyl-coenzyme A carboxylase carboxyl transferase subunit beta	124	124	1	169	1037				203	860	845	BPHFIHDL_00685	KOCJOFNC_01317	LBCCIJBH_00199	BMJPMCHL_01549	JNBCBFPE_01677	CFPEFCNE_01178	GKBANEBM_01374	MFHEGGBM_01675	EGGFBFOM_01734	GKOCOOAB_01236	FBDPMFPL_00429	IMOPPBIF_01371	KIEMHAEH_01243	MJACAPHP_01562	OLNGHCGH_01792	DCCFGIBI_01347	INDHGBHN_01156	ABJGGOKB_01252	PIGKNEIA_00467	AILEKONO_01697	CCALFPLO_01660	LIIDBHEN_01681	LFAEFAAI_01735	CPGHLNFA_01507	FMJBDMAA_00748	DNIICONI_01251	POJGFOLD_01420	CKBPABEM_01397	AJLJINNK_01671	KBMNLIJE_01095	ILIAOFMC_01464	HBCCCJDO_01687	PCDIOKBK_01657	EGEIJCCE_01697	KBDNDIJC_01146	KNIPFBIG_01545
fucP		L-fucose-proton symporter	124	124	1	169	1018				545	1301	1286	BPHFIHDL_00698	KOCJOFNC_00711	LBCCIJBH_00977	BMJPMCHL_00656	JNBCBFPE_01689	CFPEFCNE_00637	GKBANEBM_00770	MFHEGGBM_01687	EGGFBFOM_01746	GKOCOOAB_00609	FBDPMFPL_00458	IMOPPBIF_00708	KIEMHAEH_00204	MJACAPHP_00854	OLNGHCGH_01804	DCCFGIBI_00664	INDHGBHN_00645	ABJGGOKB_01264	PIGKNEIA_00480	AILEKONO_01685	CCALFPLO_01672	LIIDBHEN_01693	LFAEFAAI_01747	CPGHLNFA_00780	FMJBDMAA_00632	DNIICONI_00219	POJGFOLD_01509	CKBPABEM_00779	AJLJINNK_01683	KBMNLIJE_00668	ILIAOFMC_00755	HBCCCJDO_01700	PCDIOKBK_01669	EGEIJCCE_01708	KBDNDIJC_01245	KNIPFBIG_01532
KKKWG1_2036.p01		hypothetical protein	124	124	1	169	976				905	1199	1193	BPHFIHDL_00732	KOCJOFNC_01287	LBCCIJBH_01287	BMJPMCHL_01075	JNBCBFPE_01724	CFPEFCNE_00431	GKBANEBM_01383	MFHEGGBM_01721	EGGFBFOM_01781	GKOCOOAB_01300	FBDPMFPL_00225	IMOPPBIF_01394	KIEMHAEH_00238	MJACAPHP_00780	OLNGHCGH_01838	DCCFGIBI_01356	INDHGBHN_00863	ABJGGOKB_01298	PIGKNEIA_00514	AILEKONO_01651	CCALFPLO_01707	LIIDBHEN_01727	LFAEFAAI_01781	CPGHLNFA_00704	FMJBDMAA_00052	DNIICONI_00253	POJGFOLD_00978	CKBPABEM_01473	AJLJINNK_01718	KBMNLIJE_00880	ILIAOFMC_00653	HBCCCJDO_01734	PCDIOKBK_01703	EGEIJCCE_01743	KBDNDIJC_00222	KNIPFBIG_01498
ppsR		Phosphoenolpyruvate synthase regulatory protein	124	124	1	169	913				365	824	818	BPHFIHDL_00777	KOCJOFNC_00965	LBCCIJBH_01344	BMJPMCHL_01442	JNBCBFPE_01767	CFPEFCNE_01376	GKBANEBM_01433	MFHEGGBM_01765	EGGFBFOM_01824	GKOCOOAB_01849	FBDPMFPL_00441	IMOPPBIF_01402	KIEMHAEH_01425	MJACAPHP_01422	OLNGHCGH_01881	DCCFGIBI_01371	INDHGBHN_01313	ABJGGOKB_01341	PIGKNEIA_00558	AILEKONO_01607	CCALFPLO_01752	LIIDBHEN_01771	LFAEFAAI_01826	CPGHLNFA_01346	FMJBDMAA_01736	DNIICONI_01426	POJGFOLD_01462	CKBPABEM_01029	AJLJINNK_01764	KBMNLIJE_01419	ILIAOFMC_01014	HBCCCJDO_01782	PCDIOKBK_01746	EGEIJCCE_01787	KBDNDIJC_01028	KNIPFBIG_01453
KKKWG1_1989.p01		hypothetical protein	124	124	1	169	912				212	212	212	BPHFIHDL_00778	KOCJOFNC_00966	LBCCIJBH_01345	BMJPMCHL_01441	JNBCBFPE_01768	CFPEFCNE_01377	GKBANEBM_01432	MFHEGGBM_01766	EGGFBFOM_01825	GKOCOOAB_00316	FBDPMFPL_00440	IMOPPBIF_01403	KIEMHAEH_01424	MJACAPHP_01421	OLNGHCGH_01882	DCCFGIBI_01372	INDHGBHN_01314	ABJGGOKB_01342	PIGKNEIA_00559	AILEKONO_01606	CCALFPLO_01753	LIIDBHEN_01772	LFAEFAAI_01827	CPGHLNFA_01345	FMJBDMAA_00472	DNIICONI_01427	POJGFOLD_01461	CKBPABEM_01030	AJLJINNK_01765	KBMNLIJE_01418	ILIAOFMC_01015	HBCCCJDO_01783	PCDIOKBK_01747	EGEIJCCE_01788	KBDNDIJC_01029	KNIPFBIG_01452
malP		Maltose phosphorylase	124	124	1	169	858				1322	2264	2247	BPHFIHDL_00812	KOCJOFNC_00209	LBCCIJBH_00554	BMJPMCHL_00328	JNBCBFPE_01804	CFPEFCNE_00727	GKBANEBM_00155	MFHEGGBM_01801	EGGFBFOM_01860	GKOCOOAB_01280	FBDPMFPL_01794	IMOPPBIF_00155	KIEMHAEH_00289	MJACAPHP_00644	OLNGHCGH_01917	DCCFGIBI_00155	INDHGBHN_00212	ABJGGOKB_01377	PIGKNEIA_00595	AILEKONO_01570	CCALFPLO_01787	LIIDBHEN_01806	LFAEFAAI_01861	CPGHLNFA_00605	FMJBDMAA_01616	DNIICONI_00298	POJGFOLD_00577	CKBPABEM_00153	AJLJINNK_01803	KBMNLIJE_00025	ILIAOFMC_00201	HBCCCJDO_01819	PCDIOKBK_01783	EGEIJCCE_01822	KBDNDIJC_01248	KNIPFBIG_00514
hmuU		Hemin transport system permease protein HmuU	124	124	1	169	831				404	1112	1046	BPHFIHDL_00826	KOCJOFNC_00222	LBCCIJBH_01055	BMJPMCHL_00315	JNBCBFPE_01817	CFPEFCNE_00889	GKBANEBM_00168	MFHEGGBM_01814	EGGFBFOM_01873	GKOCOOAB_01707	FBDPMFPL_01728	IMOPPBIF_00142	KIEMHAEH_00276	MJACAPHP_00934	OLNGHCGH_01930	DCCFGIBI_00142	INDHGBHN_00225	ABJGGOKB_01390	PIGKNEIA_00611	AILEKONO_01557	CCALFPLO_01801	LIIDBHEN_01819	LFAEFAAI_01875	CPGHLNFA_00845	FMJBDMAA_00625	DNIICONI_00311	POJGFOLD_00563	CKBPABEM_00166	AJLJINNK_01816	KBMNLIJE_00038	ILIAOFMC_00188	HBCCCJDO_01835	PCDIOKBK_01798	EGEIJCCE_01836	KBDNDIJC_00376	KNIPFBIG_00530
hmuV		Hemin import ATP-binding protein HmuV	124	124	1	169	829				461	794	791	BPHFIHDL_00828	KOCJOFNC_00224	LBCCIJBH_01053	BMJPMCHL_00313	JNBCBFPE_01819	CFPEFCNE_00891	GKBANEBM_00170	MFHEGGBM_01816	EGGFBFOM_01875	GKOCOOAB_00357	FBDPMFPL_01799	IMOPPBIF_00140	KIEMHAEH_00274	MJACAPHP_00932	OLNGHCGH_01932	DCCFGIBI_00140	INDHGBHN_00227	ABJGGOKB_01392	PIGKNEIA_00613	AILEKONO_01555	CCALFPLO_01803	LIIDBHEN_01821	LFAEFAAI_01877	CPGHLNFA_00847	FMJBDMAA_00627	DNIICONI_00313	POJGFOLD_00561	CKBPABEM_00168	AJLJINNK_01818	KBMNLIJE_00040	ILIAOFMC_00186	HBCCCJDO_01837	PCDIOKBK_01800	EGEIJCCE_01838	KBDNDIJC_00374	KNIPFBIG_00532
KKKWG1_1911.p01		hypothetical protein	124	124	1	169	775			Hypothetical protein with no hits to refseq/uniprot/clusters/cdd/tigrfams/pfam overlapping another protein with hits	161	194	167	BPHFIHDL_00854	KOCJOFNC_00530	LBCCIJBH_00507	BMJPMCHL_01204	JNBCBFPE_01842	CFPEFCNE_00524	GKBANEBM_00589	MFHEGGBM_01840	EGGFBFOM_01898	GKOCOOAB_01984	FBDPMFPL_00974	IMOPPBIF_00613	KIEMHAEH_00693	MJACAPHP_00507	OLNGHCGH_01957	DCCFGIBI_00526	INDHGBHN_00423	ABJGGOKB_01416	PIGKNEIA_00638	AILEKONO_00546	CCALFPLO_01826	LIIDBHEN_01843	LFAEFAAI_01903	CPGHLNFA_00374	FMJBDMAA_01096	DNIICONI_00579	POJGFOLD_00810	CKBPABEM_00461	AJLJINNK_01842	KBMNLIJE_00064	ILIAOFMC_00469	HBCCCJDO_01861	PCDIOKBK_01823	EGEIJCCE_01862	KBDNDIJC_00320	KNIPFBIG_00557
lysA		Diaminopimelate decarboxylase	124	124	1	169	774				701	1226	1217	BPHFIHDL_00855	KOCJOFNC_00529	LBCCIJBH_00506	BMJPMCHL_01205	JNBCBFPE_01843	CFPEFCNE_00523	GKBANEBM_00590	MFHEGGBM_01841	EGGFBFOM_01899	GKOCOOAB_01070	FBDPMFPL_00975	IMOPPBIF_00612	KIEMHAEH_00694	MJACAPHP_00506	OLNGHCGH_01958	DCCFGIBI_00525	INDHGBHN_00422	ABJGGOKB_01417	PIGKNEIA_00639	AILEKONO_00547	CCALFPLO_01827	LIIDBHEN_01844	LFAEFAAI_01904	CPGHLNFA_00375	FMJBDMAA_01034	DNIICONI_00580	POJGFOLD_00809	CKBPABEM_00460	AJLJINNK_01843	KBMNLIJE_00065	ILIAOFMC_00468	HBCCCJDO_01862	PCDIOKBK_01824	EGEIJCCE_01863	KBDNDIJC_00321	KNIPFBIG_00558
rpoH		RNA polymerase sigma factor RpoH	124	124	1	169	739				143	863	848	BPHFIHDL_00877	KOCJOFNC_00507	LBCCIJBH_00484	BMJPMCHL_00923	JNBCBFPE_01866	CFPEFCNE_00500	GKBANEBM_00612	MFHEGGBM_01863	EGGFBFOM_01920	GKOCOOAB_00196	FBDPMFPL_00396	IMOPPBIF_00590	KIEMHAEH_00716	MJACAPHP_00482	OLNGHCGH_01980	DCCFGIBI_00503	INDHGBHN_00400	ABJGGOKB_01439	PIGKNEIA_00661	AILEKONO_00569	CCALFPLO_01848	LIIDBHEN_01867	LFAEFAAI_01926	CPGHLNFA_00399	FMJBDMAA_01064	DNIICONI_00602	POJGFOLD_00786	CKBPABEM_00438	AJLJINNK_01866	KBMNLIJE_00087	ILIAOFMC_00446	HBCCCJDO_01887	PCDIOKBK_01847	EGEIJCCE_01884	KBDNDIJC_00965	KNIPFBIG_00580
neuA		CMP-N,N'-diacetyllegionaminic acid synthase	124	124	1	169	729			Hypothetical protein with no hits to refseq/uniprot/clusters/cdd/tigrfams/pfam overlapping another protein with hits	257	719	713	BPHFIHDL_00883	KOCJOFNC_00501	LBCCIJBH_00478	BMJPMCHL_00917	JNBCBFPE_01872	CFPEFCNE_00494	GKBANEBM_00618	MFHEGGBM_01869	EGGFBFOM_01926	GKOCOOAB_01325	FBDPMFPL_00949	IMOPPBIF_00584	KIEMHAEH_00722	MJACAPHP_00476	OLNGHCGH_01986	DCCFGIBI_00497	INDHGBHN_00394	ABJGGOKB_01445	PIGKNEIA_00667	AILEKONO_00575	CCALFPLO_01854	LIIDBHEN_01873	LFAEFAAI_01932	CPGHLNFA_00405	FMJBDMAA_01028	DNIICONI_00608	POJGFOLD_00780	CKBPABEM_00432	AJLJINNK_01872	KBMNLIJE_00093	ILIAOFMC_00440	HBCCCJDO_01893	PCDIOKBK_01853	EGEIJCCE_01890	KBDNDIJC_00959	KNIPFBIG_00586
KKKWG1_1866.p01		hypothetical protein	124	124	1	169	700			Hypothetical protein with no hits to refseq/uniprot/clusters/cdd/tigrfams/pfam overlapping another protein with hits	782	1403	1389	BPHFIHDL_00897	KOCJOFNC_01794	LBCCIJBH_01750	BMJPMCHL_01718	JNBCBFPE_01887	CFPEFCNE_01824	GKBANEBM_01777	MFHEGGBM_01885	EGGFBFOM_01940	GKOCOOAB_01926	FBDPMFPL_01957	IMOPPBIF_01784	KIEMHAEH_01708	MJACAPHP_01821	OLNGHCGH_02001	DCCFGIBI_01776	INDHGBHN_01683	ABJGGOKB_01460	PIGKNEIA_00686	AILEKONO_00590	CCALFPLO_01869	LIIDBHEN_01886	LFAEFAAI_01946	CPGHLNFA_01813	FMJBDMAA_01901	DNIICONI_01703	POJGFOLD_01768	CKBPABEM_01774	AJLJINNK_01888	KBMNLIJE_01784	ILIAOFMC_01768	HBCCCJDO_01911	PCDIOKBK_01870	EGEIJCCE_01906	KBDNDIJC_01857	KNIPFBIG_00606
KKKWG1_0660.p01		hypothetical protein	124	124	1	169	3395				482	1517	1504	BPHFIHDL_00913	KOCJOFNC_01435	LBCCIJBH_01429	BMJPMCHL_00993	JNBCBFPE_00472	CFPEFCNE_01451	GKBANEBM_01487	MFHEGGBM_00469	EGGFBFOM_00475	GKOCOOAB_00363	FBDPMFPL_00893	IMOPPBIF_01480	KIEMHAEH_01650	MJACAPHP_01443	OLNGHCGH_00497	DCCFGIBI_01459	INDHGBHN_01621	ABJGGOKB_01223	PIGKNEIA_01703	AILEKONO_00334	CCALFPLO_00467	LIIDBHEN_00477	LFAEFAAI_00478	CPGHLNFA_01375	FMJBDMAA_01778	DNIICONI_01682	POJGFOLD_01521	CKBPABEM_01519	AJLJINNK_00486	KBMNLIJE_01719	ILIAOFMC_00576	HBCCCJDO_00481	PCDIOKBK_00471	EGEIJCCE_00482	KBDNDIJC_01431	KNIPFBIG_00258
nimT		2-nitroimidazole transporter	124	124	1	169	3400				356	1211	1201	BPHFIHDL_00920	KOCJOFNC_01260	LBCCIJBH_00406	BMJPMCHL_01921	JNBCBFPE_00479	CFPEFCNE_00786	GKBANEBM_00509	MFHEGGBM_00476	EGGFBFOM_00482	GKOCOOAB_00476	FBDPMFPL_00122	IMOPPBIF_00509	KIEMHAEH_01117	MJACAPHP_01051	OLNGHCGH_00504	DCCFGIBI_00385	INDHGBHN_00971	ABJGGOKB_01216	PIGKNEIA_01710	AILEKONO_00327	CCALFPLO_00474	LIIDBHEN_00484	LFAEFAAI_00485	CPGHLNFA_00977	FMJBDMAA_00086	DNIICONI_01207	POJGFOLD_00898	CKBPABEM_01387	AJLJINNK_00493	KBMNLIJE_01172	ILIAOFMC_00569	HBCCCJDO_00488	PCDIOKBK_00477	EGEIJCCE_00489	KBDNDIJC_00452	KNIPFBIG_00251
betS		Glycine betaine/proline betaine transporter BetS	124	124	1	169	3411				1367	2027	2017	BPHFIHDL_00929	KOCJOFNC_01269	LBCCIJBH_00397	BMJPMCHL_00689	JNBCBFPE_00489	CFPEFCNE_00777	GKBANEBM_00500	MFHEGGBM_00485	EGGFBFOM_00491	GKOCOOAB_00629	FBDPMFPL_00131	IMOPPBIF_00500	KIEMHAEH_01126	MJACAPHP_01061	OLNGHCGH_00514	DCCFGIBI_00376	INDHGBHN_00962	ABJGGOKB_01207	PIGKNEIA_01720	AILEKONO_00318	CCALFPLO_00483	LIIDBHEN_00493	LFAEFAAI_00494	CPGHLNFA_00967	FMJBDMAA_00077	DNIICONI_01198	POJGFOLD_00889	CKBPABEM_01378	AJLJINNK_00502	KBMNLIJE_01181	ILIAOFMC_00560	HBCCCJDO_00498	PCDIOKBK_00486	EGEIJCCE_00498	KBDNDIJC_00461	KNIPFBIG_00242
purN		Phosphoribosylglycinamide formyltransferase	124	124	1	169	3430				626	626	626	BPHFIHDL_00946	KOCJOFNC_00072	LBCCIJBH_00380	BMJPMCHL_01565	JNBCBFPE_00507	CFPEFCNE_00760	GKBANEBM_00483	MFHEGGBM_00502	EGGFBFOM_00508	GKOCOOAB_01127	FBDPMFPL_00994	IMOPPBIF_00483	KIEMHAEH_00150	MJACAPHP_00435	OLNGHCGH_00531	DCCFGIBI_00359	INDHGBHN_00137	ABJGGOKB_01190	PIGKNEIA_01737	AILEKONO_00301	CCALFPLO_00500	LIIDBHEN_00510	LFAEFAAI_00511	CPGHLNFA_00305	FMJBDMAA_01741	DNIICONI_01042	POJGFOLD_00872	CKBPABEM_00741	AJLJINNK_00519	KBMNLIJE_01365	ILIAOFMC_00833	HBCCCJDO_00515	PCDIOKBK_00503	EGEIJCCE_00515	KBDNDIJC_00886	KNIPFBIG_00225
lolA_1		Outer-membrane lipoprotein carrier protein	124	124	1	169	3436				614	623	614	BPHFIHDL_00950	KOCJOFNC_00076	LBCCIJBH_00376	BMJPMCHL_00506	JNBCBFPE_00512	CFPEFCNE_01112	GKBANEBM_00479	MFHEGGBM_00506	EGGFBFOM_00512	GKOCOOAB_00653	FBDPMFPL_00274	IMOPPBIF_00479	KIEMHAEH_00154	MJACAPHP_00431	OLNGHCGH_00535	DCCFGIBI_00355	INDHGBHN_00141	ABJGGOKB_01186	PIGKNEIA_01741	AILEKONO_00297	CCALFPLO_00504	LIIDBHEN_00515	LFAEFAAI_00515	CPGHLNFA_00309	FMJBDMAA_01444	DNIICONI_01038	POJGFOLD_00407	CKBPABEM_00737	AJLJINNK_00524	KBMNLIJE_01369	ILIAOFMC_00837	HBCCCJDO_00519	PCDIOKBK_00507	EGEIJCCE_00519	KBDNDIJC_00890	KNIPFBIG_00221
KKKWG1_0626.p01		hypothetical protein	124	124	1	169	3437				335	815	807	BPHFIHDL_00951	KOCJOFNC_00077	LBCCIJBH_00375	BMJPMCHL_00505	JNBCBFPE_00513	CFPEFCNE_01111	GKBANEBM_00478	MFHEGGBM_00507	EGGFBFOM_00513	GKOCOOAB_00654	FBDPMFPL_00275	IMOPPBIF_00478	KIEMHAEH_00155	MJACAPHP_00430	OLNGHCGH_00536	DCCFGIBI_00354	INDHGBHN_00142	ABJGGOKB_01185	PIGKNEIA_01742	AILEKONO_00296	CCALFPLO_00505	LIIDBHEN_00516	LFAEFAAI_00516	CPGHLNFA_00310	FMJBDMAA_00854	DNIICONI_01037	POJGFOLD_00406	CKBPABEM_00736	AJLJINNK_00525	KBMNLIJE_01370	ILIAOFMC_00838	HBCCCJDO_00520	PCDIOKBK_00508	EGEIJCCE_00520	KBDNDIJC_00891	KNIPFBIG_00220
hscB		Co-chaperone protein HscB	124	124	1	169	3515				224	503	500	BPHFIHDL_01000	KOCJOFNC_01651	LBCCIJBH_01643	BMJPMCHL_01219	JNBCBFPE_00565	CFPEFCNE_00937	GKBANEBM_01559	MFHEGGBM_00557	EGGFBFOM_00568	GKOCOOAB_01408	FBDPMFPL_01409	IMOPPBIF_01552	KIEMHAEH_01594	MJACAPHP_00885	OLNGHCGH_00590	DCCFGIBI_01554	INDHGBHN_01554	ABJGGOKB_00111	PIGKNEIA_00293	AILEKONO_00241	CCALFPLO_00555	LIIDBHEN_00566	LFAEFAAI_00569	CPGHLNFA_00804	FMJBDMAA_01379	DNIICONI_01647	POJGFOLD_00714	CKBPABEM_01658	AJLJINNK_00575	KBMNLIJE_01657	ILIAOFMC_01656	HBCCCJDO_00568	PCDIOKBK_00558	EGEIJCCE_00570	KBDNDIJC_01577	KNIPFBIG_01668
KKKWG1_0498.p01		hypothetical protein	124	124	1	169	3627				287	515	512	BPHFIHDL_01070	KOCJOFNC_00258	LBCCIJBH_00426	BMJPMCHL_00526	JNBCBFPE_00632	CFPEFCNE_00667	GKBANEBM_00294	MFHEGGBM_00626	EGGFBFOM_00639	GKOCOOAB_01160	FBDPMFPL_00664	IMOPPBIF_00289	KIEMHAEH_00387	MJACAPHP_00272	OLNGHCGH_00660	DCCFGIBI_00249	INDHGBHN_01271	ABJGGOKB_01855	PIGKNEIA_00224	AILEKONO_00169	CCALFPLO_00621	LIIDBHEN_00639	LFAEFAAI_00635	CPGHLNFA_00486	FMJBDMAA_00160	DNIICONI_00353	POJGFOLD_00529	CKBPABEM_00292	AJLJINNK_00647	KBMNLIJE_00692	ILIAOFMC_00980	HBCCCJDO_00642	PCDIOKBK_00629	EGEIJCCE_00636	KBDNDIJC_00084	KNIPFBIG_01738
KKKWG1_0463.p01		Putative bifunctional phosphatase/peptidyl-prolyl cis-trans isomerase	124	124	1	169	3667				608	812	808	BPHFIHDL_01110	KOCJOFNC_01542	LBCCIJBH_01554	BMJPMCHL_01059	JNBCBFPE_00671	CFPEFCNE_01056	GKBANEBM_00564	MFHEGGBM_00665	EGGFBFOM_00678	GKOCOOAB_00052	FBDPMFPL_00577	IMOPPBIF_00561	KIEMHAEH_01063	MJACAPHP_01165	OLNGHCGH_00699	DCCFGIBI_00437	INDHGBHN_00983	ABJGGOKB_01894	PIGKNEIA_00183	AILEKONO_00130	CCALFPLO_00660	LIIDBHEN_00678	LFAEFAAI_00674	CPGHLNFA_00497	FMJBDMAA_00326	DNIICONI_01056	POJGFOLD_00425	CKBPABEM_01578	AJLJINNK_00686	KBMNLIJE_01047	ILIAOFMC_01102	HBCCCJDO_00685	PCDIOKBK_00668	EGEIJCCE_00675	KBDNDIJC_00680	KNIPFBIG_01779
KKKWG1_0424.p01		hypothetical protein	124	124	1	169	3733				743	743	743	BPHFIHDL_01149	KOCJOFNC_01554	LBCCIJBH_00755	BMJPMCHL_00176	JNBCBFPE_00712	CFPEFCNE_01826	GKBANEBM_01775	MFHEGGBM_00704	EGGFBFOM_00717	GKOCOOAB_01156	FBDPMFPL_00958	IMOPPBIF_01774	KIEMHAEH_00753	MJACAPHP_01879	OLNGHCGH_00736	DCCFGIBI_01760	INDHGBHN_00530	ABJGGOKB_01936	PIGKNEIA_00143	AILEKONO_00091	CCALFPLO_00698	LIIDBHEN_00716	LFAEFAAI_00713	CPGHLNFA_01394	FMJBDMAA_01414	DNIICONI_00639	POJGFOLD_01758	CKBPABEM_01594	AJLJINNK_00725	KBMNLIJE_00808	ILIAOFMC_01559	HBCCCJDO_00723	PCDIOKBK_00707	EGEIJCCE_00713	KBDNDIJC_01667	KNIPFBIG_01817
rimM		Ribosome maturation factor RimM	124	124	1	169	3743				335	509	507	BPHFIHDL_01157	KOCJOFNC_01546	LBCCIJBH_01763	BMJPMCHL_01544	JNBCBFPE_00720	CFPEFCNE_01836	GKBANEBM_01753	MFHEGGBM_00712	EGGFBFOM_00725	GKOCOOAB_00969	FBDPMFPL_01169	IMOPPBIF_01755	KIEMHAEH_01704	MJACAPHP_01800	OLNGHCGH_00745	DCCFGIBI_01747	INDHGBHN_01679	ABJGGOKB_01944	PIGKNEIA_00135	AILEKONO_00083	CCALFPLO_00706	LIIDBHEN_00724	LFAEFAAI_00721	CPGHLNFA_01386	FMJBDMAA_00844	DNIICONI_01732	POJGFOLD_01745	CKBPABEM_01602	AJLJINNK_00733	KBMNLIJE_01752	ILIAOFMC_01551	HBCCCJDO_00731	PCDIOKBK_00715	EGEIJCCE_00721	KBDNDIJC_01487	KNIPFBIG_01825
dadX		Alanine racemase, catabolic	124	124	1	169	3745				479	1067	1057	BPHFIHDL_01159	KOCJOFNC_01544	LBCCIJBH_01765	BMJPMCHL_01546	JNBCBFPE_00722	CFPEFCNE_01834	GKBANEBM_01751	MFHEGGBM_00714	EGGFBFOM_00727	GKOCOOAB_01900	FBDPMFPL_01922	IMOPPBIF_01757	KIEMHAEH_01706	MJACAPHP_01798	OLNGHCGH_00747	DCCFGIBI_01749	INDHGBHN_01681	ABJGGOKB_01946	PIGKNEIA_00133	AILEKONO_00081	CCALFPLO_00708	LIIDBHEN_00726	LFAEFAAI_00723	CPGHLNFA_01384	FMJBDMAA_00846	DNIICONI_01734	POJGFOLD_01743	CKBPABEM_01604	AJLJINNK_00735	KBMNLIJE_01750	ILIAOFMC_01549	HBCCCJDO_00733	PCDIOKBK_00717	EGEIJCCE_00723	KBDNDIJC_01485	KNIPFBIG_01827
cat1		Succinyl-CoA:acetate CoA-transferase	124	124	1	169	4728				740	1529	1507	BPHFIHDL_01193	KOCJOFNC_01505	LBCCIJBH_00982	BMJPMCHL_00229	JNBCBFPE_00853	CFPEFCNE_01538	GKBANEBM_01493	MFHEGGBM_00835	EGGFBFOM_00870	GKOCOOAB_01267	FBDPMFPL_01962	IMOPPBIF_01498	KIEMHAEH_00627	MJACAPHP_01549	OLNGHCGH_00905	DCCFGIBI_01488	INDHGBHN_00370	ABJGGOKB_00876	PIGKNEIA_00899	AILEKONO_00847	CCALFPLO_00813	LIIDBHEN_00836	LFAEFAAI_00868	CPGHLNFA_01496	FMJBDMAA_01473	DNIICONI_00433	POJGFOLD_01131	CKBPABEM_01116	AJLJINNK_00833	KBMNLIJE_00730	ILIAOFMC_00135	HBCCCJDO_00825	PCDIOKBK_00819	EGEIJCCE_00855	KBDNDIJC_01700	KNIPFBIG_00818
KKKWG1_1573.p01		hypothetical protein	124	124	1	169	4785				149	197	185	BPHFIHDL_01231	KOCJOFNC_00625	LBCCIJBH_00106	BMJPMCHL_00152	JNBCBFPE_00891	CFPEFCNE_00090	GKBANEBM_00108	MFHEGGBM_00873	EGGFBFOM_00908	GKOCOOAB_00675	FBDPMFPL_01615	IMOPPBIF_00092	KIEMHAEH_00056	MJACAPHP_00759	OLNGHCGH_00943	DCCFGIBI_00092	INDHGBHN_00056	ABJGGOKB_00914	PIGKNEIA_00936	AILEKONO_00884	CCALFPLO_00851	LIIDBHEN_00875	LFAEFAAI_00906	CPGHLNFA_00672	FMJBDMAA_00474	DNIICONI_00023	POJGFOLD_00338	CKBPABEM_00588	AJLJINNK_00872	KBMNLIJE_00266	ILIAOFMC_00264	HBCCCJDO_00866	PCDIOKBK_00858	EGEIJCCE_00893	KBDNDIJC_00869	KNIPFBIG_00856
KKKWG1_1560.p01		hypothetical protein	124	124	1	169	4803				371	380	379	BPHFIHDL_01246	KOCJOFNC_00639	LBCCIJBH_00091	BMJPMCHL_00166	JNBCBFPE_00905	CFPEFCNE_00104	GKBANEBM_00094	MFHEGGBM_00888	EGGFBFOM_00923	GKOCOOAB_00756	FBDPMFPL_00566	IMOPPBIF_00106	KIEMHAEH_00041	MJACAPHP_00746	OLNGHCGH_00957	DCCFGIBI_00106	INDHGBHN_00041	ABJGGOKB_00928	PIGKNEIA_00950	AILEKONO_00899	CCALFPLO_00866	LIIDBHEN_00891	LFAEFAAI_00921	CPGHLNFA_00659	FMJBDMAA_00991	DNIICONI_00038	POJGFOLD_00323	CKBPABEM_00602	AJLJINNK_00888	KBMNLIJE_00281	ILIAOFMC_00250	HBCCCJDO_00881	PCDIOKBK_00875	EGEIJCCE_00909	KBDNDIJC_00025	KNIPFBIG_00870
KKKWG1_1514.p01		hypothetical protein	124	124	1	169	4873				167	410	406	BPHFIHDL_01292	KOCJOFNC_00433	LBCCIJBH_00047	BMJPMCHL_00799	JNBCBFPE_00952	CFPEFCNE_00148	GKBANEBM_00816	MFHEGGBM_00934	EGGFBFOM_00970	GKOCOOAB_01945	FBDPMFPL_00551	IMOPPBIF_00761	KIEMHAEH_00575	MJACAPHP_00005	OLNGHCGH_01004	DCCFGIBI_00704	INDHGBHN_01252	ABJGGOKB_00973	PIGKNEIA_00996	AILEKONO_00944	CCALFPLO_00913	LIIDBHEN_00938	LFAEFAAI_00968	CPGHLNFA_00267	FMJBDMAA_01054	DNIICONI_00531	POJGFOLD_00020	CKBPABEM_00125	AJLJINNK_00937	KBMNLIJE_01403	ILIAOFMC_01492	HBCCCJDO_00932	PCDIOKBK_00924	EGEIJCCE_00957	KBDNDIJC_01465	KNIPFBIG_00916
KKKWG1_1509.p01		hypothetical protein	124	124	1	169	4880				344	344	344	BPHFIHDL_01297	KOCJOFNC_00438	LBCCIJBH_00042	BMJPMCHL_00794	JNBCBFPE_00957	CFPEFCNE_00153	GKBANEBM_00811	MFHEGGBM_00939	EGGFBFOM_00975	GKOCOOAB_01976	FBDPMFPL_00546	IMOPPBIF_00766	KIEMHAEH_00580	MJACAPHP_00010	OLNGHCGH_01009	DCCFGIBI_00699	INDHGBHN_01247	ABJGGOKB_00978	PIGKNEIA_01001	AILEKONO_00949	CCALFPLO_00918	LIIDBHEN_00943	LFAEFAAI_00973	CPGHLNFA_00272	FMJBDMAA_01059	DNIICONI_00526	POJGFOLD_00025	CKBPABEM_00120	AJLJINNK_00942	KBMNLIJE_01398	ILIAOFMC_01487	HBCCCJDO_00937	PCDIOKBK_00929	EGEIJCCE_00962	KBDNDIJC_01460	KNIPFBIG_00921
KKKWG1_1505.p01		Glucosaminate ammonia-lyase	124	124	1	169	4886				395	1016	944	BPHFIHDL_01301	KOCJOFNC_00442	LBCCIJBH_00038	BMJPMCHL_00790	JNBCBFPE_00961	CFPEFCNE_00157	GKBANEBM_00807	MFHEGGBM_00943	EGGFBFOM_00979	GKOCOOAB_01184	FBDPMFPL_01717	IMOPPBIF_00770	KIEMHAEH_00584	MJACAPHP_00014	OLNGHCGH_01013	DCCFGIBI_00695	INDHGBHN_01243	ABJGGOKB_00982	PIGKNEIA_01005	AILEKONO_00953	CCALFPLO_00922	LIIDBHEN_00947	LFAEFAAI_00977	CPGHLNFA_00276	FMJBDMAA_01461	DNIICONI_00522	POJGFOLD_00029	CKBPABEM_00116	AJLJINNK_00947	KBMNLIJE_01394	ILIAOFMC_01483	HBCCCJDO_00942	PCDIOKBK_00933	EGEIJCCE_00966	KBDNDIJC_01788	KNIPFBIG_00925
rplI		50S ribosomal protein L9	124	124	1	169	4890				449	458	451	BPHFIHDL_01305	KOCJOFNC_00446	LBCCIJBH_00035	BMJPMCHL_00786	JNBCBFPE_00965	CFPEFCNE_00161	GKBANEBM_00803	MFHEGGBM_00947	EGGFBFOM_00983	GKOCOOAB_01188	FBDPMFPL_01340	IMOPPBIF_00774	KIEMHAEH_00587	MJACAPHP_00017	OLNGHCGH_01017	DCCFGIBI_00691	INDHGBHN_01240	ABJGGOKB_00986	PIGKNEIA_01009	AILEKONO_00957	CCALFPLO_00926	LIIDBHEN_00951	LFAEFAAI_00980	CPGHLNFA_00280	FMJBDMAA_01457	DNIICONI_00519	POJGFOLD_00033	CKBPABEM_00112	AJLJINNK_00951	KBMNLIJE_01390	ILIAOFMC_01479	HBCCCJDO_00946	PCDIOKBK_00937	EGEIJCCE_00970	KBDNDIJC_01784	KNIPFBIG_00929
grxB		Glutaredoxin 2	124	124	1	169	4899				350	653	650	BPHFIHDL_01313	KOCJOFNC_00454	LBCCIJBH_00027	BMJPMCHL_01276	JNBCBFPE_00973	CFPEFCNE_00169	GKBANEBM_01010	MFHEGGBM_00955	EGGFBFOM_00991	GKOCOOAB_01182	FBDPMFPL_00507	IMOPPBIF_01023	KIEMHAEH_00596	MJACAPHP_00025	OLNGHCGH_01025	DCCFGIBI_00623	INDHGBHN_00802	ABJGGOKB_00995	PIGKNEIA_01017	AILEKONO_00965	CCALFPLO_00935	LIIDBHEN_00960	LFAEFAAI_00988	CPGHLNFA_00288	FMJBDMAA_00789	DNIICONI_00510	POJGFOLD_00041	CKBPABEM_00104	AJLJINNK_00960	KBMNLIJE_01133	ILIAOFMC_00946	HBCCCJDO_00954	PCDIOKBK_00946	EGEIJCCE_00979	KBDNDIJC_00345	KNIPFBIG_00937
KKKWG1_1475.p01		hypothetical protein	124	124	1	169	4967			Hypothetical protein with no hits to refseq/uniprot/clusters/cdd/tigrfams/pfam overlapping another protein with hits	380	509	507	BPHFIHDL_01331	KOCJOFNC_00902	LBCCIJBH_00009	BMJPMCHL_01093	JNBCBFPE_00991	CFPEFCNE_00187	GKBANEBM_01577	MFHEGGBM_00974	EGGFBFOM_01010	GKOCOOAB_01150	FBDPMFPL_01847	IMOPPBIF_01579	KIEMHAEH_01637	MJACAPHP_00057	OLNGHCGH_01043	DCCFGIBI_01581	INDHGBHN_00784	ABJGGOKB_01013	PIGKNEIA_01035	AILEKONO_00995	CCALFPLO_00954	LIIDBHEN_00978	LFAEFAAI_01006	CPGHLNFA_01680	FMJBDMAA_01720	DNIICONI_01656	POJGFOLD_00059	CKBPABEM_00086	AJLJINNK_00978	KBMNLIJE_01532	ILIAOFMC_01607	HBCCCJDO_00975	PCDIOKBK_00964	EGEIJCCE_00997	KBDNDIJC_01608	KNIPFBIG_00955
fabF_2		3-oxoacyl-[acyl-carrier-protein] synthase 2	124	124	1	169	4983				374	1247	1237	BPHFIHDL_01339	KOCJOFNC_00910	LBCCIJBH_00001	BMJPMCHL_01085	JNBCBFPE_00999	CFPEFCNE_00195	GKBANEBM_01585	MFHEGGBM_00981	EGGFBFOM_01017	GKOCOOAB_00987	FBDPMFPL_01313	IMOPPBIF_01571	KIEMHAEH_01645	MJACAPHP_00065	OLNGHCGH_01051	DCCFGIBI_01573	INDHGBHN_01837	ABJGGOKB_01021	PIGKNEIA_01043	AILEKONO_01003	CCALFPLO_00962	LIIDBHEN_00986	LFAEFAAI_01014	CPGHLNFA_01688	FMJBDMAA_01117	DNIICONI_01648	POJGFOLD_00067	CKBPABEM_00078	AJLJINNK_00985	KBMNLIJE_01540	ILIAOFMC_01599	HBCCCJDO_00983	PCDIOKBK_00972	EGEIJCCE_01004	KBDNDIJC_01627	KNIPFBIG_00963
mexB		Multidrug resistance protein MexB	124	124	1	169	4992				272	3167	3106	BPHFIHDL_01345	KOCJOFNC_00915	LBCCIJBH_01616	BMJPMCHL_00753	JNBCBFPE_01004	CFPEFCNE_00201	GKBANEBM_01328	MFHEGGBM_00986	EGGFBFOM_01023	GKOCOOAB_01732	FBDPMFPL_01708	IMOPPBIF_01311	KIEMHAEH_01606	MJACAPHP_01592	OLNGHCGH_01056	DCCFGIBI_01364	INDHGBHN_01630	ABJGGOKB_01026	PIGKNEIA_01048	AILEKONO_01009	CCALFPLO_00967	LIIDBHEN_00992	LFAEFAAI_01020	CPGHLNFA_01538	FMJBDMAA_01880	DNIICONI_01621	POJGFOLD_00072	CKBPABEM_00073	AJLJINNK_00991	KBMNLIJE_01585	ILIAOFMC_01571	HBCCCJDO_00990	PCDIOKBK_00977	EGEIJCCE_01009	KBDNDIJC_01235	KNIPFBIG_00968
metR		HTH-type transcriptional regulator MetR	124	124	1	169	3142				425	929	922	BPHFIHDL_01355	KOCJOFNC_01119	LBCCIJBH_01325	BMJPMCHL_00829	JNBCBFPE_00005	CFPEFCNE_00210	GKBANEBM_01212	MFHEGGBM_00005	EGGFBFOM_00005	GKOCOOAB_00861	FBDPMFPL_00398	IMOPPBIF_01225	KIEMHAEH_01297	MJACAPHP_00111	OLNGHCGH_00005	DCCFGIBI_01202	INDHGBHN_00078	ABJGGOKB_01598	PIGKNEIA_01843	AILEKONO_01859	CCALFPLO_00005	LIIDBHEN_00005	LFAEFAAI_00005	CPGHLNFA_00046	FMJBDMAA_01633	DNIICONI_00209	POJGFOLD_01449	CKBPABEM_01213	AJLJINNK_00005	KBMNLIJE_00354	ILIAOFMC_01248	HBCCCJDO_00006	PCDIOKBK_00005	EGEIJCCE_00006	KBDNDIJC_00819	KNIPFBIG_00120
pheT		Phenylalanine--tRNA ligase beta subunit	124	124	1	169	3177				254	2354	2320	BPHFIHDL_01375	KOCJOFNC_00475	LBCCIJBH_00539	BMJPMCHL_00308	JNBCBFPE_00025	CFPEFCNE_00230	GKBANEBM_00222	MFHEGGBM_00025	EGGFBFOM_00025	GKOCOOAB_01660	FBDPMFPL_00313	IMOPPBIF_00222	KIEMHAEH_00354	MJACAPHP_00090	OLNGHCGH_00025	DCCFGIBI_00188	INDHGBHN_00100	ABJGGOKB_01621	PIGKNEIA_01864	AILEKONO_01879	CCALFPLO_00024	LIIDBHEN_00024	LFAEFAAI_00024	CPGHLNFA_00025	FMJBDMAA_01689	DNIICONI_00187	POJGFOLD_00503	CKBPABEM_00222	AJLJINNK_00025	KBMNLIJE_00334	ILIAOFMC_00437	HBCCCJDO_00027	PCDIOKBK_00025	EGEIJCCE_00027	KBDNDIJC_00649	KNIPFBIG_00099
amgK		N-acetylmuramate/N-acetylglucosamine kinase	124	124	1	169	3197				1004	1043	1004	BPHFIHDL_01391	KOCJOFNC_00489	LBCCIJBH_00523	BMJPMCHL_00294	JNBCBFPE_00040	CFPEFCNE_00245	GKBANEBM_00206	MFHEGGBM_00038	EGGFBFOM_00038	GKOCOOAB_00087	FBDPMFPL_01232	IMOPPBIF_00206	KIEMHAEH_00340	MJACAPHP_00075	OLNGHCGH_00042	DCCFGIBI_00203	INDHGBHN_00114	ABJGGOKB_01635	PIGKNEIA_01877	AILEKONO_01895	CCALFPLO_00035	LIIDBHEN_00040	LFAEFAAI_00039	CPGHLNFA_00010	FMJBDMAA_01358	DNIICONI_00173	POJGFOLD_00488	CKBPABEM_00208	AJLJINNK_00041	KBMNLIJE_00320	ILIAOFMC_00423	HBCCCJDO_00041	PCDIOKBK_00039	EGEIJCCE_00040	KBDNDIJC_00437	KNIPFBIG_00087
yfeX		Dye-decolorizing peroxidase YfeX	124	124	1	169	3200				215	887	876	BPHFIHDL_01395	KOCJOFNC_00493	LBCCIJBH_00519	BMJPMCHL_00290	JNBCBFPE_00044	CFPEFCNE_00249	GKBANEBM_00202	MFHEGGBM_00042	EGGFBFOM_00042	GKOCOOAB_00091	FBDPMFPL_01228	IMOPPBIF_00202	KIEMHAEH_00336	MJACAPHP_00071	OLNGHCGH_00046	DCCFGIBI_00207	INDHGBHN_00118	ABJGGOKB_01639	PIGKNEIA_01881	AILEKONO_01899	CCALFPLO_00039	LIIDBHEN_00044	LFAEFAAI_00043	CPGHLNFA_00006	FMJBDMAA_01354	DNIICONI_00169	POJGFOLD_00484	CKBPABEM_00204	AJLJINNK_00045	KBMNLIJE_00316	ILIAOFMC_00419	HBCCCJDO_00045	PCDIOKBK_00043	EGEIJCCE_00044	KBDNDIJC_00441	KNIPFBIG_00083
mntB_1		Manganese transport system ATP-binding protein MntB	124	124	1	169	3237				365	725	717	BPHFIHDL_01415	KOCJOFNC_01527	LBCCIJBH_01193	BMJPMCHL_00973	JNBCBFPE_00061	CFPEFCNE_01392	GKBANEBM_00182	MFHEGGBM_00058	EGGFBFOM_00059	GKOCOOAB_00384	FBDPMFPL_01928	IMOPPBIF_00182	KIEMHAEH_00316	MJACAPHP_01266	OLNGHCGH_00066	DCCFGIBI_00227	INDHGBHN_01566	ABJGGOKB_01659	PIGKNEIA_01900	AILEKONO_01919	CCALFPLO_00056	LIIDBHEN_00062	LFAEFAAI_00063	CPGHLNFA_01361	FMJBDMAA_01328	DNIICONI_00149	POJGFOLD_00464	CKBPABEM_00186	AJLJINNK_00062	KBMNLIJE_01566	ILIAOFMC_00399	HBCCCJDO_00062	PCDIOKBK_00060	EGEIJCCE_00061	KBDNDIJC_01868	KNIPFBIG_00065
KKKWG1_0065.p01		hypothetical protein	124	124	1	169	3238				392	392	392	BPHFIHDL_01416	KOCJOFNC_01528	LBCCIJBH_01194	BMJPMCHL_00972	JNBCBFPE_00062	CFPEFCNE_01391	GKBANEBM_00181	MFHEGGBM_00059	EGGFBFOM_00060	GKOCOOAB_00383	FBDPMFPL_01819	IMOPPBIF_00181	KIEMHAEH_00315	MJACAPHP_01265	OLNGHCGH_00067	DCCFGIBI_00228	INDHGBHN_01567	ABJGGOKB_01660	PIGKNEIA_01901	AILEKONO_01920	CCALFPLO_00057	LIIDBHEN_00063	LFAEFAAI_00064	CPGHLNFA_01362	FMJBDMAA_01329	DNIICONI_00148	POJGFOLD_00463	CKBPABEM_00185	AJLJINNK_00063	KBMNLIJE_01565	ILIAOFMC_00398	HBCCCJDO_00063	PCDIOKBK_00061	EGEIJCCE_00062	KBDNDIJC_01869	KNIPFBIG_00064
cysS		Cysteine--tRNA ligase	124	124	1	169	3305				332	1424	1407	BPHFIHDL_01461	KOCJOFNC_01463	LBCCIJBH_01621	BMJPMCHL_01335	JNBCBFPE_00108	CFPEFCNE_01565	GKBANEBM_01611	MFHEGGBM_00101	EGGFBFOM_00105	GKOCOOAB_00233	FBDPMFPL_00299	IMOPPBIF_01612	KIEMHAEH_01533	MJACAPHP_01587	OLNGHCGH_00112	DCCFGIBI_01628	INDHGBHN_01453	ABJGGOKB_01703	PIGKNEIA_01945	AILEKONO_01964	CCALFPLO_00102	LIIDBHEN_00107	LFAEFAAI_00107	CPGHLNFA_01536	FMJBDMAA_00551	DNIICONI_01577	POJGFOLD_01606	CKBPABEM_01564	AJLJINNK_00106	KBMNLIJE_01483	ILIAOFMC_01645	HBCCCJDO_00112	PCDIOKBK_00108	EGEIJCCE_00109	KBDNDIJC_00712	KNIPFBIG_00018
yfgD		putative protein YfgD	124	124	1	169	1713				200	347	344	BPHFIHDL_01594	KOCJOFNC_01922	LBCCIJBH_01742	BMJPMCHL_01836	JNBCBFPE_00149	CFPEFCNE_01804	GKBANEBM_01884	MFHEGGBM_00143	EGGFBFOM_00146	GKOCOOAB_01340	FBDPMFPL_01539	IMOPPBIF_01880	KIEMHAEH_01829	MJACAPHP_01953	OLNGHCGH_00155	DCCFGIBI_01890	INDHGBHN_01830	ABJGGOKB_01745	PIGKNEIA_01994	AILEKONO_02012	CCALFPLO_00142	LIIDBHEN_00150	LFAEFAAI_00149	CPGHLNFA_01962	FMJBDMAA_01488	DNIICONI_01844	POJGFOLD_01873	CKBPABEM_01901	AJLJINNK_00149	KBMNLIJE_01888	ILIAOFMC_01528	HBCCCJDO_00155	PCDIOKBK_00151	EGEIJCCE_00150	KBDNDIJC_01805	KNIPFBIG_02075
KKKWG1_0158.p01		hypothetical protein	124	124	1	169	1717				269	1514	1488	BPHFIHDL_01596	KOCJOFNC_01869	LBCCIJBH_01744	BMJPMCHL_01769	JNBCBFPE_00152	CFPEFCNE_01806	GKBANEBM_01870	MFHEGGBM_00146	EGGFBFOM_00149	GKOCOOAB_01258	FBDPMFPL_01743	IMOPPBIF_01859	KIEMHAEH_01797	MJACAPHP_01909	OLNGHCGH_00157	DCCFGIBI_01856	INDHGBHN_01784	ABJGGOKB_01743	PIGKNEIA_01992	AILEKONO_02014	CCALFPLO_00145	LIIDBHEN_00153	LFAEFAAI_00152	CPGHLNFA_01905	FMJBDMAA_01468	DNIICONI_01819	POJGFOLD_01839	CKBPABEM_01871	AJLJINNK_00152	KBMNLIJE_01866	ILIAOFMC_01853	HBCCCJDO_00158	PCDIOKBK_00153	EGEIJCCE_00153	KBDNDIJC_01708	KNIPFBIG_02077
KKKWG1_0196.p01		hypothetical protein	124	124	1	169	1780				326	677	506	BPHFIHDL_01625	KOCJOFNC_00596	LBCCIJBH_00815	BMJPMCHL_01134	JNBCBFPE_00179	CFPEFCNE_00548	GKBANEBM_01405	MFHEGGBM_00175	EGGFBFOM_00178	GKOCOOAB_00035	FBDPMFPL_00258	IMOPPBIF_00837	KIEMHAEH_00831	MJACAPHP_00685	OLNGHCGH_00186	DCCFGIBI_00787	INDHGBHN_00682	ABJGGOKB_01775	PIGKNEIA_02031	AILEKONO_02046	CCALFPLO_00173	LIIDBHEN_00180	LFAEFAAI_00180	CPGHLNFA_00635	FMJBDMAA_00571	DNIICONI_00804	POJGFOLD_01739	CKBPABEM_00559	AJLJINNK_00181	KBMNLIJE_00918	ILIAOFMC_00719	HBCCCJDO_00189	PCDIOKBK_00178	EGEIJCCE_00183	KBDNDIJC_00133	KNIPFBIG_02037
leuB		3-isopropylmalate dehydrogenase	124	124	1	169	2178				572	1070	1062	BPHFIHDL_01659	KOCJOFNC_01197	LBCCIJBH_01705	BMJPMCHL_01286	JNBCBFPE_00403	CFPEFCNE_01214	GKBANEBM_01706	MFHEGGBM_00400	EGGFBFOM_00405	GKOCOOAB_01891	FBDPMFPL_00636	IMOPPBIF_01701	KIEMHAEH_01340	MJACAPHP_01299	OLNGHCGH_00423	DCCFGIBI_01643	INDHGBHN_01174	ABJGGOKB_00198	PIGKNEIA_01674	AILEKONO_00352	CCALFPLO_00398	LIIDBHEN_00407	LFAEFAAI_00409	CPGHLNFA_01189	FMJBDMAA_01265	DNIICONI_01375	POJGFOLD_01659	CKBPABEM_01342	AJLJINNK_00412	KBMNLIJE_01697	ILIAOFMC_01715	HBCCCJDO_00413	PCDIOKBK_00399	EGEIJCCE_00410	KBDNDIJC_01386	KNIPFBIG_00284
tcdA		tRNA threonylcarbamoyladenosine dehydratase	124	124	1	169	2182				596	875	838	BPHFIHDL_01663	KOCJOFNC_01193	LBCCIJBH_01709	BMJPMCHL_01290	JNBCBFPE_00407	CFPEFCNE_01218	GKBANEBM_01702	MFHEGGBM_00404	EGGFBFOM_00409	GKOCOOAB_00096	FBDPMFPL_00632	IMOPPBIF_01705	KIEMHAEH_01344	MJACAPHP_01303	OLNGHCGH_00427	DCCFGIBI_01647	INDHGBHN_01170	ABJGGOKB_00202	PIGKNEIA_01670	AILEKONO_00356	CCALFPLO_00402	LIIDBHEN_00411	LFAEFAAI_00413	CPGHLNFA_01193	FMJBDMAA_01261	DNIICONI_01371	POJGFOLD_01655	CKBPABEM_01338	AJLJINNK_00416	KBMNLIJE_01701	ILIAOFMC_01719	HBCCCJDO_00417	PCDIOKBK_00403	EGEIJCCE_00414	KBDNDIJC_01382	KNIPFBIG_00288
nadD		putative nicotinate-nucleotide adenylyltransferase	124	124	1	169	2226				623	623	623	BPHFIHDL_01690	KOCJOFNC_00892	LBCCIJBH_00659	BMJPMCHL_01141	JNBCBFPE_00435	CFPEFCNE_01023	GKBANEBM_00993	MFHEGGBM_00430	EGGFBFOM_00435	GKOCOOAB_00715	FBDPMFPL_01073	IMOPPBIF_01007	KIEMHAEH_01434	MJACAPHP_01093	OLNGHCGH_00454	DCCFGIBI_01015	INDHGBHN_01332	ABJGGOKB_00233	PIGKNEIA_01637	AILEKONO_00383	CCALFPLO_00428	LIIDBHEN_00437	LFAEFAAI_00439	CPGHLNFA_00995	FMJBDMAA_00492	DNIICONI_01445	POJGFOLD_01084	CKBPABEM_00959	AJLJINNK_00442	KBMNLIJE_01428	ILIAOFMC_00886	HBCCCJDO_00443	PCDIOKBK_00431	EGEIJCCE_00440	KBDNDIJC_00949	KNIPFBIG_00321
KKKWG1_0710.p01		hypothetical protein	124	124	1	169	2230				422	983	978	BPHFIHDL_01693	KOCJOFNC_00895	LBCCIJBH_00662	BMJPMCHL_01143	JNBCBFPE_00438	CFPEFCNE_01026	GKBANEBM_00996	MFHEGGBM_00433	EGGFBFOM_00438	GKOCOOAB_00718	FBDPMFPL_01298	IMOPPBIF_01010	KIEMHAEH_01431	MJACAPHP_01096	OLNGHCGH_00457	DCCFGIBI_01018	INDHGBHN_01335	ABJGGOKB_00236	PIGKNEIA_01634	AILEKONO_00386	CCALFPLO_00431	LIIDBHEN_00440	LFAEFAAI_00442	CPGHLNFA_00998	FMJBDMAA_01533	DNIICONI_01442	POJGFOLD_01087	CKBPABEM_00956	AJLJINNK_00445	KBMNLIJE_01431	ILIAOFMC_00883	HBCCCJDO_00446	PCDIOKBK_00434	EGEIJCCE_00443	KBDNDIJC_00952	KNIPFBIG_00324
KKKWG1_0731.p01		hypothetical protein	124	124	1	169	2264				182	182	182	BPHFIHDL_01713	KOCJOFNC_01811	LBCCIJBH_01796	BMJPMCHL_01829	JNBCBFPE_00457	CFPEFCNE_01851	GKBANEBM_01815	MFHEGGBM_00453	EGGFBFOM_00459	GKOCOOAB_01597	FBDPMFPL_01037	IMOPPBIF_01822	KIEMHAEH_01748	MJACAPHP_01839	OLNGHCGH_00477	DCCFGIBI_01823	INDHGBHN_01741	ABJGGOKB_00257	PIGKNEIA_01613	AILEKONO_00406	CCALFPLO_00451	LIIDBHEN_00461	LFAEFAAI_00462	CPGHLNFA_01832	FMJBDMAA_00997	DNIICONI_01780	POJGFOLD_01702	CKBPABEM_01796	AJLJINNK_00467	KBMNLIJE_01836	ILIAOFMC_01810	HBCCCJDO_00466	PCDIOKBK_00454	EGEIJCCE_00465	KBDNDIJC_01639	KNIPFBIG_00345
xseB		Exodeoxyribonuclease 7 small subunit	124	124	1	169	1938				227	350	238	BPHFIHDL_01727	KOCJOFNC_01103	LBCCIJBH_01217	BMJPMCHL_00457	JNBCBFPE_00255	CFPEFCNE_01150	GKBANEBM_01130	MFHEGGBM_00248	EGGFBFOM_00252	GKOCOOAB_00431	FBDPMFPL_00149	IMOPPBIF_01142	KIEMHAEH_01269	MJACAPHP_01201	OLNGHCGH_00263	DCCFGIBI_01128	INDHGBHN_01112	ABJGGOKB_01584	PIGKNEIA_02101	AILEKONO_02127	CCALFPLO_00246	LIIDBHEN_00254	LFAEFAAI_00256	CPGHLNFA_01100	FMJBDMAA_00251	DNIICONI_01266	POJGFOLD_01210	CKBPABEM_01251	AJLJINNK_00255	KBMNLIJE_01271	ILIAOFMC_01178	HBCCCJDO_00262	PCDIOKBK_00249	EGEIJCCE_00255	KBDNDIJC_00630	KNIPFBIG_01968
KKKWG1_0287.p01		hypothetical protein	124	124	1	169	1958				257	284	275	BPHFIHDL_01740	KOCJOFNC_01893	LBCCIJBH_01856	BMJPMCHL_00578	JNBCBFPE_00268	CFPEFCNE_01910	GKBANEBM_01873	MFHEGGBM_00262	EGGFBFOM_00266	GKOCOOAB_01435	FBDPMFPL_01485	IMOPPBIF_01869	KIEMHAEH_01809	MJACAPHP_01937	OLNGHCGH_00277	DCCFGIBI_01882	INDHGBHN_01810	ABJGGOKB_01569	PIGKNEIA_00013	AILEKONO_02145	CCALFPLO_00259	LIIDBHEN_00267	LFAEFAAI_00269	CPGHLNFA_01947	FMJBDMAA_00298	DNIICONI_01829	POJGFOLD_01846	CKBPABEM_01885	AJLJINNK_00270	KBMNLIJE_01810	ILIAOFMC_01241	HBCCCJDO_00275	PCDIOKBK_00262	EGEIJCCE_00268	KBDNDIJC_01556	KNIPFBIG_01952
ispE		4-diphosphocytidyl-2-C-methyl-D-erythritol kinase	124	124	1	169	1328				647	854	850	BPHFIHDL_01783	KOCJOFNC_01876	LBCCIJBH_01116	BMJPMCHL_01781	JNBCBFPE_01547	CFPEFCNE_01647	GKBANEBM_01312	MFHEGGBM_01547	EGGFBFOM_01603	GKOCOOAB_00852	FBDPMFPL_01506	IMOPPBIF_01322	KIEMHAEH_00931	MJACAPHP_01140	OLNGHCGH_01653	DCCFGIBI_01284	INDHGBHN_01051	ABJGGOKB_00718	PIGKNEIA_00723	AILEKONO_00629	CCALFPLO_01528	LIIDBHEN_01546	LFAEFAAI_01608	CPGHLNFA_01031	FMJBDMAA_00820	DNIICONI_00888	POJGFOLD_00656	CKBPABEM_01015	AJLJINNK_01538	KBMNLIJE_01353	ILIAOFMC_01438	HBCCCJDO_01548	PCDIOKBK_01520	EGEIJCCE_01565	KBDNDIJC_00832	KNIPFBIG_00643
hslR		Heat shock protein 15	124	124	1	169	1311				410	413	411	BPHFIHDL_01797	KOCJOFNC_01608	LBCCIJBH_01171	BMJPMCHL_00626	JNBCBFPE_01561	CFPEFCNE_01365	GKBANEBM_01541	MFHEGGBM_01561	EGGFBFOM_01617	GKOCOOAB_01665	FBDPMFPL_00906	IMOPPBIF_01534	KIEMHAEH_00946	MJACAPHP_00952	OLNGHCGH_01667	DCCFGIBI_01538	INDHGBHN_01614	ABJGGOKB_00019	PIGKNEIA_00709	AILEKONO_00615	CCALFPLO_01542	LIIDBHEN_01559	LFAEFAAI_01622	CPGHLNFA_00898	FMJBDMAA_01220	DNIICONI_00903	POJGFOLD_00671	CKBPABEM_01488	AJLJINNK_01551	KBMNLIJE_01230	ILIAOFMC_00923	HBCCCJDO_01563	PCDIOKBK_01535	EGEIJCCE_01578	KBDNDIJC_00501	KNIPFBIG_00629
ffh		Signal recognition particle protein	124	124	1	169	1821				539	1457	1360	BPHFIHDL_01821	KOCJOFNC_00874	LBCCIJBH_00580	BMJPMCHL_01787	JNBCBFPE_00216	CFPEFCNE_00978	GKBANEBM_01051	MFHEGGBM_00212	EGGFBFOM_00215	GKOCOOAB_01426	FBDPMFPL_01207	IMOPPBIF_01063	KIEMHAEH_01115	MJACAPHP_00994	OLNGHCGH_00225	DCCFGIBI_01049	INDHGBHN_01122	ABJGGOKB_01554	PIGKNEIA_00029	AILEKONO_02104	CCALFPLO_00212	LIIDBHEN_00218	LFAEFAAI_00218	CPGHLNFA_01233	FMJBDMAA_01678	DNIICONI_01183	POJGFOLD_01134	CKBPABEM_00933	AJLJINNK_00218	KBMNLIJE_01211	ILIAOFMC_01066	HBCCCJDO_00227	PCDIOKBK_00215	EGEIJCCE_00220	KBDNDIJC_00491	KNIPFBIG_01936
mltA		Membrane-bound lytic murein transglycosylase A	124	124	1	169	1922				1286	1343	1342	BPHFIHDL_01840	KOCJOFNC_01678	LBCCIJBH_00599	BMJPMCHL_01222	JNBCBFPE_00240	CFPEFCNE_01697	GKBANEBM_01673	MFHEGGBM_00233	EGGFBFOM_00237	GKOCOOAB_00554	FBDPMFPL_00667	IMOPPBIF_01678	KIEMHAEH_01720	MJACAPHP_01682	OLNGHCGH_00248	DCCFGIBI_01684	INDHGBHN_00931	ABJGGOKB_01813	PIGKNEIA_02072	AILEKONO_02085	CCALFPLO_00232	LIIDBHEN_00239	LFAEFAAI_00241	CPGHLNFA_01640	FMJBDMAA_00337	DNIICONI_01104	POJGFOLD_01049	CKBPABEM_01700	AJLJINNK_00240	KBMNLIJE_01441	ILIAOFMC_01667	HBCCCJDO_00247	PCDIOKBK_00234	EGEIJCCE_00240	KBDNDIJC_01127	KNIPFBIG_01997
glmU		Bifunctional protein GlmU	124	124	1	169	2042				1073	1364	1361	BPHFIHDL_01853	KOCJOFNC_01696	LBCCIJBH_01679	BMJPMCHL_01187	JNBCBFPE_00299	CFPEFCNE_01486	GKBANEBM_01831	MFHEGGBM_00293	EGGFBFOM_00298	GKOCOOAB_00485	FBDPMFPL_00800	IMOPPBIF_01834	KIEMHAEH_01484	MJACAPHP_01702	OLNGHCGH_00313	DCCFGIBI_01835	INDHGBHN_01574	ABJGGOKB_01529	PIGKNEIA_00056	AILEKONO_00003	CCALFPLO_00290	LIIDBHEN_00299	LFAEFAAI_00304	CPGHLNFA_01668	FMJBDMAA_01063	DNIICONI_01507	POJGFOLD_01543	CKBPABEM_01705	AJLJINNK_00302	KBMNLIJE_01475	ILIAOFMC_01651	HBCCCJDO_00306	PCDIOKBK_00292	EGEIJCCE_00300	KBDNDIJC_01261	KNIPFBIG_01905
rnb		Exoribonuclease 2	124	124	1	169	2049				314	1889	1869	BPHFIHDL_01859	KOCJOFNC_01690	LBCCIJBH_01673	BMJPMCHL_01753	JNBCBFPE_00305	CFPEFCNE_01492	GKBANEBM_01861	MFHEGGBM_00299	EGGFBFOM_00304	GKOCOOAB_00491	FBDPMFPL_00794	IMOPPBIF_01866	KIEMHAEH_01490	MJACAPHP_01696	OLNGHCGH_00319	DCCFGIBI_01865	INDHGBHN_01580	ABJGGOKB_01523	PIGKNEIA_00062	AILEKONO_00009	CCALFPLO_00296	LIIDBHEN_00305	LFAEFAAI_00310	CPGHLNFA_01662	FMJBDMAA_00805	DNIICONI_01513	POJGFOLD_01549	CKBPABEM_01711	AJLJINNK_00309	KBMNLIJE_01481	ILIAOFMC_01860	HBCCCJDO_00313	PCDIOKBK_00298	EGEIJCCE_00306	KBDNDIJC_01879	KNIPFBIG_01899
ftsA		Cell division protein FtsA	124	124	1	169	3763				299	1343	1322	BPHFIHDL_01901	KOCJOFNC_00340	LBCCIJBH_01146	BMJPMCHL_01002	JNBCBFPE_00731	CFPEFCNE_00597	GKBANEBM_00634	MFHEGGBM_00723	EGGFBFOM_00736	GKOCOOAB_01806	FBDPMFPL_01972	IMOPPBIF_00638	KIEMHAEH_01146	MJACAPHP_00600	OLNGHCGH_00756	DCCFGIBI_00583	INDHGBHN_01075	ABJGGOKB_00411	PIGKNEIA_01447	AILEKONO_00723	CCALFPLO_00717	LIIDBHEN_00735	LFAEFAAI_00732	CPGHLNFA_00452	FMJBDMAA_00716	DNIICONI_01222	POJGFOLD_01495	CKBPABEM_00369	AJLJINNK_00744	KBMNLIJE_00373	ILIAOFMC_01136	HBCCCJDO_00743	PCDIOKBK_00726	EGEIJCCE_00732	KBDNDIJC_01106	KNIPFBIG_01363
mutS2		Endonuclease MutS2	124	124	1	169	3777				500	629	625	BPHFIHDL_01911	KOCJOFNC_00330	LBCCIJBH_01136	BMJPMCHL_01480	JNBCBFPE_00741	CFPEFCNE_00587	GKBANEBM_00624	MFHEGGBM_00733	EGGFBFOM_00746	GKOCOOAB_01915	FBDPMFPL_01021	IMOPPBIF_00648	KIEMHAEH_01156	MJACAPHP_00610	OLNGHCGH_00766	DCCFGIBI_00593	INDHGBHN_01065	ABJGGOKB_00401	PIGKNEIA_01457	AILEKONO_00713	CCALFPLO_00727	LIIDBHEN_00745	LFAEFAAI_00742	CPGHLNFA_00462	FMJBDMAA_01271	DNIICONI_01212	POJGFOLD_01678	CKBPABEM_00379	AJLJINNK_00754	KBMNLIJE_00363	ILIAOFMC_01126	HBCCCJDO_00753	PCDIOKBK_00736	EGEIJCCE_00742	KBDNDIJC_01753	KNIPFBIG_01373
trmA		tRNA/tmRNA (uracil-C(5))-methyltransferase	124	124	1	169	3778				677	1079	1071	BPHFIHDL_01912	KOCJOFNC_00329	LBCCIJBH_01135	BMJPMCHL_01479	JNBCBFPE_00742	CFPEFCNE_00586	GKBANEBM_00623	MFHEGGBM_00734	EGGFBFOM_00747	GKOCOOAB_01933	FBDPMFPL_01020	IMOPPBIF_00649	KIEMHAEH_01157	MJACAPHP_00611	OLNGHCGH_00767	DCCFGIBI_00594	INDHGBHN_01064	ABJGGOKB_00400	PIGKNEIA_01458	AILEKONO_00712	CCALFPLO_00728	LIIDBHEN_00746	LFAEFAAI_00743	CPGHLNFA_00463	FMJBDMAA_01421	DNIICONI_01211	POJGFOLD_01679	CKBPABEM_00380	AJLJINNK_00755	KBMNLIJE_00362	ILIAOFMC_01125	HBCCCJDO_00754	PCDIOKBK_00737	EGEIJCCE_00743	KBDNDIJC_01861	KNIPFBIG_01374
mlaE		Intermembrane phospholipid transport system permease protein MlaE	124	124	1	169	2128				320	776	769	BPHFIHDL_01921	KOCJOFNC_01134	LBCCIJBH_01527	BMJPMCHL_01045	JNBCBFPE_00367	CFPEFCNE_00789	GKBANEBM_01533	MFHEGGBM_00365	EGGFBFOM_00369	GKOCOOAB_01142	FBDPMFPL_01259	IMOPPBIF_01511	KIEMHAEH_01010	MJACAPHP_01476	OLNGHCGH_00384	DCCFGIBI_01528	INDHGBHN_00840	ABJGGOKB_01102	PIGKNEIA_01832	AILEKONO_01848	CCALFPLO_00362	LIIDBHEN_00370	LFAEFAAI_00371	CPGHLNFA_01273	FMJBDMAA_01510	DNIICONI_01320	POJGFOLD_01300	CKBPABEM_01301	AJLJINNK_00375	KBMNLIJE_01515	ILIAOFMC_01573	HBCCCJDO_00376	PCDIOKBK_00362	EGEIJCCE_00373	KBDNDIJC_01266	KNIPFBIG_00131
coaD		Phosphopantetheine adenylyltransferase	124	124	1	169	2105				509	509	509	BPHFIHDL_01967	KOCJOFNC_00769	LBCCIJBH_00841	BMJPMCHL_01597	JNBCBFPE_00345	CFPEFCNE_00740	GKBANEBM_00793	MFHEGGBM_00342	EGGFBFOM_00347	GKOCOOAB_00584	FBDPMFPL_00922	IMOPPBIF_00722	KIEMHAEH_00913	MJACAPHP_00720	OLNGHCGH_00362	DCCFGIBI_00650	INDHGBHN_00738	ABJGGOKB_01470	PIGKNEIA_00118	AILEKONO_00064	CCALFPLO_00340	LIIDBHEN_00348	LFAEFAAI_00349	CPGHLNFA_00571	FMJBDMAA_00920	DNIICONI_00870	POJGFOLD_00851	CKBPABEM_00675	AJLJINNK_00353	KBMNLIJE_00862	ILIAOFMC_00625	HBCCCJDO_00354	PCDIOKBK_00340	EGEIJCCE_00350	KBDNDIJC_01044	KNIPFBIG_01842
yedI		Inner membrane protein YedI	124	124	1	169	863				857	860	857	BPHFIHDL_00810	KOCJOFNC_00207	LBCCIJBH_00556	BMJPMCHL_00329	JNBCBFPE_01802	CFPEFCNE_00725	GKBANEBM_00153	MFHEGGBM_01799	EGGFBFOM_01858	GKOCOOAB_01792	FBDPMFPL_01763	IMOPPBIF_00157	KIEMHAEH_00291	MJACAPHP_00646	OLNGHCGH_01915	DCCFGIBI_00157	INDHGBHN_00210	ABJGGOKB_01375	PIGKNEIA_00593	AILEKONO_01572	CCALFPLO_01785	LIIDBHEN_01804	LFAEFAAI_01859	CPGHLNFA_00603	FMJBDMAA_01774	DNIICONI_00296	POJGFOLD_00579	CKBPABEM_00151	AJLJINNK_01801	KBMNLIJE_00023	ILIAOFMC_00203	HBCCCJDO_01817	PCDIOKBK_01781	EGEIJCCE_01820	KBDNDIJC_01250	KNIPFBIG_00512
rdgC		Recombination-associated protein RdgC	124	124	1	169	2744				266	1013	896	BPHFIHDL_00366	KOCJOFNC_00746	LBCCIJBH_00933	BMJPMCHL_00594	JNBCBFPE_01348	CFPEFCNE_00873	GKBANEBM_00696	MFHEGGBM_01349	EGGFBFOM_01386	GKOCOOAB_00933	FBDPMFPL_00457	IMOPPBIF_00671	KIEMHAEH_00794	MJACAPHP_00822	OLNGHCGH_01416	DCCFGIBI_00946	INDHGBHN_00598	ABJGGOKB_00806	PIGKNEIA_00791	AILEKONO_01417	CCALFPLO_01332	LIIDBHEN_01352	LFAEFAAI_01389	CPGHLNFA_00755	FMJBDMAA_00794	DNIICONI_00720	POJGFOLD_00919	CKBPABEM_00627	AJLJINNK_01338	KBMNLIJE_01247	ILIAOFMC_00604	HBCCCJDO_01352	PCDIOKBK_01322	EGEIJCCE_01358	KBDNDIJC_00707	KNIPFBIG_00710
grpE		Protein GrpE	124	124	1	169	2136				323	548	540	BPHFIHDL_01929	KOCJOFNC_01142	LBCCIJBH_01519	BMJPMCHL_01037	JNBCBFPE_00375	CFPEFCNE_00797	GKBANEBM_01525	MFHEGGBM_00373	EGGFBFOM_00377	GKOCOOAB_00766	FBDPMFPL_01651	IMOPPBIF_01519	KIEMHAEH_01002	MJACAPHP_01468	OLNGHCGH_00392	DCCFGIBI_01520	INDHGBHN_00832	ABJGGOKB_01110	PIGKNEIA_01824	AILEKONO_01840	CCALFPLO_00370	LIIDBHEN_00378	LFAEFAAI_00379	CPGHLNFA_01281	FMJBDMAA_01867	DNIICONI_01312	POJGFOLD_01292	CKBPABEM_01293	AJLJINNK_00383	KBMNLIJE_01507	ILIAOFMC_01581	HBCCCJDO_00384	PCDIOKBK_00370	EGEIJCCE_00381	KBDNDIJC_01274	KNIPFBIG_00139
KKKWG1_0554.p01		hypothetical protein	124	124	1	169	3542				413	470	464	BPHFIHDL_01015	KOCJOFNC_01394	LBCCIJBH_00888	BMJPMCHL_01679	JNBCBFPE_00580	CFPEFCNE_00921	GKBANEBM_01200	MFHEGGBM_00572	EGGFBFOM_00583	GKOCOOAB_01602	FBDPMFPL_00358	IMOPPBIF_01213	KIEMHAEH_01364	MJACAPHP_00901	OLNGHCGH_00606	DCCFGIBI_01181	INDHGBHN_01191	ABJGGOKB_00094	PIGKNEIA_00277	AILEKONO_00224	CCALFPLO_00569	LIIDBHEN_00580	LFAEFAAI_00583	CPGHLNFA_00820	FMJBDMAA_01657	DNIICONI_01392	POJGFOLD_00729	CKBPABEM_01233	AJLJINNK_00590	KBMNLIJE_00816	ILIAOFMC_01335	HBCCCJDO_00585	PCDIOKBK_00573	EGEIJCCE_00584	KBDNDIJC_01847	KNIPFBIG_01685
nuoM		NADH-quinone oxidoreductase subunit M	124	124	1	169	2076				353	1517	1492	BPHFIHDL_01882	KOCJOFNC_00821	LBCCIJBH_01027	BMJPMCHL_00250	JNBCBFPE_00325	CFPEFCNE_00988	GKBANEBM_00911	MFHEGGBM_00322	EGGFBFOM_00327	GKOCOOAB_00211	FBDPMFPL_01106	IMOPPBIF_00928	KIEMHAEH_01093	MJACAPHP_01034	OLNGHCGH_00341	DCCFGIBI_00908	INDHGBHN_00906	ABJGGOKB_01500	PIGKNEIA_00085	AILEKONO_00033	CCALFPLO_00320	LIIDBHEN_00327	LFAEFAAI_00331	CPGHLNFA_01158	FMJBDMAA_00373	DNIICONI_01079	POJGFOLD_00946	CKBPABEM_00897	AJLJINNK_00332	KBMNLIJE_01012	ILIAOFMC_00870	HBCCCJDO_00335	PCDIOKBK_00320	EGEIJCCE_00329	KBDNDIJC_00240	KNIPFBIG_01876
holA		DNA polymerase III subunit delta	124	124	1	169	5159				719	1013	1000	BPHFIHDL_00083	KOCJOFNC_00172	LBCCIJBH_00327	BMJPMCHL_00054	JNBCBFPE_01065	CFPEFCNE_00268	GKBANEBM_00452	MFHEGGBM_01065	EGGFBFOM_01107	GKOCOOAB_01903	FBDPMFPL_00998	IMOPPBIF_00452	KIEMHAEH_00515	MJACAPHP_00241	OLNGHCGH_01136	DCCFGIBI_00328	INDHGBHN_00450	ABJGGOKB_01082	PIGKNEIA_01119	AILEKONO_01108	CCALFPLO_01053	LIIDBHEN_01073	LFAEFAAI_01104	CPGHLNFA_00176	FMJBDMAA_01072	DNIICONI_00477	POJGFOLD_00249	CKBPABEM_00049	AJLJINNK_01056	KBMNLIJE_00527	ILIAOFMC_00378	HBCCCJDO_01055	PCDIOKBK_01039	EGEIJCCE_01078	KBDNDIJC_00976	KNIPFBIG_01039
parA		Chromosome partitioning protein ParA	124	124	1	169	5408				278	767	752	BPHFIHDL_00208	KOCJOFNC_01032	LBCCIJBH_01404	BMJPMCHL_00268	JNBCBFPE_01193	CFPEFCNE_01291	GKBANEBM_01454	MFHEGGBM_01192	EGGFBFOM_01231	GKOCOOAB_01578	FBDPMFPL_00376	IMOPPBIF_01449	KIEMHAEH_01447	MJACAPHP_01233	OLNGHCGH_01261	DCCFGIBI_01418	INDHGBHN_01345	ABJGGOKB_00591	PIGKNEIA_01260	AILEKONO_01236	CCALFPLO_01176	LIIDBHEN_01195	LFAEFAAI_01231	CPGHLNFA_01136	FMJBDMAA_00516	DNIICONI_01462	POJGFOLD_01223	CKBPABEM_01273	AJLJINNK_01183	KBMNLIJE_00448	ILIAOFMC_01307	HBCCCJDO_01186	PCDIOKBK_01167	EGEIJCCE_01202	KBDNDIJC_00417	KNIPFBIG_01177
mltG		Endolytic murein transglycosylase	124	124	1	169	2160				293	1013	989	BPHFIHDL_01947	KOCJOFNC_01489	LBCCIJBH_01273	BMJPMCHL_00872	JNBCBFPE_00393	CFPEFCNE_00815	GKBANEBM_01652	MFHEGGBM_00390	EGGFBFOM_00394	GKOCOOAB_00566	FBDPMFPL_01684	IMOPPBIF_01639	KIEMHAEH_00985	MJACAPHP_01341	OLNGHCGH_00410	DCCFGIBI_01661	INDHGBHN_00815	ABJGGOKB_01128	PIGKNEIA_01803	AILEKONO_01822	CCALFPLO_00388	LIIDBHEN_00396	LFAEFAAI_00397	CPGHLNFA_01244	FMJBDMAA_01402	DNIICONI_00449	POJGFOLD_01583	CKBPABEM_01569	AJLJINNK_00400	KBMNLIJE_01627	ILIAOFMC_01359	HBCCCJDO_00403	PCDIOKBK_00387	EGEIJCCE_00399	KBDNDIJC_01010	KNIPFBIG_00160
pnp		Polyribonucleotide nucleotidyltransferase	124	124	1	169	5080				569	2126	2106	BPHFIHDL_00031	KOCJOFNC_01920	LBCCIJBH_01906	BMJPMCHL_00748	JNBCBFPE_01018	CFPEFCNE_01914	GKBANEBM_01323	MFHEGGBM_01015	EGGFBFOM_01057	GKOCOOAB_00857	FBDPMFPL_01891	IMOPPBIF_01306	KIEMHAEH_01836	MJACAPHP_01950	OLNGHCGH_01086	DCCFGIBI_01369	INDHGBHN_01840	ABJGGOKB_01031	PIGKNEIA_01066	AILEKONO_01048	CCALFPLO_01003	LIIDBHEN_01024	LFAEFAAI_01055	CPGHLNFA_01960	FMJBDMAA_01273	DNIICONI_01853	POJGFOLD_01838	CKBPABEM_01903	AJLJINNK_01007	KBMNLIJE_01896	ILIAOFMC_01566	HBCCCJDO_01004	PCDIOKBK_00992	EGEIJCCE_01029	KBDNDIJC_01697	KNIPFBIG_00988
ccsA		Cytochrome c biogenesis protein CcsA	124	124	1	169	5120				371	1232	1218	BPHFIHDL_00057	KOCJOFNC_00146	LBCCIJBH_00298	BMJPMCHL_00811	JNBCBFPE_01040	CFPEFCNE_00846	GKBANEBM_00843	MFHEGGBM_01038	EGGFBFOM_01081	GKOCOOAB_00706	FBDPMFPL_00865	IMOPPBIF_00860	KIEMHAEH_01671	MJACAPHP_00396	OLNGHCGH_01110	DCCFGIBI_00857	INDHGBHN_00893	ABJGGOKB_01056	PIGKNEIA_01093	AILEKONO_01080	CCALFPLO_01027	LIIDBHEN_01047	LFAEFAAI_01077	CPGHLNFA_00249	FMJBDMAA_00721	DNIICONI_01017	POJGFOLD_00275	CKBPABEM_00023	AJLJINNK_01030	KBMNLIJE_00994	ILIAOFMC_00824	HBCCCJDO_01029	PCDIOKBK_01014	EGEIJCCE_01052	KBDNDIJC_01207	KNIPFBIG_01013
recX		Regulatory protein RecX	124	124	1	169	5149				326	452	450	BPHFIHDL_00076	KOCJOFNC_00165	LBCCIJBH_00279	BMJPMCHL_00061	JNBCBFPE_01058	CFPEFCNE_00261	GKBANEBM_00459	MFHEGGBM_01058	EGGFBFOM_01100	GKOCOOAB_01064	FBDPMFPL_01598	IMOPPBIF_00459	KIEMHAEH_00522	MJACAPHP_00248	OLNGHCGH_01129	DCCFGIBI_00335	INDHGBHN_00443	ABJGGOKB_01075	PIGKNEIA_01112	AILEKONO_01099	CCALFPLO_01046	LIIDBHEN_01066	LFAEFAAI_01097	CPGHLNFA_00183	FMJBDMAA_01595	DNIICONI_00470	POJGFOLD_00256	CKBPABEM_00042	AJLJINNK_01049	KBMNLIJE_00534	ILIAOFMC_00371	HBCCCJDO_01048	PCDIOKBK_01032	EGEIJCCE_01071	KBDNDIJC_00983	KNIPFBIG_01032
KKKWG1_1363.p01		hypothetical protein	124	124	1	169	5156				605	626	605	BPHFIHDL_00080	KOCJOFNC_00169	LBCCIJBH_00324	BMJPMCHL_00057	JNBCBFPE_01062	CFPEFCNE_00265	GKBANEBM_00455	MFHEGGBM_01062	EGGFBFOM_01104	GKOCOOAB_01710	FBDPMFPL_01001	IMOPPBIF_00455	KIEMHAEH_00518	MJACAPHP_00244	OLNGHCGH_01133	DCCFGIBI_00331	INDHGBHN_00447	ABJGGOKB_01079	PIGKNEIA_01116	AILEKONO_01105	CCALFPLO_01050	LIIDBHEN_01070	LFAEFAAI_01101	CPGHLNFA_00179	FMJBDMAA_01075	DNIICONI_00474	POJGFOLD_00252	CKBPABEM_00046	AJLJINNK_01053	KBMNLIJE_00530	ILIAOFMC_00375	HBCCCJDO_01052	PCDIOKBK_01036	EGEIJCCE_01075	KBDNDIJC_00979	KNIPFBIG_01036
dapF		Diaminopimelate epimerase	124	124	1	169	5157				488	848	844	BPHFIHDL_00081	KOCJOFNC_00170	LBCCIJBH_00325	BMJPMCHL_00056	JNBCBFPE_01063	CFPEFCNE_00266	GKBANEBM_00454	MFHEGGBM_01063	EGGFBFOM_01105	GKOCOOAB_01709	FBDPMFPL_01000	IMOPPBIF_00454	KIEMHAEH_00517	MJACAPHP_00243	OLNGHCGH_01134	DCCFGIBI_00330	INDHGBHN_00448	ABJGGOKB_01080	PIGKNEIA_01117	AILEKONO_01106	CCALFPLO_01051	LIIDBHEN_01071	LFAEFAAI_01102	CPGHLNFA_00178	FMJBDMAA_01074	DNIICONI_00475	POJGFOLD_00251	CKBPABEM_00047	AJLJINNK_01054	KBMNLIJE_00529	ILIAOFMC_00376	HBCCCJDO_01053	PCDIOKBK_01037	EGEIJCCE_01076	KBDNDIJC_00978	KNIPFBIG_01037
yccA		Modulator of FtsH protease YccA	124	124	1	169	5173				227	686	682	BPHFIHDL_00093	KOCJOFNC_00182	LBCCIJBH_00337	BMJPMCHL_00044	JNBCBFPE_01075	CFPEFCNE_00278	GKBANEBM_00442	MFHEGGBM_01075	EGGFBFOM_01117	GKOCOOAB_00930	FBDPMFPL_00809	IMOPPBIF_00442	KIEMHAEH_00505	MJACAPHP_00231	OLNGHCGH_01146	DCCFGIBI_00318	INDHGBHN_00460	ABJGGOKB_01092	PIGKNEIA_01129	AILEKONO_01118	CCALFPLO_01063	LIIDBHEN_01083	LFAEFAAI_01114	CPGHLNFA_00166	FMJBDMAA_01791	DNIICONI_00487	POJGFOLD_00239	CKBPABEM_00059	AJLJINNK_01067	KBMNLIJE_00517	ILIAOFMC_00388	HBCCCJDO_01065	PCDIOKBK_01049	EGEIJCCE_01088	KBDNDIJC_01467	KNIPFBIG_01049
KKKWG1_1335.p01		hypothetical protein	124	124	1	169	5204				173	173	173	BPHFIHDL_00107	KOCJOFNC_01161	LBCCIJBH_00351	BMJPMCHL_00932	JNBCBFPE_01087	CFPEFCNE_00295	GKBANEBM_01230	MFHEGGBM_01088	EGGFBFOM_01129	GKOCOOAB_00702	FBDPMFPL_00709	IMOPPBIF_01243	KIEMHAEH_01306	MJACAPHP_00213	OLNGHCGH_01160	DCCFGIBI_01225	INDHGBHN_01497	ABJGGOKB_00694	PIGKNEIA_01155	AILEKONO_01132	CCALFPLO_01074	LIIDBHEN_01094	LFAEFAAI_01127	CPGHLNFA_00148	FMJBDMAA_01352	DNIICONI_01339	POJGFOLD_01339	CKBPABEM_01306	AJLJINNK_01079	KBMNLIJE_01283	ILIAOFMC_01279	HBCCCJDO_01076	PCDIOKBK_01060	EGEIJCCE_01100	KBDNDIJC_01476	KNIPFBIG_01073
proA		Gamma-glutamyl phosphate reductase	124	124	1	169	5237				1016	1250	1246	BPHFIHDL_00133	KOCJOFNC_00060	LBCCIJBH_00230	BMJPMCHL_01805	JNBCBFPE_01113	CFPEFCNE_00365	GKBANEBM_00009	MFHEGGBM_01114	EGGFBFOM_01154	GKOCOOAB_01176	FBDPMFPL_01322	IMOPPBIF_00009	KIEMHAEH_00087	MJACAPHP_00124	OLNGHCGH_01186	DCCFGIBI_00061	INDHGBHN_00471	ABJGGOKB_00668	PIGKNEIA_01182	AILEKONO_01158	CCALFPLO_01100	LIIDBHEN_01121	LFAEFAAI_01152	CPGHLNFA_00082	FMJBDMAA_01150	DNIICONI_00138	POJGFOLD_00087	CKBPABEM_00714	AJLJINNK_01105	KBMNLIJE_00155	ILIAOFMC_00681	HBCCCJDO_01103	PCDIOKBK_01086	EGEIJCCE_01126	KBDNDIJC_01020	KNIPFBIG_01099
rpe		Ribulose-phosphate 3-epimerase	124	124	1	169	5264				638	674	673	BPHFIHDL_00149	KOCJOFNC_00044	LBCCIJBH_00214	BMJPMCHL_00904	JNBCBFPE_01130	CFPEFCNE_00384	GKBANEBM_00025	MFHEGGBM_01130	EGGFBFOM_01170	GKOCOOAB_00959	FBDPMFPL_00494	IMOPPBIF_00025	KIEMHAEH_00104	MJACAPHP_00140	OLNGHCGH_01202	DCCFGIBI_00045	INDHGBHN_00488	ABJGGOKB_00652	PIGKNEIA_01199	AILEKONO_01174	CCALFPLO_01117	LIIDBHEN_01137	LFAEFAAI_01168	CPGHLNFA_00066	FMJBDMAA_00963	DNIICONI_00121	POJGFOLD_00105	CKBPABEM_00698	AJLJINNK_01122	KBMNLIJE_00139	ILIAOFMC_00698	HBCCCJDO_01122	PCDIOKBK_01103	EGEIJCCE_01143	KBDNDIJC_00743	KNIPFBIG_01117
KKKWG1_1268.p01		hypothetical protein	124	124	1	169	5332				242	491	476	BPHFIHDL_00167	KOCJOFNC_00026	LBCCIJBH_00697	BMJPMCHL_00023	JNBCBFPE_01153	CFPEFCNE_01034	GKBANEBM_00044	MFHEGGBM_01150	EGGFBFOM_01189	GKOCOOAB_01411	FBDPMFPL_01335	IMOPPBIF_00044	KIEMHAEH_00121	MJACAPHP_00859	OLNGHCGH_01221	DCCFGIBI_00026	INDHGBHN_00300	ABJGGOKB_00633	PIGKNEIA_01217	AILEKONO_01194	CCALFPLO_01137	LIIDBHEN_01154	LFAEFAAI_01187	CPGHLNFA_01072	FMJBDMAA_01303	DNIICONI_00104	POJGFOLD_00122	CKBPABEM_00255	AJLJINNK_01143	KBMNLIJE_00122	ILIAOFMC_00302	HBCCCJDO_01144	PCDIOKBK_01123	EGEIJCCE_01161	KBDNDIJC_00174	KNIPFBIG_01135
KKKWG1_1267.p01		hypothetical protein	124	124	1	169	5333				401	401	401	BPHFIHDL_00168	KOCJOFNC_00025	LBCCIJBH_00698	BMJPMCHL_00022	JNBCBFPE_01154	CFPEFCNE_01035	GKBANEBM_00045	MFHEGGBM_01151	EGGFBFOM_01190	GKOCOOAB_01412	FBDPMFPL_01336	IMOPPBIF_00045	KIEMHAEH_00122	MJACAPHP_00860	OLNGHCGH_01222	DCCFGIBI_00025	INDHGBHN_00301	ABJGGOKB_00632	PIGKNEIA_01218	AILEKONO_01195	CCALFPLO_01138	LIIDBHEN_01155	LFAEFAAI_01188	CPGHLNFA_01073	FMJBDMAA_01304	DNIICONI_00103	POJGFOLD_00123	CKBPABEM_00254	AJLJINNK_01144	KBMNLIJE_00121	ILIAOFMC_00301	HBCCCJDO_01145	PCDIOKBK_01124	EGEIJCCE_01162	KBDNDIJC_00173	KNIPFBIG_01136
tolQ		Tol-Pal system protein TolQ	124	124	1	169	5371				464	659	657	BPHFIHDL_00192	KOCJOFNC_00002	LBCCIJBH_00721	BMJPMCHL_01802	JNBCBFPE_01177	CFPEFCNE_01581	GKBANEBM_00068	MFHEGGBM_01176	EGGFBFOM_01215	GKOCOOAB_01285	FBDPMFPL_01399	IMOPPBIF_00068	KIEMHAEH_00146	MJACAPHP_00883	OLNGHCGH_01246	DCCFGIBI_00002	INDHGBHN_00325	ABJGGOKB_00608	PIGKNEIA_01242	AILEKONO_01218	CCALFPLO_01162	LIIDBHEN_01179	LFAEFAAI_01213	CPGHLNFA_01991	FMJBDMAA_01321	DNIICONI_00079	POJGFOLD_00147	CKBPABEM_00230	AJLJINNK_01168	KBMNLIJE_00097	ILIAOFMC_00277	HBCCCJDO_01170	PCDIOKBK_01150	EGEIJCCE_01187	KBDNDIJC_01926	KNIPFBIG_01160
rsmG		Ribosomal RNA small subunit methyltransferase G	124	124	1	169	5409				341	632	627	BPHFIHDL_00209	KOCJOFNC_01033	LBCCIJBH_01405	BMJPMCHL_00269	JNBCBFPE_01194	CFPEFCNE_01292	GKBANEBM_01453	MFHEGGBM_01193	EGGFBFOM_01232	GKOCOOAB_01980	FBDPMFPL_00375	IMOPPBIF_01450	KIEMHAEH_01446	MJACAPHP_01232	OLNGHCGH_01262	DCCFGIBI_01419	INDHGBHN_01344	ABJGGOKB_00590	PIGKNEIA_01261	AILEKONO_01237	CCALFPLO_01177	LIIDBHEN_01196	LFAEFAAI_01232	CPGHLNFA_01135	FMJBDMAA_01909	DNIICONI_01463	POJGFOLD_01222	CKBPABEM_01274	AJLJINNK_01184	KBMNLIJE_00447	ILIAOFMC_01308	HBCCCJDO_01187	PCDIOKBK_01168	EGEIJCCE_01203	KBDNDIJC_00418	KNIPFBIG_01178
amiC		N-acetylmuramoyl-L-alanine amidase AmiC	124	124	1	169	5448				311	1241	1232	BPHFIHDL_00222	KOCJOFNC_01201	LBCCIJBH_00466	BMJPMCHL_00283	JNBCBFPE_01208	CFPEFCNE_01674	GKBANEBM_00534	MFHEGGBM_01206	EGGFBFOM_01245	GKOCOOAB_01647	FBDPMFPL_02016	IMOPPBIF_00534	KIEMHAEH_01618	MJACAPHP_01398	OLNGHCGH_01275	DCCFGIBI_00395	INDHGBHN_01555	ABJGGOKB_00575	PIGKNEIA_01275	AILEKONO_01252	CCALFPLO_01191	LIIDBHEN_01213	LFAEFAAI_01245	CPGHLNFA_01322	FMJBDMAA_01679	DNIICONI_01537	POJGFOLD_00683	CKBPABEM_01346	AJLJINNK_01197	KBMNLIJE_00434	ILIAOFMC_01673	HBCCCJDO_01201	PCDIOKBK_01182	EGEIJCCE_01216	KBDNDIJC_01758	KNIPFBIG_01192
rluD_2		Ribosomal large subunit pseudouridine synthase D	124	124	1	169	5461				347	917	908	BPHFIHDL_00227	KOCJOFNC_00398	LBCCIJBH_00461	BMJPMCHL_00138	JNBCBFPE_01213	CFPEFCNE_00942	GKBANEBM_00529	MFHEGGBM_01212	EGGFBFOM_01250	GKOCOOAB_01525	FBDPMFPL_01784	IMOPPBIF_00529	KIEMHAEH_00566	MJACAPHP_01229	OLNGHCGH_01280	DCCFGIBI_00400	INDHGBHN_01020	ABJGGOKB_00570	PIGKNEIA_01284	AILEKONO_01257	CCALFPLO_01196	LIIDBHEN_01218	LFAEFAAI_01250	CPGHLNFA_01113	FMJBDMAA_01586	DNIICONI_01140	POJGFOLD_00688	CKBPABEM_00866	AJLJINNK_01202	KBMNLIJE_00429	ILIAOFMC_00484	HBCCCJDO_01208	PCDIOKBK_01187	EGEIJCCE_01221	KBDNDIJC_00537	KNIPFBIG_01201
rodZ		Cytoskeleton protein RodZ	124	124	1	169	5466				236	866	858	BPHFIHDL_00231	KOCJOFNC_00402	LBCCIJBH_00457	BMJPMCHL_00134	JNBCBFPE_01217	CFPEFCNE_00946	GKBANEBM_00525	MFHEGGBM_01216	EGGFBFOM_01254	GKOCOOAB_01445	FBDPMFPL_01287	IMOPPBIF_00525	KIEMHAEH_00562	MJACAPHP_01225	OLNGHCGH_01284	DCCFGIBI_00404	INDHGBHN_01024	ABJGGOKB_00566	PIGKNEIA_01288	AILEKONO_01261	CCALFPLO_01200	LIIDBHEN_01222	LFAEFAAI_01254	CPGHLNFA_01117	FMJBDMAA_01080	DNIICONI_01136	POJGFOLD_00692	CKBPABEM_00870	AJLJINNK_01206	KBMNLIJE_00426	ILIAOFMC_00488	HBCCCJDO_01212	PCDIOKBK_01191	EGEIJCCE_01225	KBDNDIJC_00534	KNIPFBIG_01205
dacC		D-alanyl-D-alanine carboxypeptidase DacC	124	124	1	169	5475				1193	1289	1196	BPHFIHDL_00236	KOCJOFNC_00407	LBCCIJBH_00452	BMJPMCHL_00129	JNBCBFPE_01222	CFPEFCNE_00951	GKBANEBM_00520	MFHEGGBM_01221	EGGFBFOM_01259	GKOCOOAB_01190	FBDPMFPL_01648	IMOPPBIF_00520	KIEMHAEH_00557	MJACAPHP_01220	OLNGHCGH_01289	DCCFGIBI_00409	INDHGBHN_01029	ABJGGOKB_00561	PIGKNEIA_01293	AILEKONO_01266	CCALFPLO_01205	LIIDBHEN_01227	LFAEFAAI_01259	CPGHLNFA_01122	FMJBDMAA_01230	DNIICONI_01131	POJGFOLD_00697	CKBPABEM_00875	AJLJINNK_01211	KBMNLIJE_00421	ILIAOFMC_00493	HBCCCJDO_01217	PCDIOKBK_01196	EGEIJCCE_01230	KBDNDIJC_00529	KNIPFBIG_01210
KKKWG1_1170.p01		3-hydroxylaminophenol mutase	124	124	1	169	5523				317	1418	1401	BPHFIHDL_00266	KOCJOFNC_00544	LBCCIJBH_00687	BMJPMCHL_00370	JNBCBFPE_01250	CFPEFCNE_00683	GKBANEBM_00333	MFHEGGBM_01251	EGGFBFOM_01289	GKOCOOAB_01193	FBDPMFPL_00830	IMOPPBIF_00333	KIEMHAEH_00957	MJACAPHP_00620	OLNGHCGH_01320	DCCFGIBI_00290	INDHGBHN_00776	ABJGGOKB_00534	PIGKNEIA_01324	AILEKONO_01296	CCALFPLO_01236	LIIDBHEN_01254	LFAEFAAI_01287	CPGHLNFA_00533	FMJBDMAA_01345	DNIICONI_00957	POJGFOLD_00772	CKBPABEM_00507	AJLJINNK_01240	KBMNLIJE_00952	ILIAOFMC_00782	HBCCCJDO_01250	PCDIOKBK_01225	EGEIJCCE_01262	KBDNDIJC_01725	KNIPFBIG_01242
KKKWG1_1162.p01		hypothetical protein	124	124	1	169	5538				653	674	653	BPHFIHDL_00274	KOCJOFNC_00552	LBCCIJBH_00679	BMJPMCHL_00564	JNBCBFPE_01258	CFPEFCNE_00691	GKBANEBM_00325	MFHEGGBM_01259	EGGFBFOM_01297	GKOCOOAB_00344	FBDPMFPL_01781	IMOPPBIF_00325	KIEMHAEH_00965	MJACAPHP_00628	OLNGHCGH_01328	DCCFGIBI_00298	INDHGBHN_00768	ABJGGOKB_00526	PIGKNEIA_01332	AILEKONO_01304	CCALFPLO_01244	LIIDBHEN_01263	LFAEFAAI_01295	CPGHLNFA_00541	FMJBDMAA_00224	DNIICONI_00949	POJGFOLD_00764	CKBPABEM_00515	AJLJINNK_01248	KBMNLIJE_00960	ILIAOFMC_00790	HBCCCJDO_01258	PCDIOKBK_01233	EGEIJCCE_01270	KBDNDIJC_00666	KNIPFBIG_01250
sotB		Sugar efflux transporter B	124	124	1	169	5572				575	1178	1170	BPHFIHDL_00286	KOCJOFNC_01929	LBCCIJBH_01900	BMJPMCHL_01884	JNBCBFPE_01270	CFPEFCNE_01915	GKBANEBM_01894	MFHEGGBM_01271	EGGFBFOM_01309	GKOCOOAB_01489	FBDPMFPL_01546	IMOPPBIF_01889	KIEMHAEH_01834	MJACAPHP_01964	OLNGHCGH_01340	DCCFGIBI_01899	INDHGBHN_01838	ABJGGOKB_00512	PIGKNEIA_01348	AILEKONO_01322	CCALFPLO_01256	LIIDBHEN_01275	LFAEFAAI_01307	CPGHLNFA_01974	FMJBDMAA_01910	DNIICONI_01851	POJGFOLD_01877	CKBPABEM_01904	AJLJINNK_01261	KBMNLIJE_01891	ILIAOFMC_01899	HBCCCJDO_01270	PCDIOKBK_01246	EGEIJCCE_01282	KBDNDIJC_01843	KNIPFBIG_01265
ppk2		Polyphosphate:ADP/GDP phosphotransferase	124	124	1	169	5580				254	917	906	BPHFIHDL_00291	KOCJOFNC_01855	LBCCIJBH_01826	BMJPMCHL_01246	JNBCBFPE_01275	CFPEFCNE_01892	GKBANEBM_01832	MFHEGGBM_01276	EGGFBFOM_01314	GKOCOOAB_01391	FBDPMFPL_01379	IMOPPBIF_01842	KIEMHAEH_01766	MJACAPHP_01876	OLNGHCGH_01345	DCCFGIBI_01843	INDHGBHN_01762	ABJGGOKB_00507	PIGKNEIA_01354	AILEKONO_01330	CCALFPLO_01261	LIIDBHEN_01280	LFAEFAAI_01312	CPGHLNFA_01878	FMJBDMAA_01754	DNIICONI_01799	POJGFOLD_01812	CKBPABEM_01853	AJLJINNK_01266	KBMNLIJE_01852	ILIAOFMC_01459	HBCCCJDO_01275	PCDIOKBK_01251	EGEIJCCE_01287	KBDNDIJC_01833	KNIPFBIG_01271
fkpA		hypothetical protein	124	124	1	169	5594				677	854	852	BPHFIHDL_00298	KOCJOFNC_01687	LBCCIJBH_01681	BMJPMCHL_01600	JNBCBFPE_01282	CFPEFCNE_01708	GKBANEBM_01669	MFHEGGBM_01284	EGGFBFOM_01321	GKOCOOAB_01085	FBDPMFPL_00678	IMOPPBIF_01655	KIEMHAEH_01585	MJACAPHP_01693	OLNGHCGH_01352	DCCFGIBI_01677	INDHGBHN_01661	ABJGGOKB_00498	PIGKNEIA_01362	AILEKONO_01339	CCALFPLO_01268	LIIDBHEN_01287	LFAEFAAI_01319	CPGHLNFA_01649	FMJBDMAA_01325	DNIICONI_01612	POJGFOLD_01572	CKBPABEM_01691	AJLJINNK_01274	KBMNLIJE_01637	ILIAOFMC_01449	HBCCCJDO_01282	PCDIOKBK_01258	EGEIJCCE_01294	KBDNDIJC_01536	KNIPFBIG_01279
KKKWG1_1121.p01		hypothetical protein	124	124	1	169	5604			Hypothetical protein with no hits to refseq/uniprot/clusters/cdd/tigrfams/pfam overlapping another protein with hits	431	458	457	BPHFIHDL_00301	KOCJOFNC_00318	LBCCIJBH_01382	BMJPMCHL_00716	JNBCBFPE_01285	CFPEFCNE_00314	GKBANEBM_00350	MFHEGGBM_01287	EGGFBFOM_01324	GKOCOOAB_01977	FBDPMFPL_02008	IMOPPBIF_00350	KIEMHAEH_01683	MJACAPHP_00334	OLNGHCGH_01355	DCCFGIBI_01437	INDHGBHN_01235	ABJGGOKB_00495	PIGKNEIA_01365	AILEKONO_01342	CCALFPLO_01271	LIIDBHEN_01290	LFAEFAAI_01322	CPGHLNFA_00226	FMJBDMAA_01782	DNIICONI_01707	POJGFOLD_01464	CKBPABEM_00312	AJLJINNK_01277	KBMNLIJE_00627	ILIAOFMC_00317	HBCCCJDO_01285	PCDIOKBK_01261	EGEIJCCE_01297	KBDNDIJC_01000	KNIPFBIG_01282
speE_2		Polyamine aminopropyltransferase	124	124	1	169	2748				569	800	795	BPHFIHDL_00364	KOCJOFNC_01408	LBCCIJBH_00931	BMJPMCHL_00592	JNBCBFPE_01346	CFPEFCNE_00875	GKBANEBM_00694	MFHEGGBM_01347	EGGFBFOM_01384	GKOCOOAB_01766	FBDPMFPL_00607	IMOPPBIF_00673	KIEMHAEH_00792	MJACAPHP_00824	OLNGHCGH_01414	DCCFGIBI_00948	INDHGBHN_00596	ABJGGOKB_00808	PIGKNEIA_00789	AILEKONO_01415	CCALFPLO_01330	LIIDBHEN_01350	LFAEFAAI_01387	CPGHLNFA_00753	FMJBDMAA_01597	DNIICONI_00718	POJGFOLD_00921	CKBPABEM_00629	AJLJINNK_01336	KBMNLIJE_01249	ILIAOFMC_00606	HBCCCJDO_01349	PCDIOKBK_01320	EGEIJCCE_01356	KBDNDIJC_00705	KNIPFBIG_00708
recR		Recombination protein RecR	124	124	1	169	2741				356	623	619	BPHFIHDL_00369	KOCJOFNC_00749	LBCCIJBH_00936	BMJPMCHL_00597	JNBCBFPE_01351	CFPEFCNE_00870	GKBANEBM_00699	MFHEGGBM_01352	EGGFBFOM_01389	GKOCOOAB_00936	FBDPMFPL_00454	IMOPPBIF_00668	KIEMHAEH_00797	MJACAPHP_00819	OLNGHCGH_01419	DCCFGIBI_00943	INDHGBHN_00601	ABJGGOKB_00803	PIGKNEIA_00794	AILEKONO_01420	CCALFPLO_01335	LIIDBHEN_01355	LFAEFAAI_01392	CPGHLNFA_00758	FMJBDMAA_00797	DNIICONI_00723	POJGFOLD_00916	CKBPABEM_00624	AJLJINNK_01341	KBMNLIJE_01244	ILIAOFMC_00601	HBCCCJDO_01355	PCDIOKBK_01325	EGEIJCCE_01361	KBDNDIJC_00710	KNIPFBIG_00713
kefC		Glutathione-regulated potassium-efflux system protein KefC	124	124	1	169	2729				641	1889	1876	BPHFIHDL_00378	KOCJOFNC_00758	LBCCIJBH_00945	BMJPMCHL_00606	JNBCBFPE_01360	CFPEFCNE_00861	GKBANEBM_00708	MFHEGGBM_01361	EGGFBFOM_01398	GKOCOOAB_00509	FBDPMFPL_00444	IMOPPBIF_00659	KIEMHAEH_00806	MJACAPHP_00810	OLNGHCGH_01429	DCCFGIBI_00934	INDHGBHN_00610	ABJGGOKB_00794	PIGKNEIA_00803	AILEKONO_01429	CCALFPLO_01344	LIIDBHEN_01364	LFAEFAAI_01401	CPGHLNFA_00767	FMJBDMAA_01404	DNIICONI_00732	POJGFOLD_00907	CKBPABEM_00615	AJLJINNK_01351	KBMNLIJE_01594	ILIAOFMC_00592	HBCCCJDO_01364	PCDIOKBK_01335	EGEIJCCE_01372	KBDNDIJC_01562	KNIPFBIG_00722
ftsW		putative peptidoglycan glycosyltransferase FtsW	124	124	1	169	2725				923	1268	1262	BPHFIHDL_00381	KOCJOFNC_00761	LBCCIJBH_00948	BMJPMCHL_01737	JNBCBFPE_01363	CFPEFCNE_00858	GKBANEBM_00711	MFHEGGBM_01364	EGGFBFOM_01401	GKOCOOAB_01873	FBDPMFPL_01289	IMOPPBIF_00656	KIEMHAEH_00809	MJACAPHP_00807	OLNGHCGH_01432	DCCFGIBI_00931	INDHGBHN_00613	ABJGGOKB_00791	PIGKNEIA_00806	AILEKONO_01432	CCALFPLO_01347	LIIDBHEN_01367	LFAEFAAI_01404	CPGHLNFA_00770	FMJBDMAA_01800	DNIICONI_00735	POJGFOLD_00904	CKBPABEM_00612	AJLJINNK_01354	KBMNLIJE_01591	ILIAOFMC_00589	HBCCCJDO_01367	PCDIOKBK_01338	EGEIJCCE_01375	KBDNDIJC_01877	KNIPFBIG_00725
lgt		Phosphatidylglycerol--prolipoprotein diacylglyceryl transferase	124	124	1	169	2668				242	854	845	BPHFIHDL_00402	KOCJOFNC_01212	LBCCIJBH_01262	BMJPMCHL_01096	JNBCBFPE_01380	CFPEFCNE_01211	GKBANEBM_01627	MFHEGGBM_01382	EGGFBFOM_01419	GKOCOOAB_00614	FBDPMFPL_01459	IMOPPBIF_01596	KIEMHAEH_01325	MJACAPHP_01330	OLNGHCGH_01452	DCCFGIBI_01612	INDHGBHN_01365	ABJGGOKB_00771	PIGKNEIA_00779	AILEKONO_01459	CCALFPLO_01364	LIIDBHEN_01387	LFAEFAAI_01424	CPGHLNFA_01208	FMJBDMAA_01626	DNIICONI_01344	POJGFOLD_01344	CKBPABEM_01368	AJLJINNK_01376	KBMNLIJE_01331	ILIAOFMC_01623	HBCCCJDO_01388	PCDIOKBK_01359	EGEIJCCE_01393	KBDNDIJC_01114	KNIPFBIG_00698
KKKWG1_1003.p01		hypothetical protein	124	124	1	169	2665				581	581	581	BPHFIHDL_00405	KOCJOFNC_01215	LBCCIJBH_01259	BMJPMCHL_01099	JNBCBFPE_01383	CFPEFCNE_01208	GKBANEBM_01630	MFHEGGBM_01385	EGGFBFOM_01422	GKOCOOAB_00611	FBDPMFPL_01462	IMOPPBIF_01599	KIEMHAEH_01328	MJACAPHP_01327	OLNGHCGH_01455	DCCFGIBI_01609	INDHGBHN_01362	ABJGGOKB_00768	PIGKNEIA_00776	AILEKONO_01462	CCALFPLO_01367	LIIDBHEN_01390	LFAEFAAI_01427	CPGHLNFA_01211	FMJBDMAA_01629	DNIICONI_01347	POJGFOLD_01347	CKBPABEM_01365	AJLJINNK_01379	KBMNLIJE_01328	ILIAOFMC_01626	HBCCCJDO_01391	PCDIOKBK_01362	EGEIJCCE_01396	KBDNDIJC_01117	KNIPFBIG_00695
KKKWG1_0891.p01		hypothetical protein	124	124	1	169	254				239	503	500	BPHFIHDL_00448	KOCJOFNC_01248	LBCCIJBH_01689	BMJPMCHL_01356	JNBCBFPE_01426	CFPEFCNE_01718	GKBANEBM_00875	MFHEGGBM_01428	EGGFBFOM_01465	GKOCOOAB_01783	FBDPMFPL_00691	IMOPPBIF_00908	KIEMHAEH_01020	MJACAPHP_01711	OLNGHCGH_01499	DCCFGIBI_00888	INDHGBHN_01477	ABJGGOKB_00347	PIGKNEIA_01510	AILEKONO_01509	CCALFPLO_01410	LIIDBHEN_01433	LFAEFAAI_01469	CPGHLNFA_01659	FMJBDMAA_01172	DNIICONI_00968	POJGFOLD_00994	CKBPABEM_00831	AJLJINNK_01423	KBMNLIJE_01081	ILIAOFMC_01703	HBCCCJDO_01435	PCDIOKBK_01407	EGEIJCCE_01439	KBDNDIJC_01162	KNIPFBIG_00450
KKKWG1_0885.p01		hypothetical protein	124	124	1	169	262				272	443	441	BPHFIHDL_00454	KOCJOFNC_01242	LBCCIJBH_01695	BMJPMCHL_01350	JNBCBFPE_01432	CFPEFCNE_01712	GKBANEBM_00869	MFHEGGBM_01434	EGGFBFOM_01471	GKOCOOAB_00887	FBDPMFPL_00697	IMOPPBIF_00914	KIEMHAEH_01014	MJACAPHP_01705	OLNGHCGH_01505	DCCFGIBI_00894	INDHGBHN_01471	ABJGGOKB_00341	PIGKNEIA_01516	AILEKONO_01515	CCALFPLO_01416	LIIDBHEN_01439	LFAEFAAI_01475	CPGHLNFA_01653	FMJBDMAA_01209	DNIICONI_00962	POJGFOLD_00988	CKBPABEM_00837	AJLJINNK_01429	KBMNLIJE_01087	ILIAOFMC_01697	HBCCCJDO_01441	PCDIOKBK_01413	EGEIJCCE_01445	KBDNDIJC_01156	KNIPFBIG_00444
zwf		Glucose-6-phosphate 1-dehydrogenase	124	124	1	169	281				131	1439	1419	BPHFIHDL_00468	KOCJOFNC_00658	LBCCIJBH_01495	BMJPMCHL_01705	JNBCBFPE_01446	CFPEFCNE_00452	GKBANEBM_00675	MFHEGGBM_01448	EGGFBFOM_01485	GKOCOOAB_00174	FBDPMFPL_00016	IMOPPBIF_00785	KIEMHAEH_00883	MJACAPHP_00544	OLNGHCGH_01519	DCCFGIBI_00744	INDHGBHN_00718	ABJGGOKB_00328	PIGKNEIA_01530	AILEKONO_01530	CCALFPLO_01430	LIIDBHEN_01453	LFAEFAAI_01489	CPGHLNFA_00874	FMJBDMAA_00615	DNIICONI_00832	POJGFOLD_00154	CKBPABEM_00648	AJLJINNK_01444	KBMNLIJE_00232	ILIAOFMC_00012	HBCCCJDO_01456	PCDIOKBK_01427	EGEIJCCE_01459	KBDNDIJC_01338	KNIPFBIG_00430
KKKWG1_0869.p01		hypothetical protein	124	124	1	169	284				542	1382	1371	BPHFIHDL_00471	KOCJOFNC_00661	LBCCIJBH_01498	BMJPMCHL_01702	JNBCBFPE_01449	CFPEFCNE_00455	GKBANEBM_00672	MFHEGGBM_01451	EGGFBFOM_01488	GKOCOOAB_00171	FBDPMFPL_00013	IMOPPBIF_00788	KIEMHAEH_00880	MJACAPHP_00541	OLNGHCGH_01522	DCCFGIBI_00741	INDHGBHN_00715	ABJGGOKB_00325	PIGKNEIA_01533	AILEKONO_01533	CCALFPLO_01433	LIIDBHEN_01456	LFAEFAAI_01492	CPGHLNFA_00877	FMJBDMAA_01505	DNIICONI_00835	POJGFOLD_00157	CKBPABEM_00651	AJLJINNK_01447	KBMNLIJE_00229	ILIAOFMC_00015	HBCCCJDO_01459	PCDIOKBK_01430	EGEIJCCE_01462	KBDNDIJC_01408	KNIPFBIG_00427
metZ		O-succinylhomoserine sulfhydrylase	124	124	1	169	382				374	1178	1171	BPHFIHDL_00530	KOCJOFNC_00679	LBCCIJBH_01576	BMJPMCHL_00967	JNBCBFPE_01501	CFPEFCNE_01340	GKBANEBM_00723	MFHEGGBM_01502	EGGFBFOM_01544	GKOCOOAB_00243	FBDPMFPL_01089	IMOPPBIF_01297	KIEMHAEH_01625	MJACAPHP_01613	OLNGHCGH_01581	DCCFGIBI_01268	INDHGBHN_00997	ABJGGOKB_00295	PIGKNEIA_01563	AILEKONO_00478	CCALFPLO_01481	LIIDBHEN_01506	LFAEFAAI_01547	CPGHLNFA_01562	FMJBDMAA_00582	DNIICONI_00935	POJGFOLD_00224	CKBPABEM_00772	AJLJINNK_01502	KBMNLIJE_01670	ILIAOFMC_00084	HBCCCJDO_01511	PCDIOKBK_01483	EGEIJCCE_01514	KBDNDIJC_01547	KNIPFBIG_00397
iscX		Protein IscX	124	124	1	169	384				197	197	197	BPHFIHDL_00531	KOCJOFNC_00678	LBCCIJBH_01577	BMJPMCHL_00966	JNBCBFPE_01503	CFPEFCNE_01341	GKBANEBM_00722	MFHEGGBM_01504	EGGFBFOM_01545	GKOCOOAB_00244	FBDPMFPL_01088	IMOPPBIF_01298	KIEMHAEH_01626	MJACAPHP_01614	OLNGHCGH_01582	DCCFGIBI_01267	INDHGBHN_00996	ABJGGOKB_00296	PIGKNEIA_01562	AILEKONO_00477	CCALFPLO_01483	LIIDBHEN_01508	LFAEFAAI_01548	CPGHLNFA_01563	FMJBDMAA_00581	DNIICONI_00936	POJGFOLD_00223	CKBPABEM_00773	AJLJINNK_01503	KBMNLIJE_01669	ILIAOFMC_00083	HBCCCJDO_01513	PCDIOKBK_01484	EGEIJCCE_01516	KBDNDIJC_01548	KNIPFBIG_00398
KKKWG1_0803.p01		hypothetical protein	124	124	1	169	386			Hypothetical protein with no hits to refseq/uniprot/clusters/cdd/tigrfams/pfam overlapping another protein with hits	410	431	426	BPHFIHDL_00533	KOCJOFNC_01663	LBCCIJBH_01447	BMJPMCHL_00964	JNBCBFPE_01505	CFPEFCNE_01802	GKBANEBM_00720	MFHEGGBM_01506	EGGFBFOM_01547	GKOCOOAB_01827	FBDPMFPL_01950	IMOPPBIF_01300	KIEMHAEH_00493	MJACAPHP_01768	OLNGHCGH_01584	DCCFGIBI_01265	INDHGBHN_00290	ABJGGOKB_00298	PIGKNEIA_01560	AILEKONO_00475	CCALFPLO_01485	LIIDBHEN_01510	LFAEFAAI_01550	CPGHLNFA_01762	FMJBDMAA_01780	DNIICONI_01708	POJGFOLD_00221	CKBPABEM_01679	AJLJINNK_01505	KBMNLIJE_00164	ILIAOFMC_00081	HBCCCJDO_01515	PCDIOKBK_01486	EGEIJCCE_01518	KBDNDIJC_01912	KNIPFBIG_00400
mltB		Membrane-bound lytic murein transglycosylase B	124	124	1	169	2419				1112	1253	1160	BPHFIHDL_00537	KOCJOFNC_01667	LBCCIJBH_01451	BMJPMCHL_00960	JNBCBFPE_01509	CFPEFCNE_01798	GKBANEBM_00716	MFHEGGBM_01510	EGGFBFOM_01551	GKOCOOAB_00927	FBDPMFPL_01209	IMOPPBIF_01304	KIEMHAEH_00490	MJACAPHP_01772	OLNGHCGH_01588	DCCFGIBI_01261	INDHGBHN_00287	ABJGGOKB_00302	PIGKNEIA_01556	AILEKONO_00471	CCALFPLO_01489	LIIDBHEN_01514	LFAEFAAI_01554	CPGHLNFA_01758	FMJBDMAA_00108	DNIICONI_01711	POJGFOLD_00217	CKBPABEM_01683	AJLJINNK_01509	KBMNLIJE_00168	ILIAOFMC_00077	HBCCCJDO_01519	PCDIOKBK_01490	EGEIJCCE_01522	KBDNDIJC_00601	KNIPFBIG_00404
miaA		tRNA dimethylallyltransferase	124	124	1	169	1259				296	1001	991	BPHFIHDL_00593	KOCJOFNC_01890	LBCCIJBH_01780	BMJPMCHL_01658	JNBCBFPE_01587	CFPEFCNE_00005	GKBANEBM_00432	MFHEGGBM_01589	EGGFBFOM_01646	GKOCOOAB_01297	FBDPMFPL_00850	IMOPPBIF_00394	KIEMHAEH_00684	MJACAPHP_00439	OLNGHCGH_01697	DCCFGIBI_00459	INDHGBHN_01806	ABJGGOKB_00116	PIGKNEIA_00298	AILEKONO_01793	CCALFPLO_01571	LIIDBHEN_01589	LFAEFAAI_01650	CPGHLNFA_00365	FMJBDMAA_01524	DNIICONI_00537	POJGFOLD_00603	CKBPABEM_00395	AJLJINNK_01578	KBMNLIJE_01803	ILIAOFMC_00974	HBCCCJDO_01590	PCDIOKBK_01563	EGEIJCCE_01611	KBDNDIJC_01615	KNIPFBIG_01663
putP		Sodium/proline symporter	124	124	1	169	1258				191	1493	1472	BPHFIHDL_00594	KOCJOFNC_01889	LBCCIJBH_01779	BMJPMCHL_01994	JNBCBFPE_01588	CFPEFCNE_00006	GKBANEBM_00431	MFHEGGBM_01590	EGGFBFOM_01647	GKOCOOAB_01397	FBDPMFPL_00851	IMOPPBIF_00395	KIEMHAEH_00683	MJACAPHP_00440	OLNGHCGH_01698	DCCFGIBI_00460	INDHGBHN_01805	ABJGGOKB_00117	PIGKNEIA_00299	AILEKONO_01792	CCALFPLO_01572	LIIDBHEN_01590	LFAEFAAI_01651	CPGHLNFA_00364	FMJBDMAA_01559	DNIICONI_00538	POJGFOLD_00604	CKBPABEM_00396	AJLJINNK_01579	KBMNLIJE_01802	ILIAOFMC_00973	HBCCCJDO_01591	PCDIOKBK_01564	EGEIJCCE_01612	KBDNDIJC_01951	KNIPFBIG_01662
KKKWG1_2166.p01		hypothetical protein	124	124	1	169	1247				230	2222	2203	BPHFIHDL_00599	KOCJOFNC_00389	LBCCIJBH_00609	BMJPMCHL_01368	JNBCBFPE_01593	CFPEFCNE_00011	GKBANEBM_00426	MFHEGGBM_01595	EGGFBFOM_01652	GKOCOOAB_00691	FBDPMFPL_01903	IMOPPBIF_00400	KIEMHAEH_00678	MJACAPHP_00445	OLNGHCGH_01703	DCCFGIBI_00465	INDHGBHN_00500	ABJGGOKB_00122	PIGKNEIA_00304	AILEKONO_01787	CCALFPLO_01577	LIIDBHEN_01596	LFAEFAAI_01656	CPGHLNFA_00359	FMJBDMAA_00835	DNIICONI_00543	POJGFOLD_00609	CKBPABEM_00401	AJLJINNK_01584	KBMNLIJE_00749	ILIAOFMC_00968	HBCCCJDO_01596	PCDIOKBK_01571	EGEIJCCE_01617	KBDNDIJC_00287	KNIPFBIG_01657
recO		DNA repair protein RecO	124	124	1	169	1234				626	728	726	BPHFIHDL_00609	KOCJOFNC_00379	LBCCIJBH_00619	BMJPMCHL_00711	JNBCBFPE_01603	CFPEFCNE_00021	GKBANEBM_00416	MFHEGGBM_01605	EGGFBFOM_01662	GKOCOOAB_00572	FBDPMFPL_01150	IMOPPBIF_00410	KIEMHAEH_00668	MJACAPHP_00455	OLNGHCGH_01713	DCCFGIBI_00475	INDHGBHN_00510	ABJGGOKB_00132	PIGKNEIA_00314	AILEKONO_01777	CCALFPLO_01587	LIIDBHEN_01606	LFAEFAAI_01666	CPGHLNFA_00349	FMJBDMAA_00138	DNIICONI_00553	POJGFOLD_00619	CKBPABEM_00411	AJLJINNK_01594	KBMNLIJE_00759	ILIAOFMC_00958	HBCCCJDO_01606	PCDIOKBK_01581	EGEIJCCE_01627	KBDNDIJC_00297	KNIPFBIG_01647
trpA		Tryptophan synthase alpha chain	124	124	1	169	1224				782	782	782	BPHFIHDL_00621	KOCJOFNC_00367	LBCCIJBH_00631	BMJPMCHL_00699	JNBCBFPE_01615	CFPEFCNE_00033	GKBANEBM_00404	MFHEGGBM_01616	EGGFBFOM_01674	GKOCOOAB_01373	FBDPMFPL_01595	IMOPPBIF_00422	KIEMHAEH_00656	MJACAPHP_00467	OLNGHCGH_01725	DCCFGIBI_00487	INDHGBHN_00522	ABJGGOKB_00144	PIGKNEIA_00326	AILEKONO_01765	CCALFPLO_01599	LIIDBHEN_01618	LFAEFAAI_01678	CPGHLNFA_00337	FMJBDMAA_00150	DNIICONI_00565	POJGFOLD_00631	CKBPABEM_00423	AJLJINNK_01606	KBMNLIJE_00771	ILIAOFMC_01113	HBCCCJDO_01618	PCDIOKBK_01593	EGEIJCCE_01639	KBDNDIJC_00309	KNIPFBIG_01635
KKKWG1_2115.p01		hypothetical protein	124	124	1	169	1140				218	284	262	BPHFIHDL_00653	KOCJOFNC_00801	LBCCIJBH_00167	BMJPMCHL_00391	JNBCBFPE_01649	CFPEFCNE_00066	GKBANEBM_00970	MFHEGGBM_01649	EGGFBFOM_01706	GKOCOOAB_01034	FBDPMFPL_00096	IMOPPBIF_00961	KIEMHAEH_00419	MJACAPHP_00182	OLNGHCGH_01759	DCCFGIBI_00992	INDHGBHN_00339	ABJGGOKB_00179	PIGKNEIA_00362	AILEKONO_01729	CCALFPLO_01632	LIIDBHEN_01651	LFAEFAAI_01710	CPGHLNFA_00103	FMJBDMAA_00239	DNIICONI_00398	POJGFOLD_01096	CKBPABEM_00852	AJLJINNK_01641	KBMNLIJE_00483	ILIAOFMC_01392	HBCCCJDO_01652	PCDIOKBK_01626	EGEIJCCE_01672	KBDNDIJC_00588	KNIPFBIG_01600
KKKWG1_2105.p01		hypothetical protein	124	124	1	169	1113				194	311	300	BPHFIHDL_00662	KOCJOFNC_00791	LBCCIJBH_00176	BMJPMCHL_00382	JNBCBFPE_01661	CFPEFCNE_00075	GKBANEBM_00961	MFHEGGBM_01660	EGGFBFOM_01715	GKOCOOAB_00459	FBDPMFPL_00087	IMOPPBIF_00952	KIEMHAEH_00410	MJACAPHP_00191	OLNGHCGH_01768	DCCFGIBI_00983	INDHGBHN_00330	ABJGGOKB_00189	PIGKNEIA_00422	AILEKONO_01720	CCALFPLO_01645	LIIDBHEN_01658	LFAEFAAI_01720	CPGHLNFA_00094	FMJBDMAA_00700	DNIICONI_00407	POJGFOLD_01105	CKBPABEM_00843	AJLJINNK_01652	KBMNLIJE_00492	ILIAOFMC_01684	HBCCCJDO_01662	PCDIOKBK_01637	EGEIJCCE_01683	KBDNDIJC_00597	KNIPFBIG_01591
secG		Protein-export membrane protein SecG	124	124	1	169	1063				365	371	365	BPHFIHDL_00675	KOCJOFNC_01310	LBCCIJBH_00189	BMJPMCHL_01342	JNBCBFPE_01670	CFPEFCNE_01171	GKBANEBM_01367	MFHEGGBM_01668	EGGFBFOM_01726	GKOCOOAB_00258	FBDPMFPL_00422	IMOPPBIF_01378	KIEMHAEH_01233	MJACAPHP_01569	OLNGHCGH_01782	DCCFGIBI_01340	INDHGBHN_01146	ABJGGOKB_01245	PIGKNEIA_00460	AILEKONO_01707	CCALFPLO_01653	LIIDBHEN_01674	LFAEFAAI_01728	CPGHLNFA_01500	FMJBDMAA_00651	DNIICONI_01241	POJGFOLD_01430	CKBPABEM_01390	AJLJINNK_01661	KBMNLIJE_01105	ILIAOFMC_01471	HBCCCJDO_01676	PCDIOKBK_01650	EGEIJCCE_01690	KBDNDIJC_00844	KNIPFBIG_01552
crh		HPr-like protein Crh	124	124	1	169	1046				128	269	267	BPHFIHDL_00678	KOCJOFNC_01313	LBCCIJBH_00192	BMJPMCHL_01345	JNBCBFPE_01673	CFPEFCNE_01174	GKBANEBM_01370	MFHEGGBM_01671	EGGFBFOM_01729	GKOCOOAB_00261	FBDPMFPL_00425	IMOPPBIF_01375	KIEMHAEH_01236	MJACAPHP_01566	OLNGHCGH_01785	DCCFGIBI_01343	INDHGBHN_01149	ABJGGOKB_01248	PIGKNEIA_00463	AILEKONO_01704	CCALFPLO_01656	LIIDBHEN_01677	LFAEFAAI_01731	CPGHLNFA_01503	FMJBDMAA_01978	DNIICONI_01244	POJGFOLD_01427	CKBPABEM_01393	AJLJINNK_01664	KBMNLIJE_01102	ILIAOFMC_01468	HBCCCJDO_01679	PCDIOKBK_01653	EGEIJCCE_01693	KBDNDIJC_01153	KNIPFBIG_01549
folE2		GTP cyclohydrolase FolE2	124	124	1	169	1035				599	776	774	BPHFIHDL_00687	KOCJOFNC_01319	LBCCIJBH_01800	BMJPMCHL_01551	JNBCBFPE_01679	CFPEFCNE_00648	GKBANEBM_01796	MFHEGGBM_01677	EGGFBFOM_01736	GKOCOOAB_00395	FBDPMFPL_01859	IMOPPBIF_01808	KIEMHAEH_01800	MJACAPHP_01761	OLNGHCGH_01794	DCCFGIBI_01805	INDHGBHN_01601	ABJGGOKB_01254	PIGKNEIA_00469	AILEKONO_01695	CCALFPLO_01662	LIIDBHEN_01683	LFAEFAAI_01737	CPGHLNFA_01751	FMJBDMAA_00946	DNIICONI_01750	POJGFOLD_01715	CKBPABEM_01399	AJLJINNK_01673	KBMNLIJE_01093	ILIAOFMC_01783	HBCCCJDO_01689	PCDIOKBK_01659	EGEIJCCE_01699	KBDNDIJC_01144	KNIPFBIG_01543
rsgA		Small ribosomal subunit biogenesis GTPase RsgA	124	124	1	169	1030				875	875	875	BPHFIHDL_00691	KOCJOFNC_01322	LBCCIJBH_01803	BMJPMCHL_01859	JNBCBFPE_01682	CFPEFCNE_00646	GKBANEBM_01799	MFHEGGBM_01680	EGGFBFOM_01739	GKOCOOAB_00397	FBDPMFPL_00688	IMOPPBIF_01805	KIEMHAEH_01798	MJACAPHP_01764	OLNGHCGH_01797	DCCFGIBI_01802	INDHGBHN_01603	ABJGGOKB_01257	PIGKNEIA_00472	AILEKONO_01692	CCALFPLO_01665	LIIDBHEN_01686	LFAEFAAI_01740	CPGHLNFA_01754	FMJBDMAA_00943	DNIICONI_01752	POJGFOLD_01712	CKBPABEM_01402	AJLJINNK_01676	KBMNLIJE_01090	ILIAOFMC_01786	HBCCCJDO_01692	PCDIOKBK_01662	EGEIJCCE_01702	KBDNDIJC_01141	KNIPFBIG_01540
rimI		[Ribosomal protein S18]-alanine N-acetyltransferase	124	124	1	169	998				434	434	434	BPHFIHDL_00717	KOCJOFNC_00730	LBCCIJBH_00958	BMJPMCHL_01635	JNBCBFPE_01708	CFPEFCNE_00618	GKBANEBM_00751	MFHEGGBM_01706	EGGFBFOM_01766	GKOCOOAB_00990	FBDPMFPL_00170	IMOPPBIF_00689	KIEMHAEH_00223	MJACAPHP_00835	OLNGHCGH_01823	DCCFGIBI_00683	INDHGBHN_00626	ABJGGOKB_01283	PIGKNEIA_00499	AILEKONO_01666	CCALFPLO_01691	LIIDBHEN_01712	LFAEFAAI_01766	CPGHLNFA_00799	FMJBDMAA_01885	DNIICONI_00238	POJGFOLD_01413	CKBPABEM_00798	AJLJINNK_01703	KBMNLIJE_00648	ILIAOFMC_00774	HBCCCJDO_01719	PCDIOKBK_01688	EGEIJCCE_01727	KBDNDIJC_00926	KNIPFBIG_01513
lldD		L-lactate dehydrogenase	124	124	1	169	969				575	1175	1166	BPHFIHDL_00738	KOCJOFNC_01292	LBCCIJBH_01284	BMJPMCHL_01431	JNBCBFPE_01729	CFPEFCNE_00427	GKBANEBM_01387	MFHEGGBM_01726	EGGFBFOM_01786	GKOCOOAB_01632	FBDPMFPL_00221	IMOPPBIF_01399	KIEMHAEH_00243	MJACAPHP_00784	OLNGHCGH_01842	DCCFGIBI_01361	INDHGBHN_00858	ABJGGOKB_01303	PIGKNEIA_00518	AILEKONO_01648	CCALFPLO_01712	LIIDBHEN_01732	LFAEFAAI_01786	CPGHLNFA_00701	FMJBDMAA_00057	DNIICONI_00257	POJGFOLD_00974	CKBPABEM_01478	AJLJINNK_01723	KBMNLIJE_00884	ILIAOFMC_00657	HBCCCJDO_01740	PCDIOKBK_01707	EGEIJCCE_01748	KBDNDIJC_00218	KNIPFBIG_01493
pqiA		Intermembrane transport protein PqiA	124	124	1	169	957				623	1310	1300	BPHFIHDL_00749	KOCJOFNC_01417	LBCCIJBH_01360	BMJPMCHL_01573	JNBCBFPE_01740	CFPEFCNE_00414	GKBANEBM_01412	MFHEGGBM_01737	EGGFBFOM_01797	GKOCOOAB_01532	FBDPMFPL_01280	IMOPPBIF_01431	KIEMHAEH_00255	MJACAPHP_00797	OLNGHCGH_01853	DCCFGIBI_01400	INDHGBHN_00846	ABJGGOKB_01314	PIGKNEIA_00529	AILEKONO_01637	CCALFPLO_01724	LIIDBHEN_01743	LFAEFAAI_01799	CPGHLNFA_00688	FMJBDMAA_00908	DNIICONI_00269	POJGFOLD_00963	CKBPABEM_01501	AJLJINNK_01737	KBMNLIJE_00897	ILIAOFMC_00668	HBCCCJDO_01752	PCDIOKBK_01718	EGEIJCCE_01759	KBDNDIJC_00205	KNIPFBIG_01482
KKKWG1_1997.p01		hypothetical protein	124	124	1	169	920				212	212	212	BPHFIHDL_00771	KOCJOFNC_00959	LBCCIJBH_01667	BMJPMCHL_01488	JNBCBFPE_01761	CFPEFCNE_01691	GKBANEBM_01712	MFHEGGBM_01759	EGGFBFOM_01818	GKOCOOAB_00954	FBDPMFPL_00650	IMOPPBIF_01668	KIEMHAEH_01187	MJACAPHP_01780	OLNGHCGH_01874	DCCFGIBI_01691	INDHGBHN_01290	ABJGGOKB_01335	PIGKNEIA_00552	AILEKONO_01613	CCALFPLO_01745	LIIDBHEN_01765	LFAEFAAI_01820	CPGHLNFA_01770	FMJBDMAA_00505	DNIICONI_01163	POJGFOLD_01305	CKBPABEM_01023	AJLJINNK_01758	KBMNLIJE_01745	ILIAOFMC_01008	HBCCCJDO_01775	PCDIOKBK_01740	EGEIJCCE_01780	KBDNDIJC_01314	KNIPFBIG_01459
KKKWG1_1996.p01		hypothetical protein	124	124	1	169	919				140	140	140	BPHFIHDL_00772	KOCJOFNC_00960	LBCCIJBH_01666	BMJPMCHL_01489	JNBCBFPE_01762	CFPEFCNE_01690	GKBANEBM_01711	MFHEGGBM_01760	EGGFBFOM_01819	GKOCOOAB_00953	FBDPMFPL_00649	IMOPPBIF_01669	KIEMHAEH_01186	MJACAPHP_01779	OLNGHCGH_01875	DCCFGIBI_01690	INDHGBHN_01289	ABJGGOKB_01336	PIGKNEIA_00553	AILEKONO_01612	CCALFPLO_01746	LIIDBHEN_01766	LFAEFAAI_01821	CPGHLNFA_01769	FMJBDMAA_00504	DNIICONI_01164	POJGFOLD_01304	CKBPABEM_01024	AJLJINNK_01759	KBMNLIJE_01746	ILIAOFMC_01009	HBCCCJDO_01776	PCDIOKBK_01741	EGEIJCCE_01781	KBDNDIJC_01313	KNIPFBIG_01458
dinB		DNA polymerase IV	124	124	1	169	916				1049	1091	1049	BPHFIHDL_00774	KOCJOFNC_00962	LBCCIJBH_01664	BMJPMCHL_01491	JNBCBFPE_01764	CFPEFCNE_01688	GKBANEBM_01709	MFHEGGBM_01762	EGGFBFOM_01821	GKOCOOAB_00951	FBDPMFPL_00647	IMOPPBIF_01671	KIEMHAEH_01184	MJACAPHP_01777	OLNGHCGH_01878	DCCFGIBI_01688	INDHGBHN_01287	ABJGGOKB_01338	PIGKNEIA_00555	AILEKONO_01610	CCALFPLO_01749	LIIDBHEN_01768	LFAEFAAI_01823	CPGHLNFA_01767	FMJBDMAA_00502	DNIICONI_01166	POJGFOLD_01302	CKBPABEM_01026	AJLJINNK_01761	KBMNLIJE_01748	ILIAOFMC_01011	HBCCCJDO_01778	PCDIOKBK_01743	EGEIJCCE_01784	KBDNDIJC_01311	KNIPFBIG_01456
msbA		Lipid A export ATP-binding/permease protein MsbA	124	124	1	169	915				1316	1850	1844	BPHFIHDL_00775	KOCJOFNC_00963	LBCCIJBH_01663	BMJPMCHL_01939	JNBCBFPE_01765	CFPEFCNE_01687	GKBANEBM_01708	MFHEGGBM_01763	EGGFBFOM_01822	GKOCOOAB_01422	FBDPMFPL_00646	IMOPPBIF_01672	KIEMHAEH_01183	MJACAPHP_02007	OLNGHCGH_01879	DCCFGIBI_01687	INDHGBHN_01286	ABJGGOKB_01339	PIGKNEIA_00556	AILEKONO_01609	CCALFPLO_01750	LIIDBHEN_01769	LFAEFAAI_01824	CPGHLNFA_02011	FMJBDMAA_00501	DNIICONI_01167	POJGFOLD_01888	CKBPABEM_01027	AJLJINNK_01762	KBMNLIJE_01906	ILIAOFMC_01012	HBCCCJDO_01779	PCDIOKBK_01744	EGEIJCCE_01785	KBDNDIJC_01310	KNIPFBIG_01455
gatC		Glutamyl-tRNA(Gln) amidotransferase subunit C	124	124	1	169	882				260	290	289	BPHFIHDL_00796	KOCJOFNC_00193	LBCCIJBH_00570	BMJPMCHL_00343	JNBCBFPE_01788	CFPEFCNE_00711	GKBANEBM_00139	MFHEGGBM_01785	EGGFBFOM_01844	GKOCOOAB_00921	FBDPMFPL_00040	IMOPPBIF_00171	KIEMHAEH_00305	MJACAPHP_00660	OLNGHCGH_01901	DCCFGIBI_00171	INDHGBHN_00196	ABJGGOKB_01361	PIGKNEIA_00579	AILEKONO_01586	CCALFPLO_01771	LIIDBHEN_01790	LFAEFAAI_01845	CPGHLNFA_00589	FMJBDMAA_00403	DNIICONI_00282	POJGFOLD_00593	CKBPABEM_00137	AJLJINNK_01786	KBMNLIJE_00009	ILIAOFMC_00217	HBCCCJDO_01803	PCDIOKBK_01767	EGEIJCCE_01806	KBDNDIJC_00769	KNIPFBIG_00498
mrdB		Peptidoglycan glycosyltransferase MrdB	124	124	1	169	877				410	1121	1110	BPHFIHDL_00801	KOCJOFNC_00198	LBCCIJBH_00565	BMJPMCHL_00338	JNBCBFPE_01793	CFPEFCNE_00716	GKBANEBM_00144	MFHEGGBM_01790	EGGFBFOM_01849	GKOCOOAB_01942	FBDPMFPL_00035	IMOPPBIF_00166	KIEMHAEH_00300	MJACAPHP_00655	OLNGHCGH_01906	DCCFGIBI_00166	INDHGBHN_00201	ABJGGOKB_01366	PIGKNEIA_00584	AILEKONO_01581	CCALFPLO_01776	LIIDBHEN_01795	LFAEFAAI_01850	CPGHLNFA_00594	FMJBDMAA_01868	DNIICONI_00287	POJGFOLD_00588	CKBPABEM_00142	AJLJINNK_01791	KBMNLIJE_00014	ILIAOFMC_00212	HBCCCJDO_01808	PCDIOKBK_01772	EGEIJCCE_01811	KBDNDIJC_00774	KNIPFBIG_00503
KKKWG1_1921.p01		hypothetical protein	124	124	1	169	801			Hypothetical protein with no hits to refseq/uniprot/clusters/cdd/tigrfams/pfam overlapping another protein with hits	227	743	716	BPHFIHDL_00845	KOCJOFNC_01969	LBCCIJBH_01037	BMJPMCHL_01665	JNBCBFPE_01833	CFPEFCNE_01941	GKBANEBM_01910	MFHEGGBM_01829	EGGFBFOM_01887	GKOCOOAB_01736	FBDPMFPL_01773	IMOPPBIF_01911	KIEMHAEH_01857	MJACAPHP_02018	OLNGHCGH_01947	DCCFGIBI_01926	INDHGBHN_01870	ABJGGOKB_01406	PIGKNEIA_00628	AILEKONO_01539	CCALFPLO_01816	LIIDBHEN_01834	LFAEFAAI_01892	CPGHLNFA_02021	FMJBDMAA_01687	DNIICONI_01870	POJGFOLD_01899	CKBPABEM_01932	AJLJINNK_01830	KBMNLIJE_00055	ILIAOFMC_00479	HBCCCJDO_01849	PCDIOKBK_01813	EGEIJCCE_01852	KBDNDIJC_00311	KNIPFBIG_00547
epsE		Type II secretion system protein E	124	124	1	169	773				1199	1685	1680	BPHFIHDL_00856	KOCJOFNC_00528	LBCCIJBH_00505	BMJPMCHL_01206	JNBCBFPE_01844	CFPEFCNE_00522	GKBANEBM_00591	MFHEGGBM_01842	EGGFBFOM_01900	GKOCOOAB_01069	FBDPMFPL_00976	IMOPPBIF_00611	KIEMHAEH_00695	MJACAPHP_00505	OLNGHCGH_01959	DCCFGIBI_00524	INDHGBHN_00421	ABJGGOKB_01418	PIGKNEIA_00640	AILEKONO_00548	CCALFPLO_01828	LIIDBHEN_01845	LFAEFAAI_01905	CPGHLNFA_00376	FMJBDMAA_01033	DNIICONI_00581	POJGFOLD_00808	CKBPABEM_00459	AJLJINNK_01844	KBMNLIJE_00066	ILIAOFMC_00467	HBCCCJDO_01863	PCDIOKBK_01825	EGEIJCCE_01864	KBDNDIJC_00322	KNIPFBIG_00559
outO		Type 4 prepilin-like proteins leader peptide-processing enzyme	124	124	1	169	771				815	908	904	BPHFIHDL_00858	KOCJOFNC_00526	LBCCIJBH_00503	BMJPMCHL_01208	JNBCBFPE_01846	CFPEFCNE_00520	GKBANEBM_00593	MFHEGGBM_01844	EGGFBFOM_01902	GKOCOOAB_01067	FBDPMFPL_00978	IMOPPBIF_00609	KIEMHAEH_00697	MJACAPHP_00503	OLNGHCGH_01961	DCCFGIBI_00522	INDHGBHN_00419	ABJGGOKB_01420	PIGKNEIA_00642	AILEKONO_00550	CCALFPLO_01830	LIIDBHEN_01847	LFAEFAAI_01907	CPGHLNFA_00378	FMJBDMAA_01031	DNIICONI_00583	POJGFOLD_00806	CKBPABEM_00457	AJLJINNK_01847	KBMNLIJE_00068	ILIAOFMC_00465	HBCCCJDO_01865	PCDIOKBK_01827	EGEIJCCE_01866	KBDNDIJC_00324	KNIPFBIG_00561
yciO		putative protein YciO	124	124	1	169	767				551	620	619	BPHFIHDL_00862	KOCJOFNC_00522	LBCCIJBH_00499	BMJPMCHL_01161	JNBCBFPE_01850	CFPEFCNE_00516	GKBANEBM_00597	MFHEGGBM_01848	EGGFBFOM_01906	GKOCOOAB_00843	FBDPMFPL_01428	IMOPPBIF_00605	KIEMHAEH_00701	MJACAPHP_00499	OLNGHCGH_01965	DCCFGIBI_00518	INDHGBHN_00415	ABJGGOKB_01424	PIGKNEIA_00646	AILEKONO_00554	CCALFPLO_01834	LIIDBHEN_01851	LFAEFAAI_01911	CPGHLNFA_00382	FMJBDMAA_01592	DNIICONI_00587	POJGFOLD_00802	CKBPABEM_00453	AJLJINNK_01851	KBMNLIJE_00072	ILIAOFMC_00461	HBCCCJDO_01869	PCDIOKBK_01831	EGEIJCCE_01870	KBDNDIJC_00328	KNIPFBIG_00565
penA		putative peptidoglycan D,D-transpeptidase PenA	124	124	1	169	744				1514	1775	1772	BPHFIHDL_00872	KOCJOFNC_00512	LBCCIJBH_00489	BMJPMCHL_00928	JNBCBFPE_01861	CFPEFCNE_00505	GKBANEBM_00607	MFHEGGBM_01858	EGGFBFOM_01915	GKOCOOAB_00191	FBDPMFPL_00391	IMOPPBIF_00595	KIEMHAEH_00711	MJACAPHP_00488	OLNGHCGH_01975	DCCFGIBI_00508	INDHGBHN_00405	ABJGGOKB_01434	PIGKNEIA_00656	AILEKONO_00564	CCALFPLO_01843	LIIDBHEN_01862	LFAEFAAI_01921	CPGHLNFA_00393	FMJBDMAA_01069	DNIICONI_00597	POJGFOLD_00791	CKBPABEM_00443	AJLJINNK_01861	KBMNLIJE_00082	ILIAOFMC_00451	HBCCCJDO_01882	PCDIOKBK_01842	EGEIJCCE_01879	KBDNDIJC_00970	KNIPFBIG_00575
KKKWG1_1887.p01		hypothetical protein	124	124	1	169	737			Hypothetical protein with no hits to refseq/uniprot/clusters/cdd/tigrfams/pfam overlapping another protein with hits	347	467	461	BPHFIHDL_00878	KOCJOFNC_00506	LBCCIJBH_00483	BMJPMCHL_00922	JNBCBFPE_01867	CFPEFCNE_00499	GKBANEBM_00613	MFHEGGBM_01864	EGGFBFOM_01921	GKOCOOAB_00197	FBDPMFPL_00944	IMOPPBIF_00589	KIEMHAEH_00717	MJACAPHP_00481	OLNGHCGH_01981	DCCFGIBI_00502	INDHGBHN_00399	ABJGGOKB_01440	PIGKNEIA_00662	AILEKONO_00570	CCALFPLO_01849	LIIDBHEN_01868	LFAEFAAI_01927	CPGHLNFA_00400	FMJBDMAA_01762	DNIICONI_00603	POJGFOLD_00785	CKBPABEM_00437	AJLJINNK_01867	KBMNLIJE_00088	ILIAOFMC_00445	HBCCCJDO_01888	PCDIOKBK_01848	EGEIJCCE_01885	KBDNDIJC_00964	KNIPFBIG_00581
KKKWG1_1870.p01		hypothetical protein	124	124	1	169	706			Hypothetical protein with no hits to refseq/uniprot/clusters/cdd/tigrfams/pfam overlapping another protein with hits	239	239	239	BPHFIHDL_00893	KOCJOFNC_01790	LBCCIJBH_01754	BMJPMCHL_01714	JNBCBFPE_01883	CFPEFCNE_01820	GKBANEBM_01781	MFHEGGBM_01881	EGGFBFOM_01936	GKOCOOAB_01921	FBDPMFPL_01472	IMOPPBIF_01788	KIEMHAEH_01712	MJACAPHP_01825	OLNGHCGH_01997	DCCFGIBI_01780	INDHGBHN_01687	ABJGGOKB_01456	PIGKNEIA_00682	AILEKONO_00586	CCALFPLO_01865	LIIDBHEN_01882	LFAEFAAI_01942	CPGHLNFA_01817	FMJBDMAA_01276	DNIICONI_01699	POJGFOLD_01772	CKBPABEM_01778	AJLJINNK_01884	KBMNLIJE_01780	ILIAOFMC_01772	HBCCCJDO_01906	PCDIOKBK_01866	EGEIJCCE_01902	KBDNDIJC_01690	KNIPFBIG_00602
ppk		Polyphosphate kinase	124	124	1	169	3398				851	2153	2089	BPHFIHDL_00916	KOCJOFNC_01438	LBCCIJBH_01432	BMJPMCHL_00996	JNBCBFPE_00475	CFPEFCNE_01454	GKBANEBM_01490	MFHEGGBM_00472	EGGFBFOM_00478	GKOCOOAB_00360	FBDPMFPL_00118	IMOPPBIF_01483	KIEMHAEH_01647	MJACAPHP_01446	OLNGHCGH_00500	DCCFGIBI_01456	INDHGBHN_01618	ABJGGOKB_01220	PIGKNEIA_01706	AILEKONO_00331	CCALFPLO_00470	LIIDBHEN_00480	LFAEFAAI_00481	CPGHLNFA_01372	FMJBDMAA_01086	DNIICONI_01679	POJGFOLD_01524	CKBPABEM_01522	AJLJINNK_00489	KBMNLIJE_01716	ILIAOFMC_00573	HBCCCJDO_00484	PCDIOKBK_00474	EGEIJCCE_00485	KBDNDIJC_01428	KNIPFBIG_00255
rlmK		Ribosomal RNA large subunit methyltransferase K	124	124	1	169	3407				944	965	945	BPHFIHDL_00926	KOCJOFNC_01266	LBCCIJBH_00400	BMJPMCHL_00692	JNBCBFPE_00485	CFPEFCNE_00780	GKBANEBM_00503	MFHEGGBM_00482	EGGFBFOM_00488	GKOCOOAB_00482	FBDPMFPL_00128	IMOPPBIF_00503	KIEMHAEH_01123	MJACAPHP_01058	OLNGHCGH_00510	DCCFGIBI_00379	INDHGBHN_00965	ABJGGOKB_01210	PIGKNEIA_01717	AILEKONO_00321	CCALFPLO_00480	LIIDBHEN_00490	LFAEFAAI_00491	CPGHLNFA_00970	FMJBDMAA_00080	DNIICONI_01201	POJGFOLD_00892	CKBPABEM_01381	AJLJINNK_00499	KBMNLIJE_01178	ILIAOFMC_00563	HBCCCJDO_00494	PCDIOKBK_00483	EGEIJCCE_00495	KBDNDIJC_00458	KNIPFBIG_00245
crcB		Putative fluoride ion transporter CrcB	124	124	1	169	3438				383	458	383	BPHFIHDL_00952	KOCJOFNC_00078	LBCCIJBH_00374	BMJPMCHL_00504	JNBCBFPE_00514	CFPEFCNE_01110	GKBANEBM_00477	MFHEGGBM_00508	EGGFBFOM_00514	GKOCOOAB_00655	FBDPMFPL_00276	IMOPPBIF_00477	KIEMHAEH_00156	MJACAPHP_00429	OLNGHCGH_00537	DCCFGIBI_00353	INDHGBHN_00143	ABJGGOKB_01184	PIGKNEIA_01743	AILEKONO_00295	CCALFPLO_00506	LIIDBHEN_00517	LFAEFAAI_00517	CPGHLNFA_00311	FMJBDMAA_00853	DNIICONI_01036	POJGFOLD_00405	CKBPABEM_00735	AJLJINNK_00526	KBMNLIJE_01371	ILIAOFMC_00839	HBCCCJDO_00521	PCDIOKBK_00509	EGEIJCCE_00521	KBDNDIJC_00892	KNIPFBIG_00219
xerD		Tyrosine recombinase XerD	124	124	1	169	3465				665	884	882	BPHFIHDL_00971	KOCJOFNC_00097	LBCCIJBH_00264	BMJPMCHL_00098	JNBCBFPE_00537	CFPEFCNE_01495	GKBANEBM_00244	MFHEGGBM_00530	EGGFBFOM_00538	GKOCOOAB_00909	FBDPMFPL_01881	IMOPPBIF_00244	KIEMHAEH_00175	MJACAPHP_00410	OLNGHCGH_00561	DCCFGIBI_00560	INDHGBHN_00162	ABJGGOKB_01165	PIGKNEIA_01762	AILEKONO_00276	CCALFPLO_00527	LIIDBHEN_00540	LFAEFAAI_00542	CPGHLNFA_00330	FMJBDMAA_00264	DNIICONI_00746	POJGFOLD_00386	CKBPABEM_00477	AJLJINNK_00548	KBMNLIJE_00560	ILIAOFMC_00540	HBCCCJDO_00542	PCDIOKBK_00532	EGEIJCCE_00544	KBDNDIJC_00044	KNIPFBIG_00200
KKKWG1_0600.p01		hypothetical protein	124	124	1	169	3477				995	1472	1464	BPHFIHDL_00977	KOCJOFNC_00103	LBCCIJBH_00258	BMJPMCHL_00092	JNBCBFPE_00543	CFPEFCNE_01886	GKBANEBM_00250	MFHEGGBM_00536	EGGFBFOM_00544	GKOCOOAB_01001	FBDPMFPL_01914	IMOPPBIF_00250	KIEMHAEH_00181	MJACAPHP_01105	OLNGHCGH_00567	DCCFGIBI_00554	INDHGBHN_00168	ABJGGOKB_01159	PIGKNEIA_01768	AILEKONO_00270	CCALFPLO_00533	LIIDBHEN_00546	LFAEFAAI_00548	CPGHLNFA_01022	FMJBDMAA_00171	DNIICONI_00752	POJGFOLD_00380	CKBPABEM_00483	AJLJINNK_00554	KBMNLIJE_00566	ILIAOFMC_00534	HBCCCJDO_00548	PCDIOKBK_00538	EGEIJCCE_00550	KBDNDIJC_00050	KNIPFBIG_00194
yhfA		Protein YhfA	124	124	1	169	3576				422	422	422	BPHFIHDL_01041	KOCJOFNC_01837	LBCCIJBH_00862	BMJPMCHL_01057	JNBCBFPE_00606	CFPEFCNE_01479	GKBANEBM_01564	MFHEGGBM_00598	EGGFBFOM_00609	GKOCOOAB_01005	FBDPMFPL_00340	IMOPPBIF_01566	KIEMHAEH_01493	MJACAPHP_01538	OLNGHCGH_00632	DCCFGIBI_01568	INDHGBHN_01402	ABJGGOKB_00068	PIGKNEIA_00251	AILEKONO_00198	CCALFPLO_00595	LIIDBHEN_00606	LFAEFAAI_00609	CPGHLNFA_01474	FMJBDMAA_01732	DNIICONI_01516	POJGFOLD_01803	CKBPABEM_01832	AJLJINNK_00617	KBMNLIJE_00842	ILIAOFMC_01611	HBCCCJDO_00613	PCDIOKBK_00601	EGEIJCCE_00610	KBDNDIJC_00407	KNIPFBIG_01711
KKKWG1_0500.p01		hypothetical protein	124	124	1	169	3625				1121	1232	1231	BPHFIHDL_01068	KOCJOFNC_00260	LBCCIJBH_00428	BMJPMCHL_00524	JNBCBFPE_00630	CFPEFCNE_00669	GKBANEBM_00292	MFHEGGBM_00624	EGGFBFOM_00637	GKOCOOAB_01162	FBDPMFPL_00662	IMOPPBIF_00291	KIEMHAEH_00385	MJACAPHP_00270	OLNGHCGH_00658	DCCFGIBI_00251	INDHGBHN_01273	ABJGGOKB_01853	PIGKNEIA_00226	AILEKONO_00171	CCALFPLO_00619	LIIDBHEN_00637	LFAEFAAI_00633	CPGHLNFA_00488	FMJBDMAA_00162	DNIICONI_00351	POJGFOLD_00531	CKBPABEM_00290	AJLJINNK_00645	KBMNLIJE_00694	ILIAOFMC_00982	HBCCCJDO_00640	PCDIOKBK_00627	EGEIJCCE_00634	KBDNDIJC_00082	KNIPFBIG_01736
rng		Ribonuclease G	124	124	1	169	3629				350	1496	1478	BPHFIHDL_01071	KOCJOFNC_00257	LBCCIJBH_00425	BMJPMCHL_00527	JNBCBFPE_00633	CFPEFCNE_00666	GKBANEBM_00295	MFHEGGBM_00627	EGGFBFOM_00640	GKOCOOAB_01437	FBDPMFPL_00827	IMOPPBIF_00288	KIEMHAEH_00388	MJACAPHP_00273	OLNGHCGH_00661	DCCFGIBI_00248	INDHGBHN_01098	ABJGGOKB_01856	PIGKNEIA_00223	AILEKONO_00168	CCALFPLO_00622	LIIDBHEN_00640	LFAEFAAI_00636	CPGHLNFA_00485	FMJBDMAA_00159	DNIICONI_00354	POJGFOLD_00528	CKBPABEM_00293	AJLJINNK_00648	KBMNLIJE_00691	ILIAOFMC_00979	HBCCCJDO_00643	PCDIOKBK_00630	EGEIJCCE_00637	KBDNDIJC_00085	KNIPFBIG_01739
KKKWG1_0494.p01		hypothetical protein	124	124	1	169	3633				374	374	374	BPHFIHDL_01074	KOCJOFNC_00254	LBCCIJBH_00422	BMJPMCHL_01588	JNBCBFPE_00636	CFPEFCNE_00663	GKBANEBM_00298	MFHEGGBM_00630	EGGFBFOM_00643	GKOCOOAB_00974	FBDPMFPL_00824	IMOPPBIF_00285	KIEMHAEH_00391	MJACAPHP_00276	OLNGHCGH_00664	DCCFGIBI_00245	INDHGBHN_01095	ABJGGOKB_01859	PIGKNEIA_00218	AILEKONO_00165	CCALFPLO_00625	LIIDBHEN_00643	LFAEFAAI_00639	CPGHLNFA_00482	FMJBDMAA_00156	DNIICONI_00357	POJGFOLD_00525	CKBPABEM_00296	AJLJINNK_00651	KBMNLIJE_00688	ILIAOFMC_01062	HBCCCJDO_00647	PCDIOKBK_00633	EGEIJCCE_00640	KBDNDIJC_00088	KNIPFBIG_01744
KKKWG1_0476.p01		putative FAD-linked oxidoreductase	124	124	1	169	3653				911	1361	1356	BPHFIHDL_01096	KOCJOFNC_01370	LBCCIJBH_01339	BMJPMCHL_00742	JNBCBFPE_00658	CFPEFCNE_01069	GKBANEBM_00577	MFHEGGBM_00652	EGGFBFOM_00665	GKOCOOAB_00065	FBDPMFPL_01852	IMOPPBIF_00548	KIEMHAEH_01050	MJACAPHP_01353	OLNGHCGH_00686	DCCFGIBI_00424	INDHGBHN_01824	ABJGGOKB_01881	PIGKNEIA_00196	AILEKONO_00143	CCALFPLO_00647	LIIDBHEN_00665	LFAEFAAI_00661	CPGHLNFA_01265	FMJBDMAA_01537	DNIICONI_01069	POJGFOLD_00412	CKBPABEM_01461	AJLJINNK_00673	KBMNLIJE_01034	ILIAOFMC_01411	HBCCCJDO_00669	PCDIOKBK_00655	EGEIJCCE_00662	KBDNDIJC_00693	KNIPFBIG_01766
nadE		NH(3)-dependent NAD(+) synthetase	124	124	1	169	3669				791	791	791	BPHFIHDL_01111	KOCJOFNC_01541	LBCCIJBH_01555	BMJPMCHL_01060	JNBCBFPE_00672	CFPEFCNE_01055	GKBANEBM_00563	MFHEGGBM_00666	EGGFBFOM_00679	GKOCOOAB_00051	FBDPMFPL_00576	IMOPPBIF_00562	KIEMHAEH_01064	MJACAPHP_01164	OLNGHCGH_00700	DCCFGIBI_00438	INDHGBHN_00984	ABJGGOKB_01895	PIGKNEIA_00182	AILEKONO_00129	CCALFPLO_00661	LIIDBHEN_00679	LFAEFAAI_00675	CPGHLNFA_00498	FMJBDMAA_00327	DNIICONI_01055	POJGFOLD_00426	CKBPABEM_01579	AJLJINNK_00687	KBMNLIJE_01048	ILIAOFMC_01101	HBCCCJDO_00686	PCDIOKBK_00669	EGEIJCCE_00676	KBDNDIJC_00679	KNIPFBIG_01780
KKKWG1_0434.p01		hypothetical protein	124	124	1	169	3705				641	683	644	BPHFIHDL_01139	KOCJOFNC_00978	LBCCIJBH_00765	BMJPMCHL_00186	JNBCBFPE_00701	CFPEFCNE_01623	GKBANEBM_01254	MFHEGGBM_00694	EGGFBFOM_00707	GKOCOOAB_00518	FBDPMFPL_00050	IMOPPBIF_01267	KIEMHAEH_00742	MJACAPHP_01634	OLNGHCGH_00728	DCCFGIBI_01252	INDHGBHN_00541	ABJGGOKB_01923	PIGKNEIA_00154	AILEKONO_00101	CCALFPLO_00689	LIIDBHEN_00707	LFAEFAAI_00703	CPGHLNFA_00526	FMJBDMAA_00602	DNIICONI_00628	POJGFOLD_00454	CKBPABEM_01118	AJLJINNK_00715	KBMNLIJE_00796	ILIAOFMC_01323	HBCCCJDO_00715	PCDIOKBK_00698	EGEIJCCE_00704	KBDNDIJC_00194	KNIPFBIG_01808
gpx1		Hydroperoxy fatty acid reductase gpx1	124	124	1	169	3736				545	545	545	BPHFIHDL_01151	KOCJOFNC_01552	LBCCIJBH_01757	BMJPMCHL_01538	JNBCBFPE_00714	CFPEFCNE_01842	GKBANEBM_01759	MFHEGGBM_00706	EGGFBFOM_00719	GKOCOOAB_00963	FBDPMFPL_01163	IMOPPBIF_01749	KIEMHAEH_01698	MJACAPHP_01806	OLNGHCGH_00738	DCCFGIBI_01741	INDHGBHN_01673	ABJGGOKB_01938	PIGKNEIA_00141	AILEKONO_00089	CCALFPLO_00700	LIIDBHEN_00718	LFAEFAAI_00715	CPGHLNFA_01392	FMJBDMAA_00838	DNIICONI_01726	POJGFOLD_01751	CKBPABEM_01596	AJLJINNK_00727	KBMNLIJE_01758	ILIAOFMC_01557	HBCCCJDO_00725	PCDIOKBK_00709	EGEIJCCE_00715	KBDNDIJC_01493	KNIPFBIG_01819
trmD		tRNA (guanine-N(1)-)-methyltransferase	124	124	1	169	3741				740	740	740	BPHFIHDL_01156	KOCJOFNC_01547	LBCCIJBH_01762	BMJPMCHL_01543	JNBCBFPE_00719	CFPEFCNE_01837	GKBANEBM_01754	MFHEGGBM_00711	EGGFBFOM_00724	GKOCOOAB_00968	FBDPMFPL_01168	IMOPPBIF_01754	KIEMHAEH_01703	MJACAPHP_01801	OLNGHCGH_00744	DCCFGIBI_01746	INDHGBHN_01678	ABJGGOKB_01943	PIGKNEIA_00136	AILEKONO_00084	CCALFPLO_00705	LIIDBHEN_00723	LFAEFAAI_00720	CPGHLNFA_01387	FMJBDMAA_00843	DNIICONI_01731	POJGFOLD_01746	CKBPABEM_01601	AJLJINNK_00732	KBMNLIJE_01753	ILIAOFMC_01552	HBCCCJDO_00730	PCDIOKBK_00714	EGEIJCCE_00720	KBDNDIJC_01488	KNIPFBIG_01824
patA		Peptidoglycan O-acetyltransferase	124	124	1	169	4708				578	1430	1423	BPHFIHDL_01180	KOCJOFNC_01633	LBCCIJBH_00995	BMJPMCHL_00529	JNBCBFPE_00841	CFPEFCNE_01503	GKBANEBM_01165	MFHEGGBM_00821	EGGFBFOM_00856	GKOCOOAB_00977	FBDPMFPL_00888	IMOPPBIF_01152	KIEMHAEH_00640	MJACAPHP_01479	OLNGHCGH_00892	DCCFGIBI_01138	INDHGBHN_00383	ABJGGOKB_00863	PIGKNEIA_00887	AILEKONO_00834	CCALFPLO_00801	LIIDBHEN_00823	LFAEFAAI_00855	CPGHLNFA_01425	FMJBDMAA_01023	DNIICONI_00420	POJGFOLD_01118	CKBPABEM_01104	AJLJINNK_00819	KBMNLIJE_00717	ILIAOFMC_00148	HBCCCJDO_00812	PCDIOKBK_00805	EGEIJCCE_00842	KBDNDIJC_00572	KNIPFBIG_00806
yceJ		Cytochrome b561	124	124	1	169	4730				389	515	513	BPHFIHDL_01194	KOCJOFNC_01440	LBCCIJBH_01966	BMJPMCHL_00228	JNBCBFPE_00854	CFPEFCNE_01980	GKBANEBM_01492	MFHEGGBM_00836	EGGFBFOM_00871	GKOCOOAB_01930	FBDPMFPL_02010	IMOPPBIF_01497	KIEMHAEH_00626	MJACAPHP_02068	OLNGHCGH_00906	DCCFGIBI_01487	INDHGBHN_00369	ABJGGOKB_00877	PIGKNEIA_00900	AILEKONO_00848	CCALFPLO_00814	LIIDBHEN_00837	LFAEFAAI_00869	CPGHLNFA_02064	FMJBDMAA_01472	DNIICONI_00434	POJGFOLD_01132	CKBPABEM_01536	AJLJINNK_00834	KBMNLIJE_00731	ILIAOFMC_00134	HBCCCJDO_00826	PCDIOKBK_00820	EGEIJCCE_00856	KBDNDIJC_01701	KNIPFBIG_00819
KKKWG1_1602.p01		hypothetical protein	124	124	1	169	4739				485	485	485	BPHFIHDL_01202	KOCJOFNC_01447	LBCCIJBH_00135	BMJPMCHL_00221	JNBCBFPE_00862	CFPEFCNE_01521	GKBANEBM_01441	MFHEGGBM_00844	EGGFBFOM_00879	GKOCOOAB_01260	FBDPMFPL_01474	IMOPPBIF_01420	KIEMHAEH_00619	MJACAPHP_01530	OLNGHCGH_00914	DCCFGIBI_01389	INDHGBHN_00362	ABJGGOKB_00885	PIGKNEIA_00907	AILEKONO_00855	CCALFPLO_00822	LIIDBHEN_00846	LFAEFAAI_00877	CPGHLNFA_01467	FMJBDMAA_01228	DNIICONI_00441	POJGFOLD_01484	CKBPABEM_01529	AJLJINNK_00842	KBMNLIJE_00738	ILIAOFMC_00127	HBCCCJDO_00834	PCDIOKBK_00828	EGEIJCCE_00864	KBDNDIJC_01096	KNIPFBIG_00827
gcvH		Glycine cleavage system H protein	124	124	1	169	4773				383	383	383	BPHFIHDL_01221	KOCJOFNC_00615	LBCCIJBH_00116	BMJPMCHL_01941	JNBCBFPE_00881	CFPEFCNE_00080	GKBANEBM_00118	MFHEGGBM_00863	EGGFBFOM_00898	GKOCOOAB_01493	FBDPMFPL_01605	IMOPPBIF_00082	KIEMHAEH_00066	MJACAPHP_00769	OLNGHCGH_00933	DCCFGIBI_00082	INDHGBHN_00066	ABJGGOKB_00904	PIGKNEIA_00926	AILEKONO_00874	CCALFPLO_00841	LIIDBHEN_00865	LFAEFAAI_00896	CPGHLNFA_00682	FMJBDMAA_00484	DNIICONI_00013	POJGFOLD_00348	CKBPABEM_00578	AJLJINNK_00862	KBMNLIJE_00256	ILIAOFMC_00274	HBCCCJDO_00856	PCDIOKBK_00847	EGEIJCCE_00883	KBDNDIJC_00879	KNIPFBIG_00846
tesA		Thioesterase 1/protease 1/lysophospholipase L1	124	124	1	169	4774				257	635	629	BPHFIHDL_01222	KOCJOFNC_00616	LBCCIJBH_00115	BMJPMCHL_00143	JNBCBFPE_00882	CFPEFCNE_00081	GKBANEBM_00117	MFHEGGBM_00864	EGGFBFOM_00899	GKOCOOAB_01492	FBDPMFPL_01606	IMOPPBIF_00083	KIEMHAEH_00065	MJACAPHP_00768	OLNGHCGH_00934	DCCFGIBI_00083	INDHGBHN_00065	ABJGGOKB_00905	PIGKNEIA_00927	AILEKONO_00875	CCALFPLO_00842	LIIDBHEN_00866	LFAEFAAI_00897	CPGHLNFA_00681	FMJBDMAA_00483	DNIICONI_00014	POJGFOLD_00347	CKBPABEM_00579	AJLJINNK_00863	KBMNLIJE_00257	ILIAOFMC_00273	HBCCCJDO_00857	PCDIOKBK_00848	EGEIJCCE_00884	KBDNDIJC_00878	KNIPFBIG_00847
lipA		Lipoyl synthase	124	124	1	169	4775				488	995	989	BPHFIHDL_01223	KOCJOFNC_00617	LBCCIJBH_00114	BMJPMCHL_00144	JNBCBFPE_00883	CFPEFCNE_00082	GKBANEBM_00116	MFHEGGBM_00865	EGGFBFOM_00900	GKOCOOAB_01491	FBDPMFPL_01607	IMOPPBIF_00084	KIEMHAEH_00064	MJACAPHP_00767	OLNGHCGH_00935	DCCFGIBI_00084	INDHGBHN_00064	ABJGGOKB_00906	PIGKNEIA_00928	AILEKONO_00876	CCALFPLO_00843	LIIDBHEN_00867	LFAEFAAI_00898	CPGHLNFA_00680	FMJBDMAA_00482	DNIICONI_00015	POJGFOLD_00346	CKBPABEM_00580	AJLJINNK_00864	KBMNLIJE_00258	ILIAOFMC_00272	HBCCCJDO_00858	PCDIOKBK_00849	EGEIJCCE_00885	KBDNDIJC_00877	KNIPFBIG_00848
KKKWG1_1579.p01		hypothetical protein	124	124	1	169	4778				539	632	557	BPHFIHDL_01225	KOCJOFNC_00619	LBCCIJBH_00112	BMJPMCHL_00146	JNBCBFPE_00885	CFPEFCNE_00084	GKBANEBM_00114	MFHEGGBM_00867	EGGFBFOM_00902	GKOCOOAB_00669	FBDPMFPL_01331	IMOPPBIF_00086	KIEMHAEH_00062	MJACAPHP_00765	OLNGHCGH_00937	DCCFGIBI_00086	INDHGBHN_00062	ABJGGOKB_00908	PIGKNEIA_00930	AILEKONO_00878	CCALFPLO_00845	LIIDBHEN_00869	LFAEFAAI_00900	CPGHLNFA_00678	FMJBDMAA_00480	DNIICONI_00017	POJGFOLD_00344	CKBPABEM_00582	AJLJINNK_00866	KBMNLIJE_00260	ILIAOFMC_00270	HBCCCJDO_00860	PCDIOKBK_00851	EGEIJCCE_00887	KBDNDIJC_00875	KNIPFBIG_00850
KKKWG1_1562.p01		hypothetical protein	124	124	1	169	4801				200	200	200	BPHFIHDL_01244	KOCJOFNC_00637	LBCCIJBH_00093	BMJPMCHL_00164	JNBCBFPE_00903	CFPEFCNE_00102	GKBANEBM_00096	MFHEGGBM_00886	EGGFBFOM_00921	GKOCOOAB_00907	FBDPMFPL_00568	IMOPPBIF_00104	KIEMHAEH_00043	MJACAPHP_00748	OLNGHCGH_00955	DCCFGIBI_00104	INDHGBHN_00043	ABJGGOKB_00926	PIGKNEIA_00948	AILEKONO_00897	CCALFPLO_00864	LIIDBHEN_00889	LFAEFAAI_00919	CPGHLNFA_00661	FMJBDMAA_00993	DNIICONI_00036	POJGFOLD_00325	CKBPABEM_00600	AJLJINNK_00886	KBMNLIJE_00279	ILIAOFMC_00252	HBCCCJDO_00879	PCDIOKBK_00873	EGEIJCCE_00907	KBDNDIJC_00027	KNIPFBIG_00868
trmJ		tRNA (cytidine/uridine-2'-O-)-methyltransferase TrmJ	124	124	1	169	4802				539	797	794	BPHFIHDL_01245	KOCJOFNC_00638	LBCCIJBH_00092	BMJPMCHL_00165	JNBCBFPE_00904	CFPEFCNE_00103	GKBANEBM_00095	MFHEGGBM_00887	EGGFBFOM_00922	GKOCOOAB_00757	FBDPMFPL_00567	IMOPPBIF_00105	KIEMHAEH_00042	MJACAPHP_00747	OLNGHCGH_00956	DCCFGIBI_00105	INDHGBHN_00042	ABJGGOKB_00927	PIGKNEIA_00949	AILEKONO_00898	CCALFPLO_00865	LIIDBHEN_00890	LFAEFAAI_00920	CPGHLNFA_00660	FMJBDMAA_00992	DNIICONI_00037	POJGFOLD_00324	CKBPABEM_00601	AJLJINNK_00887	KBMNLIJE_00280	ILIAOFMC_00251	HBCCCJDO_00880	PCDIOKBK_00874	EGEIJCCE_00908	KBDNDIJC_00026	KNIPFBIG_00869
gltA		Citrate synthase	124	124	1	169	4819				506	1283	1272	BPHFIHDL_01258	KOCJOFNC_00843	LBCCIJBH_00079	BMJPMCHL_00355	JNBCBFPE_00918	CFPEFCNE_00116	GKBANEBM_00082	MFHEGGBM_00900	EGGFBFOM_00935	GKOCOOAB_01277	FBDPMFPL_00241	IMOPPBIF_00118	KIEMHAEH_00029	MJACAPHP_00579	OLNGHCGH_00970	DCCFGIBI_00118	INDHGBHN_00029	ABJGGOKB_00940	PIGKNEIA_00963	AILEKONO_00912	CCALFPLO_00879	LIIDBHEN_00904	LFAEFAAI_00934	CPGHLNFA_00412	FMJBDMAA_00006	DNIICONI_00050	POJGFOLD_00310	CKBPABEM_00927	AJLJINNK_00902	KBMNLIJE_00293	ILIAOFMC_00238	HBCCCJDO_00898	PCDIOKBK_00889	EGEIJCCE_00923	KBDNDIJC_00013	KNIPFBIG_00883
sdhA		Succinate dehydrogenase flavoprotein subunit	124	124	1	169	4822				209	1763	1742	BPHFIHDL_01261	KOCJOFNC_00846	LBCCIJBH_00076	BMJPMCHL_00358	JNBCBFPE_00921	CFPEFCNE_00119	GKBANEBM_00079	MFHEGGBM_00903	EGGFBFOM_00938	GKOCOOAB_01029	FBDPMFPL_00244	IMOPPBIF_00121	KIEMHAEH_00026	MJACAPHP_00576	OLNGHCGH_00973	DCCFGIBI_00121	INDHGBHN_00026	ABJGGOKB_00943	PIGKNEIA_00966	AILEKONO_00915	CCALFPLO_00882	LIIDBHEN_00907	LFAEFAAI_00937	CPGHLNFA_00415	FMJBDMAA_00009	DNIICONI_00053	POJGFOLD_00307	CKBPABEM_00924	AJLJINNK_00905	KBMNLIJE_00296	ILIAOFMC_00235	HBCCCJDO_00901	PCDIOKBK_00892	EGEIJCCE_00926	KBDNDIJC_00010	KNIPFBIG_00886
rlmE		Ribosomal RNA large subunit methyltransferase E	124	124	1	169	4825				410	641	636	BPHFIHDL_01264	KOCJOFNC_00849	LBCCIJBH_00073	BMJPMCHL_00361	JNBCBFPE_00924	CFPEFCNE_00122	GKBANEBM_00076	MFHEGGBM_00906	EGGFBFOM_00941	GKOCOOAB_01939	FBDPMFPL_01097	IMOPPBIF_00124	KIEMHAEH_00023	MJACAPHP_00573	OLNGHCGH_00976	DCCFGIBI_00124	INDHGBHN_00023	ABJGGOKB_00946	PIGKNEIA_00969	AILEKONO_00918	CCALFPLO_00885	LIIDBHEN_00910	LFAEFAAI_00940	CPGHLNFA_00418	FMJBDMAA_00012	DNIICONI_00056	POJGFOLD_00304	CKBPABEM_00921	AJLJINNK_00908	KBMNLIJE_00299	ILIAOFMC_00232	HBCCCJDO_00904	PCDIOKBK_00895	EGEIJCCE_00929	KBDNDIJC_00007	KNIPFBIG_00889
KKKWG1_1533.p01		hypothetical protein	124	124	1	169	4842				362	572	567	BPHFIHDL_01273	KOCJOFNC_01352	LBCCIJBH_00065	BMJPMCHL_00768	JNBCBFPE_00933	CFPEFCNE_00130	GKBANEBM_00835	MFHEGGBM_00916	EGGFBFOM_00951	GKOCOOAB_01753	FBDPMFPL_01621	IMOPPBIF_00742	KIEMHAEH_00015	MJACAPHP_01294	OLNGHCGH_00985	DCCFGIBI_00723	INDHGBHN_00015	ABJGGOKB_00954	PIGKNEIA_00977	AILEKONO_00926	CCALFPLO_00894	LIIDBHEN_00919	LFAEFAAI_00949	CPGHLNFA_01173	FMJBDMAA_01611	DNIICONI_00064	POJGFOLD_00001	CKBPABEM_01447	AJLJINNK_00917	KBMNLIJE_01334	ILIAOFMC_01371	HBCCCJDO_00913	PCDIOKBK_00905	EGEIJCCE_00938	KBDNDIJC_01054	KNIPFBIG_00897
nusB		Transcription antitermination protein NusB	124	124	1	169	4878				242	443	441	BPHFIHDL_01296	KOCJOFNC_00437	LBCCIJBH_00043	BMJPMCHL_00795	JNBCBFPE_00956	CFPEFCNE_00152	GKBANEBM_00812	MFHEGGBM_00938	EGGFBFOM_00974	GKOCOOAB_01975	FBDPMFPL_00547	IMOPPBIF_00765	KIEMHAEH_00579	MJACAPHP_00009	OLNGHCGH_01008	DCCFGIBI_00700	INDHGBHN_01248	ABJGGOKB_00977	PIGKNEIA_01000	AILEKONO_00948	CCALFPLO_00917	LIIDBHEN_00942	LFAEFAAI_00972	CPGHLNFA_00271	FMJBDMAA_01058	DNIICONI_00527	POJGFOLD_00024	CKBPABEM_00121	AJLJINNK_00941	KBMNLIJE_01399	ILIAOFMC_01488	HBCCCJDO_00936	PCDIOKBK_00928	EGEIJCCE_00961	KBDNDIJC_01461	KNIPFBIG_00920
bfr_1		Bacterioferritin	124	124	1	169	4894				473	473	473	BPHFIHDL_01309	KOCJOFNC_00450	LBCCIJBH_00031	BMJPMCHL_01280	JNBCBFPE_00969	CFPEFCNE_00165	GKBANEBM_01006	MFHEGGBM_00951	EGGFBFOM_00987	GKOCOOAB_01178	FBDPMFPL_01344	IMOPPBIF_01019	KIEMHAEH_00592	MJACAPHP_00021	OLNGHCGH_01021	DCCFGIBI_00627	INDHGBHN_00806	ABJGGOKB_00991	PIGKNEIA_01013	AILEKONO_00961	CCALFPLO_00931	LIIDBHEN_00956	LFAEFAAI_00984	CPGHLNFA_00284	FMJBDMAA_00793	DNIICONI_00514	POJGFOLD_00037	CKBPABEM_00108	AJLJINNK_00956	KBMNLIJE_01129	ILIAOFMC_00950	HBCCCJDO_00950	PCDIOKBK_00942	EGEIJCCE_00975	KBDNDIJC_00341	KNIPFBIG_00933
bamC		putative protein	124	124	1	169	4898				323	1121	1108	BPHFIHDL_01312	KOCJOFNC_00453	LBCCIJBH_00028	BMJPMCHL_01277	JNBCBFPE_00972	CFPEFCNE_00168	GKBANEBM_01009	MFHEGGBM_00954	EGGFBFOM_00990	GKOCOOAB_01181	FBDPMFPL_01347	IMOPPBIF_01022	KIEMHAEH_00595	MJACAPHP_00024	OLNGHCGH_01024	DCCFGIBI_00624	INDHGBHN_00803	ABJGGOKB_00994	PIGKNEIA_01016	AILEKONO_00964	CCALFPLO_00934	LIIDBHEN_00959	LFAEFAAI_00987	CPGHLNFA_00287	FMJBDMAA_00790	DNIICONI_00511	POJGFOLD_00040	CKBPABEM_00105	AJLJINNK_00959	KBMNLIJE_01132	ILIAOFMC_00947	HBCCCJDO_00953	PCDIOKBK_00945	EGEIJCCE_00978	KBDNDIJC_00344	KNIPFBIG_00936
ubiA		4-hydroxybenzoate octaprenyltransferase	124	124	1	169	4916				557	881	871	BPHFIHDL_01326	KOCJOFNC_00467	LBCCIJBH_00014	BMJPMCHL_01406	JNBCBFPE_00986	CFPEFCNE_00182	GKBANEBM_01023	MFHEGGBM_00969	EGGFBFOM_01005	GKOCOOAB_01368	FBDPMFPL_01195	IMOPPBIF_01036	KIEMHAEH_00609	MJACAPHP_00038	OLNGHCGH_01038	DCCFGIBI_00610	INDHGBHN_00789	ABJGGOKB_01008	PIGKNEIA_01030	AILEKONO_00978	CCALFPLO_00949	LIIDBHEN_00973	LFAEFAAI_01001	CPGHLNFA_00301	FMJBDMAA_01864	DNIICONI_00497	POJGFOLD_00054	CKBPABEM_00091	AJLJINNK_00973	KBMNLIJE_01146	ILIAOFMC_00933	HBCCCJDO_00970	PCDIOKBK_00959	EGEIJCCE_00992	KBDNDIJC_00358	KNIPFBIG_00950
KKKWG1_1477.p01		hypothetical protein	124	124	1	169	4965			Hypothetical protein with no hits to refseq/uniprot/clusters/cdd/tigrfams/pfam overlapping another protein with hits	206	494	489	BPHFIHDL_01329	KOCJOFNC_00900	LBCCIJBH_00011	BMJPMCHL_01993	JNBCBFPE_00989	CFPEFCNE_00185	GKBANEBM_01575	MFHEGGBM_00972	EGGFBFOM_01008	GKOCOOAB_01148	FBDPMFPL_01646	IMOPPBIF_01581	KIEMHAEH_00612	MJACAPHP_00055	OLNGHCGH_01041	DCCFGIBI_01583	INDHGBHN_00786	ABJGGOKB_01011	PIGKNEIA_01033	AILEKONO_00993	CCALFPLO_00952	LIIDBHEN_00976	LFAEFAAI_01004	CPGHLNFA_01678	FMJBDMAA_01819	DNIICONI_01658	POJGFOLD_00057	CKBPABEM_00088	AJLJINNK_00976	KBMNLIJE_01530	ILIAOFMC_01609	HBCCCJDO_00973	PCDIOKBK_00962	EGEIJCCE_00995	KBDNDIJC_01610	KNIPFBIG_00953
ilvC		Ketol-acid reductoisomerase (NADP(+))	124	124	1	169	5038				116	1013	998	BPHFIHDL_01350	KOCJOFNC_00919	LBCCIJBH_01620	BMJPMCHL_00749	JNBCBFPE_01008	CFPEFCNE_00205	GKBANEBM_01324	MFHEGGBM_00990	EGGFBFOM_01027	GKOCOOAB_01868	FBDPMFPL_01999	IMOPPBIF_01307	KIEMHAEH_01610	MJACAPHP_01588	OLNGHCGH_01060	DCCFGIBI_01368	INDHGBHN_01850	ABJGGOKB_01030	PIGKNEIA_01052	AILEKONO_01013	CCALFPLO_00971	LIIDBHEN_00996	LFAEFAAI_01024	CPGHLNFA_01542	FMJBDMAA_00218	DNIICONI_01625	POJGFOLD_00076	CKBPABEM_00069	AJLJINNK_00995	KBMNLIJE_01581	ILIAOFMC_01567	HBCCCJDO_00994	PCDIOKBK_00981	EGEIJCCE_01013	KBDNDIJC_01231	KNIPFBIG_00973
dcuB		Anaerobic C4-dicarboxylate transporter DcuB	124	124	1	169	3143				1166	1319	1317	BPHFIHDL_01356	KOCJOFNC_01120	LBCCIJBH_01324	BMJPMCHL_00828	JNBCBFPE_00006	CFPEFCNE_00211	GKBANEBM_01214	MFHEGGBM_00006	EGGFBFOM_00006	GKOCOOAB_00862	FBDPMFPL_00399	IMOPPBIF_01227	KIEMHAEH_01295	MJACAPHP_00109	OLNGHCGH_00006	DCCFGIBI_01200	INDHGBHN_00080	ABJGGOKB_01600	PIGKNEIA_01845	AILEKONO_01860	CCALFPLO_00006	LIIDBHEN_00006	LFAEFAAI_00006	CPGHLNFA_00044	FMJBDMAA_01634	DNIICONI_00207	POJGFOLD_01448	CKBPABEM_01212	AJLJINNK_00006	KBMNLIJE_00353	ILIAOFMC_01249	HBCCCJDO_00007	PCDIOKBK_00006	EGEIJCCE_00007	KBDNDIJC_00820	KNIPFBIG_00118
pdhD		Dihydrolipoyl dehydrogenase	124	124	1	169	3148				1073	1409	1406	BPHFIHDL_01359	KOCJOFNC_01123	LBCCIJBH_01321	BMJPMCHL_00825	JNBCBFPE_00009	CFPEFCNE_00214	GKBANEBM_01217	MFHEGGBM_00009	EGGFBFOM_00009	GKOCOOAB_00537	FBDPMFPL_00402	IMOPPBIF_01230	KIEMHAEH_01292	MJACAPHP_00106	OLNGHCGH_00009	DCCFGIBI_01197	INDHGBHN_00083	ABJGGOKB_01603	PIGKNEIA_01848	AILEKONO_01863	CCALFPLO_00009	LIIDBHEN_00009	LFAEFAAI_00009	CPGHLNFA_00041	FMJBDMAA_01349	DNIICONI_00204	POJGFOLD_01445	CKBPABEM_01209	AJLJINNK_00010	KBMNLIJE_00350	ILIAOFMC_01252	HBCCCJDO_00011	PCDIOKBK_00009	EGEIJCCE_00010	KBDNDIJC_00823	KNIPFBIG_00115
queC		7-cyano-7-deazaguanine synthase	124	124	1	169	3163				392	680	677	BPHFIHDL_01366	KOCJOFNC_01130	LBCCIJBH_01314	BMJPMCHL_01811	JNBCBFPE_00016	CFPEFCNE_00221	GKBANEBM_01224	MFHEGGBM_00016	EGGFBFOM_00016	GKOCOOAB_01499	FBDPMFPL_01682	IMOPPBIF_01237	KIEMHAEH_01285	MJACAPHP_00099	OLNGHCGH_00016	DCCFGIBI_01190	INDHGBHN_00090	ABJGGOKB_01610	PIGKNEIA_01855	AILEKONO_01870	CCALFPLO_00016	LIIDBHEN_00016	LFAEFAAI_00016	CPGHLNFA_00034	FMJBDMAA_00455	DNIICONI_00197	POJGFOLD_01438	CKBPABEM_01202	AJLJINNK_00017	KBMNLIJE_00343	ILIAOFMC_01259	HBCCCJDO_00018	PCDIOKBK_00016	EGEIJCCE_00017	KBDNDIJC_00659	KNIPFBIG_00108
asd		Aspartate-semialdehyde dehydrogenase	124	124	1	169	3171				452	1118	1108	BPHFIHDL_01374	KOCJOFNC_00474	LBCCIJBH_00540	BMJPMCHL_01699	JNBCBFPE_00024	CFPEFCNE_00229	GKBANEBM_00225	MFHEGGBM_00024	EGGFBFOM_00024	GKOCOOAB_01658	FBDPMFPL_01983	IMOPPBIF_00225	KIEMHAEH_00356	MJACAPHP_00091	OLNGHCGH_00024	DCCFGIBI_00185	INDHGBHN_00098	ABJGGOKB_01618	PIGKNEIA_01863	AILEKONO_01878	CCALFPLO_00023	LIIDBHEN_00023	LFAEFAAI_00023	CPGHLNFA_00026	FMJBDMAA_00691	DNIICONI_00189	POJGFOLD_00504	CKBPABEM_00223	AJLJINNK_00024	KBMNLIJE_00335	ILIAOFMC_01590	HBCCCJDO_00026	PCDIOKBK_00024	EGEIJCCE_00026	KBDNDIJC_00651	KNIPFBIG_00100
KKKWG1_0035.p01		hypothetical protein	124	124	1	169	3189			Hypothetical protein with no hits to refseq/uniprot/clusters/cdd/tigrfams/pfam overlapping another protein with hits	428	428	428	BPHFIHDL_01385	KOCJOFNC_00483	LBCCIJBH_00529	BMJPMCHL_00300	JNBCBFPE_00034	CFPEFCNE_00239	GKBANEBM_00212	MFHEGGBM_00032	EGGFBFOM_00032	GKOCOOAB_00081	FBDPMFPL_00322	IMOPPBIF_00212	KIEMHAEH_00346	MJACAPHP_00081	OLNGHCGH_00036	DCCFGIBI_00197	INDHGBHN_00108	ABJGGOKB_01629	PIGKNEIA_01870	AILEKONO_01889	CCALFPLO_00029	LIIDBHEN_00034	LFAEFAAI_00033	CPGHLNFA_00016	FMJBDMAA_00900	DNIICONI_00179	POJGFOLD_00494	CKBPABEM_00214	AJLJINNK_00035	KBMNLIJE_00326	ILIAOFMC_00429	HBCCCJDO_00035	PCDIOKBK_00033	EGEIJCCE_00034	KBDNDIJC_00431	KNIPFBIG_00093
msrC		Free methionine-R-sulfoxide reductase	124	124	1	169	3199				500	500	500	BPHFIHDL_01394	KOCJOFNC_00492	LBCCIJBH_00520	BMJPMCHL_00291	JNBCBFPE_00043	CFPEFCNE_00248	GKBANEBM_00203	MFHEGGBM_00041	EGGFBFOM_00041	GKOCOOAB_00090	FBDPMFPL_01229	IMOPPBIF_00203	KIEMHAEH_00337	MJACAPHP_00072	OLNGHCGH_00045	DCCFGIBI_00206	INDHGBHN_00117	ABJGGOKB_01638	PIGKNEIA_01880	AILEKONO_01898	CCALFPLO_00038	LIIDBHEN_00043	LFAEFAAI_00042	CPGHLNFA_00007	FMJBDMAA_01355	DNIICONI_00170	POJGFOLD_00485	CKBPABEM_00205	AJLJINNK_00044	KBMNLIJE_00317	ILIAOFMC_00420	HBCCCJDO_00044	PCDIOKBK_00042	EGEIJCCE_00043	KBDNDIJC_00440	KNIPFBIG_00084
apaG		Protein ApaG	124	124	1	169	3219				371	371	371	BPHFIHDL_01404	KOCJOFNC_01986	LBCCIJBH_01182	BMJPMCHL_00984	JNBCBFPE_00049	CFPEFCNE_01403	GKBANEBM_00193	MFHEGGBM_00047	EGGFBFOM_00048	GKOCOOAB_01754	FBDPMFPL_00756	IMOPPBIF_00193	KIEMHAEH_00327	MJACAPHP_01277	OLNGHCGH_00055	DCCFGIBI_00216	INDHGBHN_00127	ABJGGOKB_01648	PIGKNEIA_01888	AILEKONO_01908	CCALFPLO_00045	LIIDBHEN_00051	LFAEFAAI_00052	CPGHLNFA_01350	FMJBDMAA_01772	DNIICONI_00160	POJGFOLD_00475	CKBPABEM_00197	AJLJINNK_00051	KBMNLIJE_00306	ILIAOFMC_00410	HBCCCJDO_00051	PCDIOKBK_00048	EGEIJCCE_00050	KBDNDIJC_00451	KNIPFBIG_00076
yrdA		Protein YrdA	124	124	1	169	3255				401	545	543	BPHFIHDL_01424	KOCJOFNC_01730	LBCCIJBH_01202	BMJPMCHL_01379	JNBCBFPE_00070	CFPEFCNE_01750	GKBANEBM_00935	MFHEGGBM_00065	EGGFBFOM_00068	GKOCOOAB_00623	FBDPMFPL_00815	IMOPPBIF_00972	KIEMHAEH_01803	MJACAPHP_01919	OLNGHCGH_00075	DCCFGIBI_00972	INDHGBHN_01793	ABJGGOKB_01668	PIGKNEIA_01909	AILEKONO_01928	CCALFPLO_00064	LIIDBHEN_00071	LFAEFAAI_00072	CPGHLNFA_01922	FMJBDMAA_00759	DNIICONI_01822	POJGFOLD_01786	CKBPABEM_01739	AJLJINNK_00069	KBMNLIJE_01557	ILIAOFMC_01736	HBCCCJDO_00070	PCDIOKBK_00068	EGEIJCCE_00070	KBDNDIJC_01413	KNIPFBIG_00056
rimP		Ribosome maturation factor RimP	124	124	1	169	3272				437	437	437	BPHFIHDL_01437	KOCJOFNC_01727	LBCCIJBH_01302	BMJPMCHL_01020	JNBCBFPE_00085	CFPEFCNE_01869	GKBANEBM_00947	MFHEGGBM_00078	EGGFBFOM_00082	GKOCOOAB_01715	FBDPMFPL_01600	IMOPPBIF_00984	KIEMHAEH_01389	MJACAPHP_01254	OLNGHCGH_00088	DCCFGIBI_00960	INDHGBHN_01266	ABJGGOKB_01680	PIGKNEIA_01922	AILEKONO_01941	CCALFPLO_00079	LIIDBHEN_00084	LFAEFAAI_00084	CPGHLNFA_01718	FMJBDMAA_00932	DNIICONI_01408	POJGFOLD_01646	CKBPABEM_01427	AJLJINNK_00083	KBMNLIJE_01306	ILIAOFMC_01292	HBCCCJDO_00086	PCDIOKBK_00083	EGEIJCCE_00084	KBDNDIJC_01080	KNIPFBIG_00042
KKKWG1_0104.p01		hypothetical protein	124	124	1	169	3311				329	350	329	BPHFIHDL_01454	KOCJOFNC_01469	LBCCIJBH_01628	BMJPMCHL_01328	JNBCBFPE_00102	CFPEFCNE_01571	GKBANEBM_01617	MFHEGGBM_00095	EGGFBFOM_00099	GKOCOOAB_00227	FBDPMFPL_00293	IMOPPBIF_01618	KIEMHAEH_01526	MJACAPHP_01581	OLNGHCGH_00105	DCCFGIBI_01622	INDHGBHN_01460	ABJGGOKB_01697	PIGKNEIA_01939	AILEKONO_01958	CCALFPLO_00096	LIIDBHEN_00101	LFAEFAAI_00101	CPGHLNFA_01530	FMJBDMAA_00545	DNIICONI_01570	POJGFOLD_01613	CKBPABEM_01558	AJLJINNK_00100	KBMNLIJE_01489	ILIAOFMC_01638	HBCCCJDO_00105	PCDIOKBK_00101	EGEIJCCE_00103	KBDNDIJC_00718	KNIPFBIG_00024
bioY2		hypothetical protein	124	124	1	169	3309				566	566	566	BPHFIHDL_01456	KOCJOFNC_01467	LBCCIJBH_01626	BMJPMCHL_01330	JNBCBFPE_00104	CFPEFCNE_01569	GKBANEBM_01615	MFHEGGBM_00097	EGGFBFOM_00101	GKOCOOAB_00229	FBDPMFPL_00295	IMOPPBIF_01616	KIEMHAEH_01528	MJACAPHP_01583	OLNGHCGH_00107	DCCFGIBI_01624	INDHGBHN_01458	ABJGGOKB_01699	PIGKNEIA_01941	AILEKONO_01960	CCALFPLO_00098	LIIDBHEN_00103	LFAEFAAI_00103	CPGHLNFA_01532	FMJBDMAA_00547	DNIICONI_01572	POJGFOLD_01611	CKBPABEM_01560	AJLJINNK_00102	KBMNLIJE_01487	ILIAOFMC_01640	HBCCCJDO_00107	PCDIOKBK_00103	EGEIJCCE_00105	KBDNDIJC_00716	KNIPFBIG_00022
KKKWG1_1690.p01		hypothetical protein	124	124	1	169	4139			Hypothetical protein with no hits to refseq/uniprot/clusters/cdd/tigrfams/pfam overlapping another protein with hits	305	644	638	BPHFIHDL_01466	KOCJOFNC_01959	LBCCIJBH_01922	BMJPMCHL_01874	JNBCBFPE_00755	CFPEFCNE_01351	GKBANEBM_01903	MFHEGGBM_00745	EGGFBFOM_00758	GKOCOOAB_01213	FBDPMFPL_01147	IMOPPBIF_01778	KIEMHAEH_01561	MJACAPHP_02012	OLNGHCGH_00780	DCCFGIBI_01773	INDHGBHN_01511	ABJGGOKB_00822	PIGKNEIA_00831	AILEKONO_00768	CCALFPLO_00741	LIIDBHEN_00760	LFAEFAAI_00757	CPGHLNFA_02012	FMJBDMAA_01953	DNIICONI_01596	POJGFOLD_01891	CKBPABEM_01923	AJLJINNK_00771	KBMNLIJE_01598	ILIAOFMC_01916	HBCCCJDO_00766	PCDIOKBK_00752	EGEIJCCE_00757	KBDNDIJC_01895	KNIPFBIG_00750
KKKWG1_0146.p01		hypothetical protein	124	124	1	169	1701			Hypothetical protein with no hits to refseq/uniprot/clusters/cdd/tigrfams/pfam overlapping another protein with hits	632	857	851	BPHFIHDL_01584	KOCJOFNC_01962	LBCCIJBH_01908	BMJPMCHL_01868	JNBCBFPE_00139	CFPEFCNE_01975	GKBANEBM_01901	MFHEGGBM_00133	EGGFBFOM_00136	GKOCOOAB_01956	FBDPMFPL_01940	IMOPPBIF_01905	KIEMHAEH_01848	MJACAPHP_02067	OLNGHCGH_00145	DCCFGIBI_01918	INDHGBHN_01863	ABJGGOKB_01733	PIGKNEIA_01979	AILEKONO_02000	CCALFPLO_00132	LIIDBHEN_00140	LFAEFAAI_00139	CPGHLNFA_02056	FMJBDMAA_01715	DNIICONI_01867	POJGFOLD_01892	CKBPABEM_01928	AJLJINNK_00139	KBMNLIJE_01904	ILIAOFMC_01917	HBCCCJDO_00145	PCDIOKBK_00141	EGEIJCCE_00140	KBDNDIJC_01853	KNIPFBIG_02091
KKKWG1_0155.p01		hypothetical protein	124	124	1	169	1712			Hypothetical protein with no hits to refseq/uniprot/clusters/cdd/tigrfams/pfam overlapping another protein with hits	542	623	622	BPHFIHDL_01593	KOCJOFNC_01921	LBCCIJBH_01741	BMJPMCHL_01837	JNBCBFPE_00148	CFPEFCNE_01803	GKBANEBM_01883	MFHEGGBM_00142	EGGFBFOM_00145	GKOCOOAB_01341	FBDPMFPL_01540	IMOPPBIF_01879	KIEMHAEH_01828	MJACAPHP_01954	OLNGHCGH_00154	DCCFGIBI_01889	INDHGBHN_01829	ABJGGOKB_01746	PIGKNEIA_01995	AILEKONO_02011	CCALFPLO_00141	LIIDBHEN_00149	LFAEFAAI_00148	CPGHLNFA_01961	FMJBDMAA_01487	DNIICONI_01845	POJGFOLD_01874	CKBPABEM_01902	AJLJINNK_00148	KBMNLIJE_01887	ILIAOFMC_01529	HBCCCJDO_00154	PCDIOKBK_00150	EGEIJCCE_00149	KBDNDIJC_01806	KNIPFBIG_02074
thiB		Thiamine-binding periplasmic protein	124	124	1	169	1758				296	1097	1089	BPHFIHDL_01610	KOCJOFNC_01971	LBCCIJBH_00830	BMJPMCHL_01776	JNBCBFPE_00164	CFPEFCNE_00534	GKBANEBM_01390	MFHEGGBM_00160	EGGFBFOM_00163	GKOCOOAB_00049	FBDPMFPL_00272	IMOPPBIF_00852	KIEMHAEH_00816	MJACAPHP_00670	OLNGHCGH_00171	DCCFGIBI_00802	INDHGBHN_00697	ABJGGOKB_01759	PIGKNEIA_02011	AILEKONO_02031	CCALFPLO_00158	LIIDBHEN_00165	LFAEFAAI_00165	CPGHLNFA_00650	FMJBDMAA_01683	DNIICONI_00819	POJGFOLD_01691	CKBPABEM_01936	AJLJINNK_00166	KBMNLIJE_00903	ILIAOFMC_00704	HBCCCJDO_00172	PCDIOKBK_00163	EGEIJCCE_00168	KBDNDIJC_00148	KNIPFBIG_02057
KKKWG1_0185.p01		Inorganic triphosphatase	124	124	1	169	1768				305	470	463	BPHFIHDL_01614	KOCJOFNC_00607	LBCCIJBH_00826	BMJPMCHL_01123	JNBCBFPE_00168	CFPEFCNE_00538	GKBANEBM_01394	MFHEGGBM_00164	EGGFBFOM_00167	GKOCOOAB_00045	FBDPMFPL_00268	IMOPPBIF_00848	KIEMHAEH_00820	MJACAPHP_00674	OLNGHCGH_00175	DCCFGIBI_00798	INDHGBHN_00693	ABJGGOKB_01764	PIGKNEIA_02020	AILEKONO_02035	CCALFPLO_00162	LIIDBHEN_00169	LFAEFAAI_00169	CPGHLNFA_00646	FMJBDMAA_00560	DNIICONI_00815	POJGFOLD_01687	CKBPABEM_00570	AJLJINNK_00170	KBMNLIJE_00907	ILIAOFMC_00708	HBCCCJDO_00178	PCDIOKBK_00167	EGEIJCCE_00172	KBDNDIJC_00144	KNIPFBIG_02048
KKKWG1_0186.p01		hypothetical protein	124	124	1	169	1769				308	413	412	BPHFIHDL_01615	KOCJOFNC_00606	LBCCIJBH_00825	BMJPMCHL_01124	JNBCBFPE_00169	CFPEFCNE_00539	GKBANEBM_01395	MFHEGGBM_00165	EGGFBFOM_00168	GKOCOOAB_00044	FBDPMFPL_00267	IMOPPBIF_00847	KIEMHAEH_00821	MJACAPHP_00675	OLNGHCGH_00176	DCCFGIBI_00797	INDHGBHN_00692	ABJGGOKB_01765	PIGKNEIA_02021	AILEKONO_02036	CCALFPLO_00163	LIIDBHEN_00170	LFAEFAAI_00170	CPGHLNFA_00645	FMJBDMAA_00561	DNIICONI_00814	POJGFOLD_01686	CKBPABEM_00569	AJLJINNK_00171	KBMNLIJE_00908	ILIAOFMC_00709	HBCCCJDO_00179	PCDIOKBK_00168	EGEIJCCE_00173	KBDNDIJC_00143	KNIPFBIG_02047
rplP		50S ribosomal protein L16	124	124	1	169	1804				416	425	416	BPHFIHDL_01649	KOCJOFNC_00572	LBCCIJBH_00791	BMJPMCHL_00855	JNBCBFPE_00203	CFPEFCNE_00574	GKBANEBM_01299	MFHEGGBM_00199	EGGFBFOM_00202	GKOCOOAB_00009	FBDPMFPL_01440	IMOPPBIF_00813	KIEMHAEH_00855	MJACAPHP_02032	OLNGHCGH_00211	DCCFGIBI_00763	INDHGBHN_00658	ABJGGOKB_01799	PIGKNEIA_02055	AILEKONO_02070	CCALFPLO_00198	LIIDBHEN_00205	LFAEFAAI_00204	CPGHLNFA_01846	FMJBDMAA_00194	DNIICONI_00780	POJGFOLD_01393	CKBPABEM_00535	AJLJINNK_00205	KBMNLIJE_00942	ILIAOFMC_00743	HBCCCJDO_00214	PCDIOKBK_00202	EGEIJCCE_00207	KBDNDIJC_00109	KNIPFBIG_02013
racE		Glutamate racemase 1	124	124	1	169	2224				281	812	807	BPHFIHDL_01688	KOCJOFNC_00890	LBCCIJBH_00657	BMJPMCHL_01139	JNBCBFPE_00433	CFPEFCNE_01021	GKBANEBM_00991	MFHEGGBM_00428	EGGFBFOM_00433	GKOCOOAB_01039	FBDPMFPL_01075	IMOPPBIF_01005	KIEMHAEH_01436	MJACAPHP_01091	OLNGHCGH_00452	DCCFGIBI_01013	INDHGBHN_01330	ABJGGOKB_00231	PIGKNEIA_01639	AILEKONO_00381	CCALFPLO_00426	LIIDBHEN_00435	LFAEFAAI_00437	CPGHLNFA_00993	FMJBDMAA_00494	DNIICONI_01447	POJGFOLD_01082	CKBPABEM_00961	AJLJINNK_00440	KBMNLIJE_01426	ILIAOFMC_00888	HBCCCJDO_00441	PCDIOKBK_00429	EGEIJCCE_00438	KBDNDIJC_00947	KNIPFBIG_00319
ispA		Farnesyl diphosphate synthase	124	124	1	169	1937				887	887	887	BPHFIHDL_01726	KOCJOFNC_01102	LBCCIJBH_01218	BMJPMCHL_00456	JNBCBFPE_00254	CFPEFCNE_01151	GKBANEBM_01131	MFHEGGBM_00247	EGGFBFOM_00251	GKOCOOAB_00430	FBDPMFPL_00148	IMOPPBIF_01143	KIEMHAEH_01268	MJACAPHP_01202	OLNGHCGH_00262	DCCFGIBI_01129	INDHGBHN_01113	ABJGGOKB_01585	PIGKNEIA_02100	AILEKONO_02126	CCALFPLO_00245	LIIDBHEN_00253	LFAEFAAI_00255	CPGHLNFA_01099	FMJBDMAA_00252	DNIICONI_01267	POJGFOLD_01211	CKBPABEM_01252	AJLJINNK_00254	KBMNLIJE_01272	ILIAOFMC_01179	HBCCCJDO_00261	PCDIOKBK_00248	EGEIJCCE_00254	KBDNDIJC_00629	KNIPFBIG_01969
KKKWG1_0309.p01		hypothetical protein	124	124	1	169	1997			Hypothetical protein with no hits to refseq/uniprot/clusters/cdd/tigrfams/pfam overlapping another protein with hits	134	425	422	BPHFIHDL_01758	KOCJOFNC_00860	LBCCIJBH_01595	BMJPMCHL_01644	JNBCBFPE_00287	CFPEFCNE_01560	GKBANEBM_01062	MFHEGGBM_00279	EGGFBFOM_00283	GKOCOOAB_01923	FBDPMFPL_00525	IMOPPBIF_01074	KIEMHAEH_01104	MJACAPHP_01517	OLNGHCGH_00295	DCCFGIBI_01060	INDHGBHN_01133	ABJGGOKB_01543	PIGKNEIA_00040	AILEKONO_02165	CCALFPLO_00276	LIIDBHEN_00285	LFAEFAAI_00287	CPGHLNFA_01456	FMJBDMAA_00811	DNIICONI_01172	POJGFOLD_01148	CKBPABEM_00947	AJLJINNK_00289	KBMNLIJE_01200	ILIAOFMC_01077	HBCCCJDO_00293	PCDIOKBK_00280	EGEIJCCE_00287	KBDNDIJC_00480	KNIPFBIG_01921
KKKWG1_1851.p01		Peptidyl-prolyl cis-trans isomerase cyp18	124	124	1	169	1304				320	563	559	BPHFIHDL_01803	KOCJOFNC_01614	LBCCIJBH_01165	BMJPMCHL_00620	JNBCBFPE_01567	CFPEFCNE_01372	GKBANEBM_01547	MFHEGGBM_01567	EGGFBFOM_01623	GKOCOOAB_01201	FBDPMFPL_01884	IMOPPBIF_01540	KIEMHAEH_00952	MJACAPHP_00946	OLNGHCGH_01673	DCCFGIBI_01532	INDHGBHN_01608	ABJGGOKB_00013	PIGKNEIA_00703	AILEKONO_00609	CCALFPLO_01548	LIIDBHEN_01565	LFAEFAAI_01628	CPGHLNFA_00892	FMJBDMAA_00985	DNIICONI_00909	POJGFOLD_00678	CKBPABEM_01482	AJLJINNK_01557	KBMNLIJE_01224	ILIAOFMC_00917	HBCCCJDO_01569	PCDIOKBK_01541	EGEIJCCE_01585	KBDNDIJC_00507	KNIPFBIG_00623
tcyA		L-cystine-binding protein TcyA	124	124	1	169	1862				860	860	860	BPHFIHDL_01827	KOCJOFNC_00868	LBCCIJBH_00586	BMJPMCHL_00949	JNBCBFPE_00222	CFPEFCNE_00972	GKBANEBM_01057	MFHEGGBM_00218	EGGFBFOM_00221	GKOCOOAB_00470	FBDPMFPL_00705	IMOPPBIF_01069	KIEMHAEH_01109	MJACAPHP_00988	OLNGHCGH_00233	DCCFGIBI_01055	INDHGBHN_01128	ABJGGOKB_01548	PIGKNEIA_00035	AILEKONO_02098	CCALFPLO_00218	LIIDBHEN_00224	LFAEFAAI_00224	CPGHLNFA_01227	FMJBDMAA_00286	DNIICONI_01177	POJGFOLD_01140	CKBPABEM_00939	AJLJINNK_00225	KBMNLIJE_01205	ILIAOFMC_01072	HBCCCJDO_00234	PCDIOKBK_00221	EGEIJCCE_00226	KBDNDIJC_00485	KNIPFBIG_01930
hisJ		putative histidine-binding protein	124	124	1	169	1854				803	839	814	BPHFIHDL_01833	KOCJOFNC_01303	LBCCIJBH_00592	BMJPMCHL_01553	JNBCBFPE_00228	CFPEFCNE_00966	GKBANEBM_01267	MFHEGGBM_00223	EGGFBFOM_00227	GKOCOOAB_00110	FBDPMFPL_01365	IMOPPBIF_01286	KIEMHAEH_01251	MJACAPHP_00982	OLNGHCGH_00239	DCCFGIBI_01241	INDHGBHN_00938	ABJGGOKB_01820	PIGKNEIA_02079	AILEKONO_02092	CCALFPLO_00224	LIIDBHEN_00228	LFAEFAAI_00230	CPGHLNFA_01705	FMJBDMAA_01252	DNIICONI_01111	POJGFOLD_01056	CKBPABEM_01409	AJLJINNK_00229	KBMNLIJE_01378	ILIAOFMC_01499	HBCCCJDO_00238	PCDIOKBK_00225	EGEIJCCE_00231	KBDNDIJC_01440	KNIPFBIG_01990
mutS		DNA mismatch repair protein MutS	124	124	1	169	1921				1529	2552	2535	BPHFIHDL_01839	KOCJOFNC_01679	LBCCIJBH_00598	BMJPMCHL_01221	JNBCBFPE_00238	CFPEFCNE_01696	GKBANEBM_01672	MFHEGGBM_00232	EGGFBFOM_00236	GKOCOOAB_00553	FBDPMFPL_00666	IMOPPBIF_01679	KIEMHAEH_01245	MJACAPHP_01681	OLNGHCGH_00247	DCCFGIBI_01685	INDHGBHN_00932	ABJGGOKB_01814	PIGKNEIA_02073	AILEKONO_02086	CCALFPLO_00231	LIIDBHEN_00238	LFAEFAAI_00240	CPGHLNFA_01641	FMJBDMAA_00338	DNIICONI_01105	POJGFOLD_01050	CKBPABEM_01699	AJLJINNK_00239	KBMNLIJE_01442	ILIAOFMC_01666	HBCCCJDO_00246	PCDIOKBK_00233	EGEIJCCE_00239	KBDNDIJC_01126	KNIPFBIG_01996
fusA		Elongation factor G	124	124	1	169	1925				884	2102	2090	BPHFIHDL_01843	KOCJOFNC_01675	LBCCIJBH_00602	BMJPMCHL_01225	JNBCBFPE_00243	CFPEFCNE_01700	GKBANEBM_01676	MFHEGGBM_00236	EGGFBFOM_00240	GKOCOOAB_00557	FBDPMFPL_00670	IMOPPBIF_01675	KIEMHAEH_01723	MJACAPHP_01685	OLNGHCGH_00251	DCCFGIBI_01681	INDHGBHN_00928	ABJGGOKB_01810	PIGKNEIA_02069	AILEKONO_02082	CCALFPLO_00235	LIIDBHEN_00242	LFAEFAAI_00244	CPGHLNFA_01637	FMJBDMAA_00334	DNIICONI_01101	POJGFOLD_01046	CKBPABEM_01703	AJLJINNK_00243	KBMNLIJE_01438	ILIAOFMC_01670	HBCCCJDO_00250	PCDIOKBK_00237	EGEIJCCE_00243	KBDNDIJC_01130	KNIPFBIG_02000
KKKWG1_0380.p01		hypothetical protein	124	124	1	169	2086				464	869	865	BPHFIHDL_01885	KOCJOFNC_00818	LBCCIJBH_01030	BMJPMCHL_00253	JNBCBFPE_00328	CFPEFCNE_00985	GKBANEBM_00908	MFHEGGBM_00325	EGGFBFOM_00330	GKOCOOAB_00208	FBDPMFPL_01109	IMOPPBIF_00925	KIEMHAEH_01096	MJACAPHP_01031	OLNGHCGH_00344	DCCFGIBI_00905	INDHGBHN_00903	ABJGGOKB_01497	PIGKNEIA_00088	AILEKONO_00036	CCALFPLO_00323	LIIDBHEN_00330	LFAEFAAI_00334	CPGHLNFA_01155	FMJBDMAA_00376	DNIICONI_01076	POJGFOLD_00949	CKBPABEM_00894	AJLJINNK_00335	KBMNLIJE_01009	ILIAOFMC_00873	HBCCCJDO_00338	PCDIOKBK_00324	EGEIJCCE_00332	KBDNDIJC_00237	KNIPFBIG_01873
KKKWG1_1779.p01		hypothetical protein	124	124	1	169	3754				218	1394	1375	BPHFIHDL_01896	KOCJOFNC_00345	LBCCIJBH_01151	BMJPMCHL_01007	JNBCBFPE_00726	CFPEFCNE_00602	GKBANEBM_00639	MFHEGGBM_00718	EGGFBFOM_00731	GKOCOOAB_00916	FBDPMFPL_01327	IMOPPBIF_00633	KIEMHAEH_01141	MJACAPHP_00595	OLNGHCGH_00751	DCCFGIBI_00578	INDHGBHN_01080	ABJGGOKB_00416	PIGKNEIA_01442	AILEKONO_00728	CCALFPLO_00712	LIIDBHEN_00730	LFAEFAAI_00727	CPGHLNFA_00447	FMJBDMAA_01504	DNIICONI_01227	POJGFOLD_01500	CKBPABEM_00364	AJLJINNK_00739	KBMNLIJE_00378	ILIAOFMC_01141	HBCCCJDO_00738	PCDIOKBK_00721	EGEIJCCE_00727	KBDNDIJC_01111	KNIPFBIG_01358
ftsZ		Cell division protein FtsZ	124	124	1	169	3764				425	1190	1179	BPHFIHDL_01902	KOCJOFNC_00339	LBCCIJBH_01145	BMJPMCHL_01001	JNBCBFPE_00732	CFPEFCNE_00596	GKBANEBM_00633	MFHEGGBM_00724	EGGFBFOM_00737	GKOCOOAB_01113	FBDPMFPL_01749	IMOPPBIF_00639	KIEMHAEH_01147	MJACAPHP_00601	OLNGHCGH_00757	DCCFGIBI_00584	INDHGBHN_01074	ABJGGOKB_00410	PIGKNEIA_01448	AILEKONO_00722	CCALFPLO_00718	LIIDBHEN_00736	LFAEFAAI_00733	CPGHLNFA_00453	FMJBDMAA_00717	DNIICONI_01221	POJGFOLD_01494	CKBPABEM_00370	AJLJINNK_00745	KBMNLIJE_00372	ILIAOFMC_01135	HBCCCJDO_00744	PCDIOKBK_00727	EGEIJCCE_00733	KBDNDIJC_01105	KNIPFBIG_01364
KKKWG1_1786.p01		hypothetical protein	124	124	1	169	3765				434	536	535	BPHFIHDL_01903	KOCJOFNC_00338	LBCCIJBH_01144	BMJPMCHL_01000	JNBCBFPE_00733	CFPEFCNE_00595	GKBANEBM_00632	MFHEGGBM_00725	EGGFBFOM_00738	GKOCOOAB_01114	FBDPMFPL_01750	IMOPPBIF_00640	KIEMHAEH_01148	MJACAPHP_00602	OLNGHCGH_00758	DCCFGIBI_00585	INDHGBHN_01073	ABJGGOKB_00409	PIGKNEIA_01449	AILEKONO_00721	CCALFPLO_00719	LIIDBHEN_00737	LFAEFAAI_00734	CPGHLNFA_00454	FMJBDMAA_00718	DNIICONI_01220	POJGFOLD_01493	CKBPABEM_00371	AJLJINNK_00746	KBMNLIJE_00371	ILIAOFMC_01134	HBCCCJDO_00745	PCDIOKBK_00728	EGEIJCCE_00734	KBDNDIJC_01104	KNIPFBIG_01365
ascD		CDP-6-deoxy-L-threo-D-glycero-4-hexulose-3-dehydrase reductase	124	124	1	169	3772				380	1007	999	BPHFIHDL_01908	KOCJOFNC_00333	LBCCIJBH_01139	BMJPMCHL_01483	JNBCBFPE_00738	CFPEFCNE_00590	GKBANEBM_00627	MFHEGGBM_00730	EGGFBFOM_00743	GKOCOOAB_01468	FBDPMFPL_01985	IMOPPBIF_00645	KIEMHAEH_01153	MJACAPHP_00607	OLNGHCGH_00763	DCCFGIBI_00590	INDHGBHN_01068	ABJGGOKB_00404	PIGKNEIA_01454	AILEKONO_00716	CCALFPLO_00724	LIIDBHEN_00742	LFAEFAAI_00739	CPGHLNFA_00459	FMJBDMAA_01268	DNIICONI_01215	POJGFOLD_01675	CKBPABEM_00376	AJLJINNK_00751	KBMNLIJE_00366	ILIAOFMC_01129	HBCCCJDO_00750	PCDIOKBK_00733	EGEIJCCE_00739	KBDNDIJC_01750	KNIPFBIG_01370
resA_3		Thiol-disulfide oxidoreductase ResA	124	124	1	169	2135				491	491	491	BPHFIHDL_01928	KOCJOFNC_01141	LBCCIJBH_01520	BMJPMCHL_01038	JNBCBFPE_00374	CFPEFCNE_00796	GKBANEBM_01526	MFHEGGBM_00372	EGGFBFOM_00376	GKOCOOAB_00767	FBDPMFPL_01652	IMOPPBIF_01518	KIEMHAEH_01003	MJACAPHP_01469	OLNGHCGH_00391	DCCFGIBI_01521	INDHGBHN_00833	ABJGGOKB_01109	PIGKNEIA_01825	AILEKONO_01841	CCALFPLO_00369	LIIDBHEN_00377	LFAEFAAI_00378	CPGHLNFA_01280	FMJBDMAA_01866	DNIICONI_01313	POJGFOLD_01293	CKBPABEM_01294	AJLJINNK_00382	KBMNLIJE_01508	ILIAOFMC_01580	HBCCCJDO_00383	PCDIOKBK_00369	EGEIJCCE_00380	KBDNDIJC_01273	KNIPFBIG_00138
ispH		4-hydroxy-3-methylbut-2-enyl diphosphate reductase	124	124	1	169	2108				689	935	931	BPHFIHDL_01970	KOCJOFNC_00772	LBCCIJBH_00844	BMJPMCHL_01739	JNBCBFPE_00348	CFPEFCNE_00743	GKBANEBM_00790	MFHEGGBM_00345	EGGFBFOM_00350	GKOCOOAB_00581	FBDPMFPL_00099	IMOPPBIF_00725	KIEMHAEH_00910	MJACAPHP_00723	OLNGHCGH_00365	DCCFGIBI_00647	INDHGBHN_00741	ABJGGOKB_01473	PIGKNEIA_00115	AILEKONO_00061	CCALFPLO_00343	LIIDBHEN_00351	LFAEFAAI_00352	CPGHLNFA_00568	FMJBDMAA_00917	DNIICONI_00867	POJGFOLD_00854	CKBPABEM_00678	AJLJINNK_00356	KBMNLIJE_00859	ILIAOFMC_00628	HBCCCJDO_00357	PCDIOKBK_00343	EGEIJCCE_00353	KBDNDIJC_01041	KNIPFBIG_01845
KKKWG1_0397.p01		hypothetical protein	124	124	1	169	2112				158	158	158	BPHFIHDL_01973	KOCJOFNC_00775	LBCCIJBH_00847	BMJPMCHL_00643	JNBCBFPE_00351	CFPEFCNE_00746	GKBANEBM_00787	MFHEGGBM_00349	EGGFBFOM_00353	GKOCOOAB_00578	FBDPMFPL_00102	IMOPPBIF_00728	KIEMHAEH_00907	MJACAPHP_00726	OLNGHCGH_00368	DCCFGIBI_00644	INDHGBHN_00744	ABJGGOKB_01476	PIGKNEIA_00112	AILEKONO_00058	CCALFPLO_00346	LIIDBHEN_00354	LFAEFAAI_00355	CPGHLNFA_00565	FMJBDMAA_01666	DNIICONI_00864	POJGFOLD_00857	CKBPABEM_00681	AJLJINNK_00359	KBMNLIJE_00856	ILIAOFMC_00631	HBCCCJDO_00360	PCDIOKBK_00346	EGEIJCCE_00356	KBDNDIJC_00758	KNIPFBIG_01848
gap		Glyceraldehyde-3-phosphate dehydrogenase	124	124	1	169	1945				530	1010	998	BPHFIHDL_01732	KOCJOFNC_01108	LBCCIJBH_01212	BMJPMCHL_00462	JNBCBFPE_00260	CFPEFCNE_01145	GKBANEBM_01125	MFHEGGBM_00253	EGGFBFOM_00257	GKOCOOAB_00741	FBDPMFPL_00154	IMOPPBIF_01137	KIEMHAEH_01274	MJACAPHP_01196	OLNGHCGH_00268	DCCFGIBI_01123	INDHGBHN_01107	ABJGGOKB_01579	PIGKNEIA_00002	AILEKONO_02133	CCALFPLO_00251	LIIDBHEN_00259	LFAEFAAI_00261	CPGHLNFA_01105	FMJBDMAA_00246	DNIICONI_01261	POJGFOLD_01205	CKBPABEM_01246	AJLJINNK_00260	KBMNLIJE_01266	ILIAOFMC_01173	HBCCCJDO_00267	PCDIOKBK_00254	EGEIJCCE_00260	KBDNDIJC_00635	KNIPFBIG_01963
glyQ		Glycine--tRNA ligase alpha subunit	124	124	1	169	2660				209	899	890	BPHFIHDL_00408	KOCJOFNC_01218	LBCCIJBH_01256	BMJPMCHL_01102	JNBCBFPE_01386	CFPEFCNE_01205	GKBANEBM_01633	MFHEGGBM_01388	EGGFBFOM_01425	GKOCOOAB_01287	FBDPMFPL_01458	IMOPPBIF_01602	KIEMHAEH_01331	MJACAPHP_01324	OLNGHCGH_01458	DCCFGIBI_01606	INDHGBHN_01359	ABJGGOKB_00765	PIGKNEIA_00773	AILEKONO_01465	CCALFPLO_01370	LIIDBHEN_01393	LFAEFAAI_01430	CPGHLNFA_01214	FMJBDMAA_01127	DNIICONI_01350	POJGFOLD_01350	CKBPABEM_01362	AJLJINNK_01383	KBMNLIJE_01325	ILIAOFMC_01629	HBCCCJDO_01395	PCDIOKBK_01365	EGEIJCCE_01399	KBDNDIJC_01120	KNIPFBIG_00692
KKKWG1_0491.p01		hypothetical protein	124	124	1	169	3636				692	1841	1819	BPHFIHDL_01077	KOCJOFNC_00251	LBCCIJBH_00419	BMJPMCHL_01911	JNBCBFPE_00639	CFPEFCNE_00660	GKBANEBM_00301	MFHEGGBM_00633	EGGFBFOM_00646	GKOCOOAB_00971	FBDPMFPL_00310	IMOPPBIF_00282	KIEMHAEH_00394	MJACAPHP_00279	OLNGHCGH_00667	DCCFGIBI_00242	INDHGBHN_01092	ABJGGOKB_01862	PIGKNEIA_00215	AILEKONO_00162	CCALFPLO_00628	LIIDBHEN_00646	LFAEFAAI_00642	CPGHLNFA_00479	FMJBDMAA_00153	DNIICONI_00360	POJGFOLD_00522	CKBPABEM_00299	AJLJINNK_00654	KBMNLIJE_00685	ILIAOFMC_01059	HBCCCJDO_00650	PCDIOKBK_00636	EGEIJCCE_00643	KBDNDIJC_00091	KNIPFBIG_01747
btuB_2		Vitamin B12 transporter BtuB	124	124	1	169	4710				1256	1940	1910	BPHFIHDL_01181	KOCJOFNC_01631	LBCCIJBH_00994	BMJPMCHL_00528	JNBCBFPE_00842	CFPEFCNE_01502	GKBANEBM_01166	MFHEGGBM_00823	EGGFBFOM_00858	GKOCOOAB_01825	FBDPMFPL_00889	IMOPPBIF_01151	KIEMHAEH_00639	MJACAPHP_01478	OLNGHCGH_00893	DCCFGIBI_01137	INDHGBHN_00382	ABJGGOKB_00864	PIGKNEIA_00888	AILEKONO_00835	CCALFPLO_00802	LIIDBHEN_00824	LFAEFAAI_00856	CPGHLNFA_01426	FMJBDMAA_01022	DNIICONI_00421	POJGFOLD_01119	CKBPABEM_01105	AJLJINNK_00820	KBMNLIJE_00718	ILIAOFMC_00147	HBCCCJDO_00813	PCDIOKBK_00806	EGEIJCCE_00843	KBDNDIJC_00571	KNIPFBIG_00807
KKKWG1_1403.p01		hypothetical protein	124	124	1	169	5095				518	716	712	BPHFIHDL_00043	KOCJOFNC_00132	LBCCIJBH_00312	BMJPMCHL_00895	JNBCBFPE_01027	CFPEFCNE_00833	GKBANEBM_00857	MFHEGGBM_01024	EGGFBFOM_01067	GKOCOOAB_01427	FBDPMFPL_01028	IMOPPBIF_00874	KIEMHAEH_01170	MJACAPHP_00383	OLNGHCGH_01097	DCCFGIBI_00843	INDHGBHN_00880	ABJGGOKB_01042	PIGKNEIA_01079	AILEKONO_01066	CCALFPLO_01013	LIIDBHEN_01033	LFAEFAAI_01064	CPGHLNFA_00236	FMJBDMAA_01243	DNIICONI_01004	POJGFOLD_00288	CKBPABEM_00010	AJLJINNK_01016	KBMNLIJE_00981	ILIAOFMC_00811	HBCCCJDO_01014	PCDIOKBK_01001	EGEIJCCE_01038	KBDNDIJC_01192	KNIPFBIG_01000
hfq		RNA-binding protein Hfq	124	124	1	169	5115				293	293	293	BPHFIHDL_00053	KOCJOFNC_00142	LBCCIJBH_00302	BMJPMCHL_00815	JNBCBFPE_01036	CFPEFCNE_00842	GKBANEBM_00847	MFHEGGBM_01034	EGGFBFOM_01077	GKOCOOAB_01905	FBDPMFPL_00869	IMOPPBIF_00864	KIEMHAEH_01179	MJACAPHP_00392	OLNGHCGH_01106	DCCFGIBI_00853	INDHGBHN_00889	ABJGGOKB_01052	PIGKNEIA_01089	AILEKONO_01076	CCALFPLO_01023	LIIDBHEN_01043	LFAEFAAI_01073	CPGHLNFA_00245	FMJBDMAA_00725	DNIICONI_01013	POJGFOLD_00279	CKBPABEM_00019	AJLJINNK_01026	KBMNLIJE_00990	ILIAOFMC_00820	HBCCCJDO_01025	PCDIOKBK_01010	EGEIJCCE_01048	KBDNDIJC_01203	KNIPFBIG_01009
zur		Zinc uptake regulation protein	124	124	1	169	5123				467	470	467	BPHFIHDL_00059	KOCJOFNC_00148	LBCCIJBH_00296	BMJPMCHL_00809	JNBCBFPE_01042	CFPEFCNE_00848	GKBANEBM_00841	MFHEGGBM_01040	EGGFBFOM_01083	GKOCOOAB_01740	FBDPMFPL_00877	IMOPPBIF_00858	KIEMHAEH_01669	MJACAPHP_00398	OLNGHCGH_01112	DCCFGIBI_00859	INDHGBHN_00895	ABJGGOKB_01058	PIGKNEIA_01095	AILEKONO_01082	CCALFPLO_01029	LIIDBHEN_01049	LFAEFAAI_01079	CPGHLNFA_00251	FMJBDMAA_00978	DNIICONI_01019	POJGFOLD_00273	CKBPABEM_00025	AJLJINNK_01032	KBMNLIJE_00996	ILIAOFMC_00826	HBCCCJDO_01031	PCDIOKBK_01016	EGEIJCCE_01054	KBDNDIJC_01209	KNIPFBIG_01015
spuE		Spermidine-binding periplasmic protein SpuE	124	124	1	169	5133				536	1160	1154	BPHFIHDL_00064	KOCJOFNC_00153	LBCCIJBH_00291	BMJPMCHL_00073	JNBCBFPE_01047	CFPEFCNE_01658	GKBANEBM_00471	MFHEGGBM_01045	EGGFBFOM_01088	GKOCOOAB_01854	FBDPMFPL_01659	IMOPPBIF_00471	KIEMHAEH_00534	MJACAPHP_00403	OLNGHCGH_01117	DCCFGIBI_00347	INDHGBHN_00431	ABJGGOKB_01063	PIGKNEIA_01100	AILEKONO_01087	CCALFPLO_01034	LIIDBHEN_01054	LFAEFAAI_01084	CPGHLNFA_00256	FMJBDMAA_01730	DNIICONI_00458	POJGFOLD_00268	CKBPABEM_00030	AJLJINNK_01037	KBMNLIJE_00546	ILIAOFMC_00359	HBCCCJDO_01036	PCDIOKBK_01021	EGEIJCCE_01059	KBDNDIJC_01140	KNIPFBIG_01020
ybaK		Cys-tRNA(Pro)/Cys-tRNA(Cys) deacylase YbaK	124	124	1	169	5164				284	482	480	BPHFIHDL_00085	KOCJOFNC_00174	LBCCIJBH_00329	BMJPMCHL_00052	JNBCBFPE_01067	CFPEFCNE_00270	GKBANEBM_00450	MFHEGGBM_01067	EGGFBFOM_01109	GKOCOOAB_01845	FBDPMFPL_00801	IMOPPBIF_00450	KIEMHAEH_00513	MJACAPHP_00239	OLNGHCGH_01138	DCCFGIBI_00326	INDHGBHN_00452	ABJGGOKB_01084	PIGKNEIA_01121	AILEKONO_01110	CCALFPLO_01055	LIIDBHEN_01075	LFAEFAAI_01106	CPGHLNFA_00174	FMJBDMAA_00940	DNIICONI_00479	POJGFOLD_00247	CKBPABEM_00051	AJLJINNK_01058	KBMNLIJE_00525	ILIAOFMC_00380	HBCCCJDO_01057	PCDIOKBK_01041	EGEIJCCE_01080	KBDNDIJC_00974	KNIPFBIG_01041
KKKWG1_1337.p01		hypothetical protein	124	124	1	169	5202				170	170	170	BPHFIHDL_00105	KOCJOFNC_01159	LBCCIJBH_00349	BMJPMCHL_00930	JNBCBFPE_01085	CFPEFCNE_00293	GKBANEBM_01228	MFHEGGBM_01086	EGGFBFOM_01127	GKOCOOAB_00700	FBDPMFPL_00707	IMOPPBIF_01241	KIEMHAEH_01304	MJACAPHP_00215	OLNGHCGH_01158	DCCFGIBI_01227	INDHGBHN_01499	ABJGGOKB_00696	PIGKNEIA_01153	AILEKONO_01130	CCALFPLO_01072	LIIDBHEN_01092	LFAEFAAI_01125	CPGHLNFA_00150	FMJBDMAA_01350	DNIICONI_01341	POJGFOLD_01341	CKBPABEM_01304	AJLJINNK_01077	KBMNLIJE_01281	ILIAOFMC_01281	HBCCCJDO_01074	PCDIOKBK_01058	EGEIJCCE_01098	KBDNDIJC_01802	KNIPFBIG_01071
KKKWG1_1312.p01		hypothetical protein	124	124	1	169	5235				287	287	287	BPHFIHDL_00131	KOCJOFNC_00062	LBCCIJBH_00232	BMJPMCHL_01807	JNBCBFPE_01111	CFPEFCNE_00363	GKBANEBM_00007	MFHEGGBM_01112	EGGFBFOM_01152	GKOCOOAB_01174	FBDPMFPL_01320	IMOPPBIF_00007	KIEMHAEH_00085	MJACAPHP_00122	OLNGHCGH_01184	DCCFGIBI_00063	INDHGBHN_00469	ABJGGOKB_00670	PIGKNEIA_01180	AILEKONO_01156	CCALFPLO_01098	LIIDBHEN_01119	LFAEFAAI_01150	CPGHLNFA_00084	FMJBDMAA_01148	DNIICONI_00140	POJGFOLD_00084	CKBPABEM_00716	AJLJINNK_01103	KBMNLIJE_00157	ILIAOFMC_00679	HBCCCJDO_01100	PCDIOKBK_01084	EGEIJCCE_01124	KBDNDIJC_01018	KNIPFBIG_01097
KKKWG1_1308.p01		hypothetical protein	124	124	1	169	5241			Hypothetical protein with no hits to refseq/uniprot/clusters/cdd/tigrfams/pfam overlapping another protein with hits	347	347	347	BPHFIHDL_00135	KOCJOFNC_00058	LBCCIJBH_00228	BMJPMCHL_01445	JNBCBFPE_01115	CFPEFCNE_00368	GKBANEBM_00011	MFHEGGBM_01116	EGGFBFOM_01156	GKOCOOAB_01714	FBDPMFPL_01070	IMOPPBIF_00011	KIEMHAEH_00090	MJACAPHP_00126	OLNGHCGH_01188	DCCFGIBI_00059	INDHGBHN_00474	ABJGGOKB_00666	PIGKNEIA_01184	AILEKONO_01160	CCALFPLO_01103	LIIDBHEN_01123	LFAEFAAI_01154	CPGHLNFA_00080	FMJBDMAA_00871	DNIICONI_00135	POJGFOLD_00090	CKBPABEM_00712	AJLJINNK_01107	KBMNLIJE_00153	ILIAOFMC_00683	HBCCCJDO_01105	PCDIOKBK_01088	EGEIJCCE_01128	KBDNDIJC_01022	KNIPFBIG_01101
KKKWG1_1306.p01		hypothetical protein	124	124	1	169	5245				524	524	524	BPHFIHDL_00137	KOCJOFNC_00056	LBCCIJBH_00226	BMJPMCHL_01447	JNBCBFPE_01117	CFPEFCNE_00370	GKBANEBM_00013	MFHEGGBM_01118	EGGFBFOM_01158	GKOCOOAB_01401	FBDPMFPL_01068	IMOPPBIF_00013	KIEMHAEH_00092	MJACAPHP_00128	OLNGHCGH_01190	DCCFGIBI_00057	INDHGBHN_00476	ABJGGOKB_00664	PIGKNEIA_01186	AILEKONO_01162	CCALFPLO_01105	LIIDBHEN_01125	LFAEFAAI_01156	CPGHLNFA_00078	FMJBDMAA_00869	DNIICONI_00133	POJGFOLD_00092	CKBPABEM_00710	AJLJINNK_01109	KBMNLIJE_00151	ILIAOFMC_00685	HBCCCJDO_01107	PCDIOKBK_01090	EGEIJCCE_01130	KBDNDIJC_01024	KNIPFBIG_01103
KKKWG1_1257.p01		hypothetical protein	124	124	1	169	5351				311	311	311	BPHFIHDL_00178	KOCJOFNC_00016	LBCCIJBH_00707	BMJPMCHL_00012	JNBCBFPE_01163	CFPEFCNE_01044	GKBANEBM_00054	MFHEGGBM_01161	EGGFBFOM_01200	GKOCOOAB_01734	FBDPMFPL_01293	IMOPPBIF_00054	KIEMHAEH_00132	MJACAPHP_00869	OLNGHCGH_01232	DCCFGIBI_00016	INDHGBHN_00311	ABJGGOKB_00623	PIGKNEIA_01228	AILEKONO_01204	CCALFPLO_01148	LIIDBHEN_01164	LFAEFAAI_01198	CPGHLNFA_01082	FMJBDMAA_00362	DNIICONI_00093	POJGFOLD_00133	CKBPABEM_00244	AJLJINNK_01154	KBMNLIJE_00111	ILIAOFMC_00291	HBCCCJDO_01156	PCDIOKBK_01135	EGEIJCCE_01173	KBDNDIJC_00163	KNIPFBIG_01146
cc4		Cytochrome c4	124	124	1	169	5352				224	629	625	BPHFIHDL_00179	KOCJOFNC_00015	LBCCIJBH_00708	BMJPMCHL_00011	JNBCBFPE_01164	CFPEFCNE_01045	GKBANEBM_00055	MFHEGGBM_01162	EGGFBFOM_01201	GKOCOOAB_01735	FBDPMFPL_01294	IMOPPBIF_00055	KIEMHAEH_00133	MJACAPHP_00870	OLNGHCGH_01233	DCCFGIBI_00015	INDHGBHN_00312	ABJGGOKB_00622	PIGKNEIA_01229	AILEKONO_01205	CCALFPLO_01149	LIIDBHEN_01165	LFAEFAAI_01199	CPGHLNFA_01083	FMJBDMAA_00361	DNIICONI_00092	POJGFOLD_00134	CKBPABEM_00243	AJLJINNK_01155	KBMNLIJE_00110	ILIAOFMC_00290	HBCCCJDO_01157	PCDIOKBK_01136	EGEIJCCE_01174	KBDNDIJC_00162	KNIPFBIG_01147
ppa		Inorganic pyrophosphatase	124	124	1	169	5369				260	530	527	BPHFIHDL_00190	KOCJOFNC_00004	LBCCIJBH_00719	BMJPMCHL_01804	JNBCBFPE_01175	CFPEFCNE_01583	GKBANEBM_00066	MFHEGGBM_01174	EGGFBFOM_01213	GKOCOOAB_01283	FBDPMFPL_01401	IMOPPBIF_00066	KIEMHAEH_00144	MJACAPHP_00881	OLNGHCGH_01244	DCCFGIBI_00004	INDHGBHN_00323	ABJGGOKB_00610	PIGKNEIA_01240	AILEKONO_01216	CCALFPLO_01160	LIIDBHEN_01177	LFAEFAAI_01211	CPGHLNFA_01932	FMJBDMAA_01323	DNIICONI_00081	POJGFOLD_00145	CKBPABEM_00232	AJLJINNK_01166	KBMNLIJE_00099	ILIAOFMC_00279	HBCCCJDO_01168	PCDIOKBK_01147	EGEIJCCE_01185	KBDNDIJC_00151	KNIPFBIG_01158
exbD		Biopolymer transport protein ExbD	124	124	1	169	5374				446	446	446	BPHFIHDL_00193	KOCJOFNC_00001	LBCCIJBH_00722	BMJPMCHL_01801	JNBCBFPE_01178	CFPEFCNE_01580	GKBANEBM_00069	MFHEGGBM_01177	EGGFBFOM_01216	GKOCOOAB_01286	FBDPMFPL_01398	IMOPPBIF_00069	KIEMHAEH_00147	MJACAPHP_00884	OLNGHCGH_01247	DCCFGIBI_00001	INDHGBHN_00326	ABJGGOKB_00607	PIGKNEIA_01243	AILEKONO_01219	CCALFPLO_01163	LIIDBHEN_01180	LFAEFAAI_01214	CPGHLNFA_01990	FMJBDMAA_01320	DNIICONI_00078	POJGFOLD_00148	CKBPABEM_00229	AJLJINNK_01169	KBMNLIJE_00096	ILIAOFMC_00276	HBCCCJDO_01171	PCDIOKBK_01151	EGEIJCCE_01188	KBDNDIJC_01927	KNIPFBIG_01161
pyrE		Orotate phosphoribosyltransferase	124	124	1	169	5406				452	647	645	BPHFIHDL_00206	KOCJOFNC_01030	LBCCIJBH_01402	BMJPMCHL_00266	JNBCBFPE_01191	CFPEFCNE_01289	GKBANEBM_01456	MFHEGGBM_01190	EGGFBFOM_01229	GKOCOOAB_01576	FBDPMFPL_00378	IMOPPBIF_01447	KIEMHAEH_01449	MJACAPHP_01235	OLNGHCGH_01259	DCCFGIBI_01416	INDHGBHN_01347	ABJGGOKB_00593	PIGKNEIA_01258	AILEKONO_01234	CCALFPLO_01174	LIIDBHEN_01193	LFAEFAAI_01229	CPGHLNFA_01138	FMJBDMAA_00518	DNIICONI_01460	POJGFOLD_01225	CKBPABEM_01271	AJLJINNK_01181	KBMNLIJE_00450	ILIAOFMC_01305	HBCCCJDO_01184	PCDIOKBK_01165	EGEIJCCE_01200	KBDNDIJC_00415	KNIPFBIG_01175
tsaE		tRNA threonylcarbamoyladenosine biosynthesis protein TsaE	124	124	1	169	5438				455	488	456	BPHFIHDL_00221	KOCJOFNC_01202	LBCCIJBH_00467	BMJPMCHL_00282	JNBCBFPE_01207	CFPEFCNE_01675	GKBANEBM_00535	MFHEGGBM_01205	EGGFBFOM_01244	GKOCOOAB_01648	FBDPMFPL_01576	IMOPPBIF_00535	KIEMHAEH_01617	MJACAPHP_01399	OLNGHCGH_01274	DCCFGIBI_00394	INDHGBHN_01556	ABJGGOKB_00576	PIGKNEIA_01274	AILEKONO_01251	CCALFPLO_01190	LIIDBHEN_01212	LFAEFAAI_01244	CPGHLNFA_01323	FMJBDMAA_01888	DNIICONI_01536	POJGFOLD_00682	CKBPABEM_01347	AJLJINNK_01196	KBMNLIJE_00435	ILIAOFMC_01674	HBCCCJDO_01200	PCDIOKBK_01181	EGEIJCCE_01215	KBDNDIJC_01757	KNIPFBIG_01191
rlmN		Dual-specificity RNA methyltransferase RlmN	124	124	1	169	5469				770	1094	1091	BPHFIHDL_00233	KOCJOFNC_00404	LBCCIJBH_00455	BMJPMCHL_00132	JNBCBFPE_01219	CFPEFCNE_00948	GKBANEBM_00523	MFHEGGBM_01218	EGGFBFOM_01256	GKOCOOAB_01443	FBDPMFPL_01285	IMOPPBIF_00523	KIEMHAEH_00560	MJACAPHP_01223	OLNGHCGH_01286	DCCFGIBI_00406	INDHGBHN_01026	ABJGGOKB_00564	PIGKNEIA_01290	AILEKONO_01263	CCALFPLO_01202	LIIDBHEN_01224	LFAEFAAI_01256	CPGHLNFA_01119	FMJBDMAA_01082	DNIICONI_01134	POJGFOLD_00694	CKBPABEM_00872	AJLJINNK_01208	KBMNLIJE_00424	ILIAOFMC_00490	HBCCCJDO_01214	PCDIOKBK_01193	EGEIJCCE_01227	KBDNDIJC_00532	KNIPFBIG_01207
exoA		Exodeoxyribonuclease	124	124	1	169	5486				773	803	773	BPHFIHDL_00245	KOCJOFNC_00415	LBCCIJBH_00443	BMJPMCHL_00121	JNBCBFPE_01230	CFPEFCNE_00959	GKBANEBM_00512	MFHEGGBM_01230	EGGFBFOM_01268	GKOCOOAB_01335	FBDPMFPL_01431	IMOPPBIF_00512	KIEMHAEH_00549	MJACAPHP_01212	OLNGHCGH_01298	DCCFGIBI_00417	INDHGBHN_01037	ABJGGOKB_00553	PIGKNEIA_01301	AILEKONO_01275	CCALFPLO_01214	LIIDBHEN_01235	LFAEFAAI_01267	CPGHLNFA_01130	FMJBDMAA_01299	DNIICONI_01123	POJGFOLD_00705	CKBPABEM_00883	AJLJINNK_01220	KBMNLIJE_00413	ILIAOFMC_00501	HBCCCJDO_01226	PCDIOKBK_01205	EGEIJCCE_01239	KBDNDIJC_00521	KNIPFBIG_01218
KKKWG1_1185.p01		hypothetical protein	124	124	1	169	5493				350	350	350	BPHFIHDL_00250	KOCJOFNC_00420	LBCCIJBH_01419	BMJPMCHL_00116	JNBCBFPE_01235	CFPEFCNE_01431	GKBANEBM_00347	MFHEGGBM_01235	EGGFBFOM_01273	GKOCOOAB_00123	FBDPMFPL_00928	IMOPPBIF_00347	KIEMHAEH_00544	MJACAPHP_01433	OLNGHCGH_01303	DCCFGIBI_00276	INDHGBHN_01302	ABJGGOKB_00548	PIGKNEIA_01306	AILEKONO_01280	CCALFPLO_01219	LIIDBHEN_01240	LFAEFAAI_01272	CPGHLNFA_01600	FMJBDMAA_01049	DNIICONI_01422	POJGFOLD_00710	CKBPABEM_01824	AJLJINNK_01225	KBMNLIJE_01654	ILIAOFMC_00506	HBCCCJDO_01232	PCDIOKBK_01210	EGEIJCCE_01244	KBDNDIJC_01307	KNIPFBIG_01223
KKKWG1_1175.p01		hypothetical protein	124	124	1	169	5512				338	338	338	BPHFIHDL_00261	KOCJOFNC_00540	LBCCIJBH_00692	BMJPMCHL_01756	JNBCBFPE_01245	CFPEFCNE_00678	GKBANEBM_00337	MFHEGGBM_01246	EGGFBFOM_01284	GKOCOOAB_01962	FBDPMFPL_01956	IMOPPBIF_00337	KIEMHAEH_01821	MJACAPHP_00615	OLNGHCGH_01314	DCCFGIBI_00286	INDHGBHN_01826	ABJGGOKB_00538	PIGKNEIA_01319	AILEKONO_01291	CCALFPLO_01230	LIIDBHEN_01250	LFAEFAAI_01282	CPGHLNFA_00528	FMJBDMAA_01921	DNIICONI_01840	POJGFOLD_00777	CKBPABEM_00503	AJLJINNK_01235	KBMNLIJE_01886	ILIAOFMC_01894	HBCCCJDO_01242	PCDIOKBK_01220	EGEIJCCE_01256	KBDNDIJC_01777	KNIPFBIG_01237
panD		Aspartate 1-decarboxylase	124	124	1	169	5532				182	383	381	BPHFIHDL_00269	KOCJOFNC_00547	LBCCIJBH_00684	BMJPMCHL_00559	JNBCBFPE_01253	CFPEFCNE_00686	GKBANEBM_00330	MFHEGGBM_01254	EGGFBFOM_01292	GKOCOOAB_00349	FBDPMFPL_02017	IMOPPBIF_00330	KIEMHAEH_00960	MJACAPHP_00623	OLNGHCGH_01323	DCCFGIBI_00293	INDHGBHN_00773	ABJGGOKB_00531	PIGKNEIA_01327	AILEKONO_01299	CCALFPLO_01239	LIIDBHEN_01258	LFAEFAAI_01290	CPGHLNFA_00536	FMJBDMAA_00229	DNIICONI_00954	POJGFOLD_00769	CKBPABEM_00510	AJLJINNK_01243	KBMNLIJE_00955	ILIAOFMC_00785	HBCCCJDO_01253	PCDIOKBK_01228	EGEIJCCE_01265	KBDNDIJC_00661	KNIPFBIG_01245
KKKWG1_1166.p01		hypothetical protein	124	124	1	169	5534			Hypothetical protein with no hits to refseq/uniprot/clusters/cdd/tigrfams/pfam overlapping another protein with hits	1412	1871	1867	BPHFIHDL_00270	KOCJOFNC_00548	LBCCIJBH_00683	BMJPMCHL_00560	JNBCBFPE_01254	CFPEFCNE_00687	GKBANEBM_00329	MFHEGGBM_01255	EGGFBFOM_01293	GKOCOOAB_00348	FBDPMFPL_01603	IMOPPBIF_00329	KIEMHAEH_00961	MJACAPHP_00624	OLNGHCGH_01324	DCCFGIBI_00294	INDHGBHN_00772	ABJGGOKB_00530	PIGKNEIA_01328	AILEKONO_01300	CCALFPLO_01240	LIIDBHEN_01259	LFAEFAAI_01291	CPGHLNFA_00537	FMJBDMAA_00228	DNIICONI_00953	POJGFOLD_00768	CKBPABEM_00511	AJLJINNK_01244	KBMNLIJE_00956	ILIAOFMC_00786	HBCCCJDO_01254	PCDIOKBK_01229	EGEIJCCE_01266	KBDNDIJC_00662	KNIPFBIG_01246
KKKWG1_1163.p01		hypothetical protein	124	124	1	169	5537			Hypothetical protein with no hits to refseq/uniprot/clusters/cdd/tigrfams/pfam overlapping another protein with hits	434	434	434	BPHFIHDL_00273	KOCJOFNC_00551	LBCCIJBH_00680	BMJPMCHL_00563	JNBCBFPE_01257	CFPEFCNE_00690	GKBANEBM_00326	MFHEGGBM_01258	EGGFBFOM_01296	GKOCOOAB_00345	FBDPMFPL_01782	IMOPPBIF_00326	KIEMHAEH_00964	MJACAPHP_00627	OLNGHCGH_01327	DCCFGIBI_00297	INDHGBHN_00769	ABJGGOKB_00527	PIGKNEIA_01331	AILEKONO_01303	CCALFPLO_01243	LIIDBHEN_01262	LFAEFAAI_01294	CPGHLNFA_00540	FMJBDMAA_00225	DNIICONI_00950	POJGFOLD_00765	CKBPABEM_00514	AJLJINNK_01247	KBMNLIJE_00959	ILIAOFMC_00789	HBCCCJDO_01257	PCDIOKBK_01232	EGEIJCCE_01269	KBDNDIJC_00665	KNIPFBIG_01249
KKKWG1_1161.p01		Putative phospholipase A1	124	124	1	169	5539				569	1097	1092	BPHFIHDL_00275	KOCJOFNC_00553	LBCCIJBH_00678	BMJPMCHL_00565	JNBCBFPE_01259	CFPEFCNE_00692	GKBANEBM_00324	MFHEGGBM_01260	EGGFBFOM_01298	GKOCOOAB_00343	FBDPMFPL_01780	IMOPPBIF_00324	KIEMHAEH_00966	MJACAPHP_00629	OLNGHCGH_01329	DCCFGIBI_00299	INDHGBHN_00767	ABJGGOKB_00525	PIGKNEIA_01333	AILEKONO_01305	CCALFPLO_01245	LIIDBHEN_01264	LFAEFAAI_01296	CPGHLNFA_00542	FMJBDMAA_00223	DNIICONI_00948	POJGFOLD_00763	CKBPABEM_00516	AJLJINNK_01249	KBMNLIJE_00961	ILIAOFMC_00791	HBCCCJDO_01259	PCDIOKBK_01234	EGEIJCCE_01271	KBDNDIJC_00667	KNIPFBIG_01251
KKKWG1_1113.p01		hypothetical protein	124	124	1	169	5615			Hypothetical protein with no hits to refseq/uniprot/clusters/cdd/tigrfams/pfam overlapping another protein with hits	482	488	487	BPHFIHDL_00309	KOCJOFNC_00310	LBCCIJBH_01374	BMJPMCHL_00724	JNBCBFPE_01293	CFPEFCNE_00322	GKBANEBM_00358	MFHEGGBM_01295	EGGFBFOM_01332	GKOCOOAB_01587	FBDPMFPL_01277	IMOPPBIF_00358	KIEMHAEH_01676	MJACAPHP_00326	OLNGHCGH_01363	DCCFGIBI_01429	INDHGBHN_01647	ABJGGOKB_00487	PIGKNEIA_01373	AILEKONO_01350	CCALFPLO_01279	LIIDBHEN_01298	LFAEFAAI_01330	CPGHLNFA_00218	FMJBDMAA_01104	DNIICONI_01692	POJGFOLD_01472	CKBPABEM_00320	AJLJINNK_01285	KBMNLIJE_00619	ILIAOFMC_00325	HBCCCJDO_01293	PCDIOKBK_01268	EGEIJCCE_01305	KBDNDIJC_00992	KNIPFBIG_01290
trpS		Tryptophan--tRNA ligase	124	124	1	169	5616				275	1010	1004	BPHFIHDL_00310	KOCJOFNC_00309	LBCCIJBH_01373	BMJPMCHL_00725	JNBCBFPE_01294	CFPEFCNE_00323	GKBANEBM_00359	MFHEGGBM_01296	EGGFBFOM_01333	GKOCOOAB_01586	FBDPMFPL_01278	IMOPPBIF_00359	KIEMHAEH_01675	MJACAPHP_00325	OLNGHCGH_01364	DCCFGIBI_01428	INDHGBHN_01648	ABJGGOKB_00486	PIGKNEIA_01374	AILEKONO_01351	CCALFPLO_01280	LIIDBHEN_01299	LFAEFAAI_01331	CPGHLNFA_00217	FMJBDMAA_01105	DNIICONI_01693	POJGFOLD_01473	CKBPABEM_00321	AJLJINNK_01286	KBMNLIJE_00618	ILIAOFMC_00326	HBCCCJDO_01294	PCDIOKBK_01269	EGEIJCCE_01306	KBDNDIJC_00991	KNIPFBIG_01291
pyrI		Aspartate carbamoyltransferase regulatory chain	124	124	1	169	5618				179	458	455	BPHFIHDL_00312	KOCJOFNC_00307	LBCCIJBH_01371	BMJPMCHL_00727	JNBCBFPE_01296	CFPEFCNE_00325	GKBANEBM_00361	MFHEGGBM_01298	EGGFBFOM_01335	GKOCOOAB_01799	FBDPMFPL_01987	IMOPPBIF_00361	KIEMHAEH_01673	MJACAPHP_00323	OLNGHCGH_01366	DCCFGIBI_01426	INDHGBHN_01650	ABJGGOKB_00484	PIGKNEIA_01376	AILEKONO_01353	CCALFPLO_01282	LIIDBHEN_01301	LFAEFAAI_01333	CPGHLNFA_00215	FMJBDMAA_01970	DNIICONI_01695	POJGFOLD_01475	CKBPABEM_00323	AJLJINNK_01288	KBMNLIJE_00616	ILIAOFMC_00328	HBCCCJDO_01296	PCDIOKBK_01271	EGEIJCCE_01308	KBDNDIJC_00989	KNIPFBIG_01293
KKKWG1_1101.p01		hypothetical protein	124	124	1	169	5635				164	623	619	BPHFIHDL_00321	KOCJOFNC_00298	LBCCIJBH_00746	BMJPMCHL_01118	JNBCBFPE_01305	CFPEFCNE_00334	GKBANEBM_00370	MFHEGGBM_01307	EGGFBFOM_01344	GKOCOOAB_00392	FBDPMFPL_00247	IMOPPBIF_00370	KIEMHAEH_00776	MJACAPHP_00312	OLNGHCGH_01375	DCCFGIBI_00826	INDHGBHN_00566	ABJGGOKB_00475	PIGKNEIA_01385	AILEKONO_01362	CCALFPLO_01291	LIIDBHEN_01310	LFAEFAAI_01343	CPGHLNFA_00204	FMJBDMAA_00025	DNIICONI_00688	POJGFOLD_00834	CKBPABEM_00332	AJLJINNK_01298	KBMNLIJE_00607	ILIAOFMC_00337	HBCCCJDO_01307	PCDIOKBK_01280	EGEIJCCE_01317	KBDNDIJC_00266	KNIPFBIG_01302
tcyB		L-cystine transport system permease protein TcyB	124	124	1	169	5670				683	716	715	BPHFIHDL_00335	KOCJOFNC_00283	LBCCIJBH_00731	BMJPMCHL_00668	JNBCBFPE_01320	CFPEFCNE_00349	GKBANEBM_00387	MFHEGGBM_01322	EGGFBFOM_01359	GKOCOOAB_01311	FBDPMFPL_00612	IMOPPBIF_00387	KIEMHAEH_00761	MJACAPHP_00297	OLNGHCGH_01389	DCCFGIBI_00809	INDHGBHN_00581	ABJGGOKB_00458	PIGKNEIA_01402	AILEKONO_01377	CCALFPLO_01305	LIIDBHEN_01324	LFAEFAAI_01358	CPGHLNFA_00189	FMJBDMAA_00040	DNIICONI_00703	POJGFOLD_00819	CKBPABEM_00347	AJLJINNK_01313	KBMNLIJE_00592	ILIAOFMC_00352	HBCCCJDO_01322	PCDIOKBK_01294	EGEIJCCE_01331	KBDNDIJC_00281	KNIPFBIG_01319
rpmE2		50S ribosomal protein L31 type B	124	124	1	169	4163				272	272	272	BPHFIHDL_00355	KOCJOFNC_01082	LBCCIJBH_01472	BMJPMCHL_01233	JNBCBFPE_01337	CFPEFCNE_01418	GKBANEBM_01470	MFHEGGBM_01340	EGGFBFOM_01377	GKOCOOAB_01572	FBDPMFPL_01490	IMOPPBIF_01465	KIEMHAEH_01404	MJACAPHP_01749	OLNGHCGH_01405	DCCFGIBI_01447	INDHGBHN_01419	ABJGGOKB_00437	PIGKNEIA_01421	AILEKONO_01400	CCALFPLO_01322	LIIDBHEN_01343	LFAEFAAI_01377	CPGHLNFA_01739	FMJBDMAA_01140	DNIICONI_01284	POJGFOLD_01250	CKBPABEM_01187	AJLJINNK_01329	KBMNLIJE_00399	ILIAOFMC_01517	HBCCCJDO_01341	PCDIOKBK_01312	EGEIJCCE_01350	KBDNDIJC_01297	KNIPFBIG_01337
dcd		dCTP deaminase	124	124	1	169	2742				566	566	566	BPHFIHDL_00368	KOCJOFNC_00748	LBCCIJBH_00935	BMJPMCHL_00596	JNBCBFPE_01350	CFPEFCNE_00871	GKBANEBM_00698	MFHEGGBM_01351	EGGFBFOM_01388	GKOCOOAB_00935	FBDPMFPL_00455	IMOPPBIF_00669	KIEMHAEH_00796	MJACAPHP_00820	OLNGHCGH_01418	DCCFGIBI_00944	INDHGBHN_00600	ABJGGOKB_00804	PIGKNEIA_00793	AILEKONO_01419	CCALFPLO_01334	LIIDBHEN_01354	LFAEFAAI_01391	CPGHLNFA_00757	FMJBDMAA_00796	DNIICONI_00722	POJGFOLD_00917	CKBPABEM_00625	AJLJINNK_01340	KBMNLIJE_01245	ILIAOFMC_00602	HBCCCJDO_01354	PCDIOKBK_01324	EGEIJCCE_01360	KBDNDIJC_00709	KNIPFBIG_00712
rpsA		30S ribosomal protein S1	124	124	1	169	2734				1673	1745	1698	BPHFIHDL_00373	KOCJOFNC_00753	LBCCIJBH_00940	BMJPMCHL_00601	JNBCBFPE_01355	CFPEFCNE_00866	GKBANEBM_00703	MFHEGGBM_01356	EGGFBFOM_01393	GKOCOOAB_00504	FBDPMFPL_00449	IMOPPBIF_00664	KIEMHAEH_00801	MJACAPHP_00815	OLNGHCGH_01424	DCCFGIBI_00939	INDHGBHN_00605	ABJGGOKB_00799	PIGKNEIA_00798	AILEKONO_01424	CCALFPLO_01339	LIIDBHEN_01359	LFAEFAAI_01396	CPGHLNFA_00762	FMJBDMAA_00802	DNIICONI_00727	POJGFOLD_00912	CKBPABEM_00620	AJLJINNK_01346	KBMNLIJE_01240	ILIAOFMC_00597	HBCCCJDO_01359	PCDIOKBK_01330	EGEIJCCE_01367	KBDNDIJC_01782	KNIPFBIG_00717
KKKWG1_1029.p01		hypothetical protein	124	124	1	169	2722				203	401	399	BPHFIHDL_00383	KOCJOFNC_00763	LBCCIJBH_00950	BMJPMCHL_01734	JNBCBFPE_01365	CFPEFCNE_00856	GKBANEBM_00713	MFHEGGBM_01366	EGGFBFOM_01403	GKOCOOAB_01393	FBDPMFPL_01291	IMOPPBIF_00654	KIEMHAEH_00811	MJACAPHP_00805	OLNGHCGH_01434	DCCFGIBI_00929	INDHGBHN_00615	ABJGGOKB_00789	PIGKNEIA_00808	AILEKONO_01434	CCALFPLO_01349	LIIDBHEN_01369	LFAEFAAI_01406	CPGHLNFA_00772	FMJBDMAA_01706	DNIICONI_00737	POJGFOLD_00902	CKBPABEM_00610	AJLJINNK_01356	KBMNLIJE_01589	ILIAOFMC_00587	HBCCCJDO_01369	PCDIOKBK_01340	EGEIJCCE_01377	KBDNDIJC_01824	KNIPFBIG_00727
KKKWG1_1024.p01		hypothetical protein	124	124	1	169	2714				296	296	296	BPHFIHDL_00389	KOCJOFNC_01712	LBCCIJBH_01501	BMJPMCHL_01919	JNBCBFPE_01367	CFPEFCNE_01244	GKBANEBM_01507	MFHEGGBM_01368	EGGFBFOM_01406	GKOCOOAB_01559	FBDPMFPL_01979	IMOPPBIF_01494	KIEMHAEH_01860	MJACAPHP_01501	OLNGHCGH_01439	DCCFGIBI_01502	INDHGBHN_01872	ABJGGOKB_00784	PIGKNEIA_00812	AILEKONO_01441	CCALFPLO_01351	LIIDBHEN_01374	LFAEFAAI_01411	CPGHLNFA_01437	FMJBDMAA_01786	DNIICONI_01873	POJGFOLD_01536	CKBPABEM_01728	AJLJINNK_01362	KBMNLIJE_01728	ILIAOFMC_01938	HBCCCJDO_01375	PCDIOKBK_01345	EGEIJCCE_01380	KBDNDIJC_01618	KNIPFBIG_00731
metK		S-adenosylmethionine synthase	124	124	1	169	2693				1139	1169	1168	BPHFIHDL_00397	KOCJOFNC_01829	LBCCIJBH_01509	BMJPMCHL_01672	JNBCBFPE_01375	CFPEFCNE_01236	GKBANEBM_01515	MFHEGGBM_01377	EGGFBFOM_01414	GKOCOOAB_00274	FBDPMFPL_00845	IMOPPBIF_01486	KIEMHAEH_01807	MJACAPHP_01492	OLNGHCGH_01447	DCCFGIBI_01510	INDHGBHN_01804	ABJGGOKB_00776	PIGKNEIA_00820	AILEKONO_01449	CCALFPLO_01359	LIIDBHEN_01382	LFAEFAAI_01419	CPGHLNFA_01428	FMJBDMAA_01254	DNIICONI_01825	POJGFOLD_01527	CKBPABEM_01817	AJLJINNK_01371	KBMNLIJE_01845	ILIAOFMC_01821	HBCCCJDO_01383	PCDIOKBK_01353	EGEIJCCE_01388	KBDNDIJC_01660	KNIPFBIG_00739
hemN		Oxygen-independent coproporphyrinogen III oxidase	124	124	1	169	2628				1535	1535	1535	BPHFIHDL_00427	KOCJOFNC_01042	LBCCIJBH_01441	BMJPMCHL_01271	JNBCBFPE_01405	CFPEFCNE_01254	GKBANEBM_01179	MFHEGGBM_01406	EGGFBFOM_01443	GKOCOOAB_00661	FBDPMFPL_00541	IMOPPBIF_01192	KIEMHAEH_01472	MJACAPHP_00342	OLNGHCGH_01477	DCCFGIBI_01472	INDHGBHN_01393	ABJGGOKB_00745	PIGKNEIA_00752	AILEKONO_01486	CCALFPLO_01388	LIIDBHEN_01412	LFAEFAAI_01450	CPGHLNFA_00721	FMJBDMAA_01089	DNIICONI_01498	POJGFOLD_01370	CKBPABEM_01164	AJLJINNK_01403	KBMNLIJE_01452	ILIAOFMC_01216	HBCCCJDO_01415	PCDIOKBK_01385	EGEIJCCE_01417	KBDNDIJC_01323	KNIPFBIG_00671
KKKWG1_0976.p01		hypothetical protein	124	124	1	169	2624				176	176	176	BPHFIHDL_00430	KOCJOFNC_01039	LBCCIJBH_01444	BMJPMCHL_01268	JNBCBFPE_01408	CFPEFCNE_01251	GKBANEBM_01182	MFHEGGBM_01409	EGGFBFOM_01446	GKOCOOAB_00664	FBDPMFPL_00538	IMOPPBIF_01195	KIEMHAEH_01469	MJACAPHP_00345	OLNGHCGH_01480	DCCFGIBI_01469	INDHGBHN_01390	ABJGGOKB_00742	PIGKNEIA_00749	AILEKONO_01489	CCALFPLO_01391	LIIDBHEN_01415	LFAEFAAI_01453	CPGHLNFA_00724	FMJBDMAA_01748	DNIICONI_01501	POJGFOLD_01870	CKBPABEM_01161	AJLJINNK_01407	KBMNLIJE_01449	ILIAOFMC_01213	HBCCCJDO_01418	PCDIOKBK_01388	EGEIJCCE_01420	KBDNDIJC_01320	KNIPFBIG_00668
KKKWG1_0901.p01		hypothetical protein	124	124	1	169	238				431	431	431	BPHFIHDL_00439	KOCJOFNC_01259	LBCCIJBH_01390	BMJPMCHL_00478	JNBCBFPE_01417	CFPEFCNE_01728	GKBANEBM_00884	MFHEGGBM_01418	EGGFBFOM_01455	GKOCOOAB_01652	FBDPMFPL_00726	IMOPPBIF_00899	KIEMHAEH_01029	MJACAPHP_01017	OLNGHCGH_01490	DCCFGIBI_00879	INDHGBHN_01203	ABJGGOKB_00356	PIGKNEIA_01499	AILEKONO_01500	CCALFPLO_01400	LIIDBHEN_01424	LFAEFAAI_01460	CPGHLNFA_00931	FMJBDMAA_00418	DNIICONI_00977	POJGFOLD_01003	CKBPABEM_00820	AJLJINNK_01414	KBMNLIJE_01072	ILIAOFMC_01195	HBCCCJDO_01426	PCDIOKBK_01398	EGEIJCCE_01429	KBDNDIJC_00902	KNIPFBIG_00461
ibaG		Acid stress protein IbaG	124	124	1	169	264				251	251	251	BPHFIHDL_00456	KOCJOFNC_01240	LBCCIJBH_01697	BMJPMCHL_01348	JNBCBFPE_01434	CFPEFCNE_01710	GKBANEBM_00867	MFHEGGBM_01436	EGGFBFOM_01473	GKOCOOAB_01924	FBDPMFPL_00699	IMOPPBIF_00916	KIEMHAEH_01012	MJACAPHP_01703	OLNGHCGH_01507	DCCFGIBI_00896	INDHGBHN_01469	ABJGGOKB_00339	PIGKNEIA_01518	AILEKONO_01517	CCALFPLO_01418	LIIDBHEN_01441	LFAEFAAI_01477	CPGHLNFA_01651	FMJBDMAA_01211	DNIICONI_00960	POJGFOLD_00986	CKBPABEM_00839	AJLJINNK_01431	KBMNLIJE_01089	ILIAOFMC_01695	HBCCCJDO_01443	PCDIOKBK_01415	EGEIJCCE_01447	KBDNDIJC_01154	KNIPFBIG_00442
KKKWG1_0879.p01		hypothetical protein	124	124	1	169	268				704	704	704	BPHFIHDL_00460	KOCJOFNC_00650	LBCCIJBH_01487	BMJPMCHL_01418	JNBCBFPE_01438	CFPEFCNE_00445	GKBANEBM_00682	MFHEGGBM_01440	EGGFBFOM_01477	GKOCOOAB_00181	FBDPMFPL_00023	IMOPPBIF_00778	KIEMHAEH_00891	MJACAPHP_00552	OLNGHCGH_01511	DCCFGIBI_00751	INDHGBHN_00726	ABJGGOKB_00335	PIGKNEIA_01522	AILEKONO_01522	CCALFPLO_01422	LIIDBHEN_01445	LFAEFAAI_01481	CPGHLNFA_00866	FMJBDMAA_00607	DNIICONI_00824	POJGFOLD_01796	CKBPABEM_00640	AJLJINNK_01435	KBMNLIJE_00240	ILIAOFMC_00004	HBCCCJDO_01447	PCDIOKBK_01419	EGEIJCCE_01451	KBDNDIJC_01330	KNIPFBIG_00438
uppP		Undecaprenyl-diphosphatase	124	124	1	169	269				827	863	862	BPHFIHDL_00461	KOCJOFNC_00651	LBCCIJBH_01488	BMJPMCHL_01417	JNBCBFPE_01439	CFPEFCNE_00446	GKBANEBM_00681	MFHEGGBM_01441	EGGFBFOM_01478	GKOCOOAB_00180	FBDPMFPL_00022	IMOPPBIF_00779	KIEMHAEH_00890	MJACAPHP_00551	OLNGHCGH_01512	DCCFGIBI_00750	INDHGBHN_00725	ABJGGOKB_00334	PIGKNEIA_01523	AILEKONO_01523	CCALFPLO_01423	LIIDBHEN_01446	LFAEFAAI_01482	CPGHLNFA_00867	FMJBDMAA_00608	DNIICONI_00825	POJGFOLD_01795	CKBPABEM_00641	AJLJINNK_01436	KBMNLIJE_00239	ILIAOFMC_00005	HBCCCJDO_01448	PCDIOKBK_01420	EGEIJCCE_01452	KBDNDIJC_01331	KNIPFBIG_00437
aroG		Phospho-2-dehydro-3-deoxyheptonate aldolase, Phe-sensitive	124	124	1	169	272				419	1052	1046	BPHFIHDL_00463	KOCJOFNC_00653	LBCCIJBH_01490	BMJPMCHL_01415	JNBCBFPE_01441	CFPEFCNE_00448	GKBANEBM_00679	MFHEGGBM_01443	EGGFBFOM_01480	GKOCOOAB_00178	FBDPMFPL_00020	IMOPPBIF_00781	KIEMHAEH_00888	MJACAPHP_00549	OLNGHCGH_01514	DCCFGIBI_00748	INDHGBHN_00723	ABJGGOKB_00332	PIGKNEIA_01525	AILEKONO_01525	CCALFPLO_01425	LIIDBHEN_01448	LFAEFAAI_01484	CPGHLNFA_00869	FMJBDMAA_00610	DNIICONI_00827	POJGFOLD_00149	CKBPABEM_00643	AJLJINNK_01438	KBMNLIJE_00237	ILIAOFMC_00007	HBCCCJDO_01450	PCDIOKBK_01422	EGEIJCCE_01454	KBDNDIJC_01333	KNIPFBIG_00435
nrdB		Ribonucleoside-diphosphate reductase 1 subunit beta	124	124	1	169	285				974	1154	1152	BPHFIHDL_00472	KOCJOFNC_00662	LBCCIJBH_00925	BMJPMCHL_01259	JNBCBFPE_01450	CFPEFCNE_00456	GKBANEBM_00671	MFHEGGBM_01452	EGGFBFOM_01489	GKOCOOAB_00170	FBDPMFPL_00012	IMOPPBIF_00789	KIEMHAEH_00879	MJACAPHP_00540	OLNGHCGH_01523	DCCFGIBI_00740	INDHGBHN_00714	ABJGGOKB_00324	PIGKNEIA_01534	AILEKONO_00536	CCALFPLO_01434	LIIDBHEN_01457	LFAEFAAI_01493	CPGHLNFA_00878	FMJBDMAA_01799	DNIICONI_00836	POJGFOLD_00158	CKBPABEM_00652	AJLJINNK_01448	KBMNLIJE_00228	ILIAOFMC_00016	HBCCCJDO_01460	PCDIOKBK_01431	EGEIJCCE_01463	KBDNDIJC_01407	KNIPFBIG_00426
KKKWG1_0863.p01		hypothetical protein	124	124	1	169	289				332	332	332	BPHFIHDL_00475	KOCJOFNC_00665	LBCCIJBH_00922	BMJPMCHL_01256	JNBCBFPE_01453	CFPEFCNE_00459	GKBANEBM_00668	MFHEGGBM_01455	EGGFBFOM_01492	GKOCOOAB_01640	FBDPMFPL_00009	IMOPPBIF_00792	KIEMHAEH_00876	MJACAPHP_00537	OLNGHCGH_01526	DCCFGIBI_00737	INDHGBHN_00711	ABJGGOKB_00321	PIGKNEIA_01537	AILEKONO_00533	CCALFPLO_01437	LIIDBHEN_01460	LFAEFAAI_01496	CPGHLNFA_00881	FMJBDMAA_00532	DNIICONI_00839	POJGFOLD_00161	CKBPABEM_00655	AJLJINNK_01451	KBMNLIJE_00225	ILIAOFMC_00019	HBCCCJDO_01463	PCDIOKBK_01434	EGEIJCCE_01466	KBDNDIJC_01404	KNIPFBIG_00423
KKKWG1_0860.p01		hypothetical protein	124	124	1	169	294				725	872	870	BPHFIHDL_00478	KOCJOFNC_00668	LBCCIJBH_00919	BMJPMCHL_01253	JNBCBFPE_01456	CFPEFCNE_00462	GKBANEBM_00665	MFHEGGBM_01458	EGGFBFOM_01495	GKOCOOAB_00712	FBDPMFPL_00006	IMOPPBIF_00795	KIEMHAEH_00873	MJACAPHP_00534	OLNGHCGH_01529	DCCFGIBI_00734	INDHGBHN_00708	ABJGGOKB_00318	PIGKNEIA_01540	AILEKONO_00530	CCALFPLO_01440	LIIDBHEN_01463	LFAEFAAI_01499	CPGHLNFA_00884	FMJBDMAA_00529	DNIICONI_00842	POJGFOLD_00164	CKBPABEM_00658	AJLJINNK_01454	KBMNLIJE_00222	ILIAOFMC_00022	HBCCCJDO_01466	PCDIOKBK_01437	EGEIJCCE_01469	KBDNDIJC_01683	KNIPFBIG_00420
cspG		Cold shock-like protein CspG	124	124	1	169	2545				203	218	203	BPHFIHDL_00487	KOCJOFNC_00674	LBCCIJBH_00910	BMJPMCHL_01363	JNBCBFPE_01465	CFPEFCNE_00471	GKBANEBM_00658	MFHEGGBM_01467	EGGFBFOM_01504	GKOCOOAB_01548	FBDPMFPL_00791	IMOPPBIF_00802	KIEMHAEH_00866	MJACAPHP_00525	OLNGHCGH_01538	DCCFGIBI_00727	INDHGBHN_00701	ABJGGOKB_00311	PIGKNEIA_01547	AILEKONO_00521	CCALFPLO_01449	LIIDBHEN_01472	LFAEFAAI_01508	CPGHLNFA_01776	FMJBDMAA_01557	DNIICONI_00849	POJGFOLD_00171	CKBPABEM_00664	AJLJINNK_01463	KBMNLIJE_00215	ILIAOFMC_00029	HBCCCJDO_01475	PCDIOKBK_01448	EGEIJCCE_01478	KBDNDIJC_01396	KNIPFBIG_00413
KKKWG1_0848.p01		hypothetical protein	124	124	1	169	2541				431	482	431	BPHFIHDL_00491	KOCJOFNC_01673	LBCCIJBH_00907	BMJPMCHL_00954	JNBCBFPE_01468	CFPEFCNE_00474	GKBANEBM_00655	MFHEGGBM_01470	EGGFBFOM_01507	GKOCOOAB_01621	FBDPMFPL_01721	IMOPPBIF_01901	KIEMHAEH_00445	MJACAPHP_00522	OLNGHCGH_01541	DCCFGIBI_01917	INDHGBHN_00242	ABJGGOKB_00308	PIGKNEIA_01550	AILEKONO_00518	CCALFPLO_01452	LIIDBHEN_01475	LFAEFAAI_01511	CPGHLNFA_01887	FMJBDMAA_01583	DNIICONI_01862	POJGFOLD_00174	CKBPABEM_01689	AJLJINNK_01466	KBMNLIJE_00212	ILIAOFMC_00032	HBCCCJDO_01478	PCDIOKBK_01451	EGEIJCCE_01481	KBDNDIJC_01831	KNIPFBIG_00410
rpsT		30S ribosomal protein S20	124	124	1	169	2539				263	263	263	BPHFIHDL_00492	KOCJOFNC_01672	LBCCIJBH_00906	BMJPMCHL_00955	JNBCBFPE_01469	CFPEFCNE_00475	GKBANEBM_00654	MFHEGGBM_01471	EGGFBFOM_01508	GKOCOOAB_01622	FBDPMFPL_01720	IMOPPBIF_01900	KIEMHAEH_00446	MJACAPHP_00521	OLNGHCGH_01542	DCCFGIBI_01916	INDHGBHN_00243	ABJGGOKB_00307	PIGKNEIA_01551	AILEKONO_00517	CCALFPLO_01453	LIIDBHEN_01476	LFAEFAAI_01512	CPGHLNFA_01888	FMJBDMAA_01582	DNIICONI_01861	POJGFOLD_00175	CKBPABEM_01688	AJLJINNK_01467	KBMNLIJE_00211	ILIAOFMC_00033	HBCCCJDO_01479	PCDIOKBK_01452	EGEIJCCE_01482	KBDNDIJC_01830	KNIPFBIG_00409
rppH		RNA pyrophosphohydrolase	124	124	1	169	2538				482	545	544	BPHFIHDL_00493	KOCJOFNC_01671	LBCCIJBH_00905	BMJPMCHL_00956	JNBCBFPE_01470	CFPEFCNE_00476	GKBANEBM_00653	MFHEGGBM_01472	EGGFBFOM_01509	GKOCOOAB_01623	FBDPMFPL_01719	IMOPPBIF_01899	KIEMHAEH_00447	MJACAPHP_00520	OLNGHCGH_01543	DCCFGIBI_01915	INDHGBHN_00244	ABJGGOKB_00306	PIGKNEIA_01552	AILEKONO_00516	CCALFPLO_01454	LIIDBHEN_01477	LFAEFAAI_01513	CPGHLNFA_01889	FMJBDMAA_01581	DNIICONI_01860	POJGFOLD_00176	CKBPABEM_01687	AJLJINNK_01468	KBMNLIJE_00210	ILIAOFMC_00034	HBCCCJDO_01480	PCDIOKBK_01453	EGEIJCCE_01483	KBDNDIJC_01829	KNIPFBIG_00408
galE		UDP-glucose 4-epimerase	124	124	1	169	347				1016	1016	1016	BPHFIHDL_00509	KOCJOFNC_00700	LBCCIJBH_01615	BMJPMCHL_00411	JNBCBFPE_01480	CFPEFCNE_01610	GKBANEBM_00743	MFHEGGBM_01481	EGGFBFOM_01523	GKOCOOAB_01109	FBDPMFPL_00471	IMOPPBIF_01369	KIEMHAEH_01217	MJACAPHP_01620	OLNGHCGH_01560	DCCFGIBI_01331	INDHGBHN_01017	ABJGGOKB_00275	PIGKNEIA_01584	AILEKONO_00499	CCALFPLO_01460	LIIDBHEN_01485	LFAEFAAI_01526	CPGHLNFA_01569	FMJBDMAA_00676	DNIICONI_00915	POJGFOLD_01193	CKBPABEM_00751	AJLJINNK_01480	KBMNLIJE_00642	ILIAOFMC_00106	HBCCCJDO_01489	PCDIOKBK_01462	EGEIJCCE_01493	KBDNDIJC_00554	KNIPFBIG_00375
ettA		Energy-dependent translational throttle protein EttA	124	124	1	169	357				245	1673	1661	BPHFIHDL_00513	KOCJOFNC_00696	LBCCIJBH_01611	BMJPMCHL_00406	JNBCBFPE_01484	CFPEFCNE_01614	GKBANEBM_00739	MFHEGGBM_01485	EGGFBFOM_01527	GKOCOOAB_01105	FBDPMFPL_00467	IMOPPBIF_01365	KIEMHAEH_01214	MJACAPHP_01625	OLNGHCGH_01564	DCCFGIBI_01327	INDHGBHN_01014	ABJGGOKB_00279	PIGKNEIA_01580	AILEKONO_00495	CCALFPLO_01464	LIIDBHEN_01490	LFAEFAAI_01530	CPGHLNFA_01565	FMJBDMAA_01099	DNIICONI_00918	POJGFOLD_01189	CKBPABEM_00755	AJLJINNK_01484	KBMNLIJE_00638	ILIAOFMC_00101	HBCCCJDO_01493	PCDIOKBK_01466	EGEIJCCE_01497	KBDNDIJC_00550	KNIPFBIG_00379
yajC		Sec translocon accessory complex subunit YajC	124	124	1	169	361				341	350	341	BPHFIHDL_00516	KOCJOFNC_00693	LBCCIJBH_01608	BMJPMCHL_00403	JNBCBFPE_01487	CFPEFCNE_01671	GKBANEBM_00736	MFHEGGBM_01488	EGGFBFOM_01530	GKOCOOAB_00641	FBDPMFPL_01448	IMOPPBIF_01362	KIEMHAEH_01211	MJACAPHP_01652	OLNGHCGH_01567	DCCFGIBI_01324	INDHGBHN_01011	ABJGGOKB_00282	PIGKNEIA_01577	AILEKONO_00492	CCALFPLO_01467	LIIDBHEN_01493	LFAEFAAI_01533	CPGHLNFA_01595	FMJBDMAA_00679	DNIICONI_00921	POJGFOLD_01186	CKBPABEM_00758	AJLJINNK_01487	KBMNLIJE_00635	ILIAOFMC_00098	HBCCCJDO_01496	PCDIOKBK_01469	EGEIJCCE_01500	KBDNDIJC_00547	KNIPFBIG_00382
yciB		putative intracellular septation protein A	124	124	1	169	380				545	545	545	BPHFIHDL_00528	KOCJOFNC_00681	LBCCIJBH_01574	BMJPMCHL_00969	JNBCBFPE_01499	CFPEFCNE_01338	GKBANEBM_00725	MFHEGGBM_01500	EGGFBFOM_01542	GKOCOOAB_00241	FBDPMFPL_01091	IMOPPBIF_01295	KIEMHAEH_01623	MJACAPHP_01611	OLNGHCGH_01579	DCCFGIBI_01270	INDHGBHN_00999	ABJGGOKB_00293	PIGKNEIA_01565	AILEKONO_00480	CCALFPLO_01479	LIIDBHEN_01504	LFAEFAAI_01545	CPGHLNFA_01560	FMJBDMAA_00584	DNIICONI_00933	POJGFOLD_00226	CKBPABEM_00770	AJLJINNK_01500	KBMNLIJE_01672	ILIAOFMC_00086	HBCCCJDO_01509	PCDIOKBK_01481	EGEIJCCE_01512	KBDNDIJC_01545	KNIPFBIG_00395
mglB		D-galactose-binding periplasmic protein	124	124	1	169	1251				512	1043	1038	BPHFIHDL_00598	KOCJOFNC_00390	LBCCIJBH_00608	BMJPMCHL_01367	JNBCBFPE_01592	CFPEFCNE_00010	GKBANEBM_00427	MFHEGGBM_01594	EGGFBFOM_01651	GKOCOOAB_00692	FBDPMFPL_01611	IMOPPBIF_00399	KIEMHAEH_00679	MJACAPHP_00444	OLNGHCGH_01702	DCCFGIBI_00464	INDHGBHN_00499	ABJGGOKB_00121	PIGKNEIA_00303	AILEKONO_01788	CCALFPLO_01576	LIIDBHEN_01595	LFAEFAAI_01655	CPGHLNFA_00360	FMJBDMAA_00834	DNIICONI_00542	POJGFOLD_00608	CKBPABEM_00400	AJLJINNK_01583	KBMNLIJE_00748	ILIAOFMC_00969	HBCCCJDO_01595	PCDIOKBK_01570	EGEIJCCE_01616	KBDNDIJC_00286	KNIPFBIG_01658
KKKWG1_2158.p01		hypothetical protein	124	124	1	169	1236				212	1001	994	BPHFIHDL_00607	KOCJOFNC_00381	LBCCIJBH_00617	BMJPMCHL_00713	JNBCBFPE_01601	CFPEFCNE_00019	GKBANEBM_00418	MFHEGGBM_01603	EGGFBFOM_01660	GKOCOOAB_00570	FBDPMFPL_01148	IMOPPBIF_00408	KIEMHAEH_00670	MJACAPHP_00453	OLNGHCGH_01711	DCCFGIBI_00473	INDHGBHN_00508	ABJGGOKB_00130	PIGKNEIA_00312	AILEKONO_01779	CCALFPLO_01585	LIIDBHEN_01604	LFAEFAAI_01664	CPGHLNFA_00351	FMJBDMAA_00136	DNIICONI_00551	POJGFOLD_00617	CKBPABEM_00409	AJLJINNK_01592	KBMNLIJE_00757	ILIAOFMC_00960	HBCCCJDO_01604	PCDIOKBK_01579	EGEIJCCE_01625	KBDNDIJC_00295	KNIPFBIG_01649
hsrA		putative transport protein HsrA	124	124	1	169	1235				1373	1373	1373	BPHFIHDL_00608	KOCJOFNC_00380	LBCCIJBH_00618	BMJPMCHL_00712	JNBCBFPE_01602	CFPEFCNE_00020	GKBANEBM_00417	MFHEGGBM_01604	EGGFBFOM_01661	GKOCOOAB_00571	FBDPMFPL_01149	IMOPPBIF_00409	KIEMHAEH_00669	MJACAPHP_00454	OLNGHCGH_01712	DCCFGIBI_00474	INDHGBHN_00509	ABJGGOKB_00131	PIGKNEIA_00313	AILEKONO_01778	CCALFPLO_01586	LIIDBHEN_01605	LFAEFAAI_01665	CPGHLNFA_00350	FMJBDMAA_00137	DNIICONI_00552	POJGFOLD_00618	CKBPABEM_00410	AJLJINNK_01593	KBMNLIJE_00758	ILIAOFMC_00959	HBCCCJDO_01605	PCDIOKBK_01580	EGEIJCCE_01626	KBDNDIJC_00296	KNIPFBIG_01648
lolD		Lipoprotein-releasing system ATP-binding protein LolD	124	124	1	169	1232				482	686	684	BPHFIHDL_00611	KOCJOFNC_00377	LBCCIJBH_00621	BMJPMCHL_00709	JNBCBFPE_01605	CFPEFCNE_00023	GKBANEBM_00414	MFHEGGBM_01607	EGGFBFOM_01664	GKOCOOAB_00574	FBDPMFPL_01152	IMOPPBIF_00412	KIEMHAEH_00666	MJACAPHP_00457	OLNGHCGH_01715	DCCFGIBI_00477	INDHGBHN_00512	ABJGGOKB_00134	PIGKNEIA_00316	AILEKONO_01775	CCALFPLO_01589	LIIDBHEN_01608	LFAEFAAI_01668	CPGHLNFA_00347	FMJBDMAA_00140	DNIICONI_00555	POJGFOLD_00621	CKBPABEM_00413	AJLJINNK_01596	KBMNLIJE_00761	ILIAOFMC_00956	HBCCCJDO_01608	PCDIOKBK_01583	EGEIJCCE_01629	KBDNDIJC_00299	KNIPFBIG_01645
lolE		Lipoprotein-releasing system transmembrane protein LolE	124	124	1	169	1230				1133	1256	1255	BPHFIHDL_00612	KOCJOFNC_00376	LBCCIJBH_00622	BMJPMCHL_00708	JNBCBFPE_01606	CFPEFCNE_00024	GKBANEBM_00413	MFHEGGBM_01608	EGGFBFOM_01665	GKOCOOAB_00575	FBDPMFPL_01119	IMOPPBIF_00413	KIEMHAEH_00665	MJACAPHP_00458	OLNGHCGH_01716	DCCFGIBI_00478	INDHGBHN_00513	ABJGGOKB_00135	PIGKNEIA_00317	AILEKONO_01774	CCALFPLO_01590	LIIDBHEN_01609	LFAEFAAI_01669	CPGHLNFA_00346	FMJBDMAA_00141	DNIICONI_00556	POJGFOLD_00622	CKBPABEM_00414	AJLJINNK_01597	KBMNLIJE_00762	ILIAOFMC_00955	HBCCCJDO_01609	PCDIOKBK_01584	EGEIJCCE_01630	KBDNDIJC_00300	KNIPFBIG_01644
KKKWG1_2152.p01		hypothetical protein	124	124	1	169	1229				638	638	638	BPHFIHDL_00613	KOCJOFNC_00375	LBCCIJBH_00623	BMJPMCHL_00707	JNBCBFPE_01607	CFPEFCNE_00025	GKBANEBM_00412	MFHEGGBM_01609	EGGFBFOM_01666	GKOCOOAB_01512	FBDPMFPL_01120	IMOPPBIF_00414	KIEMHAEH_00664	MJACAPHP_00459	OLNGHCGH_01717	DCCFGIBI_00479	INDHGBHN_00514	ABJGGOKB_00136	PIGKNEIA_00318	AILEKONO_01773	CCALFPLO_01591	LIIDBHEN_01610	LFAEFAAI_01670	CPGHLNFA_00345	FMJBDMAA_00142	DNIICONI_00557	POJGFOLD_00623	CKBPABEM_00415	AJLJINNK_01598	KBMNLIJE_00763	ILIAOFMC_01121	HBCCCJDO_01610	PCDIOKBK_01585	EGEIJCCE_01631	KBDNDIJC_00301	KNIPFBIG_01643
csh		Carbon disulfide hydrolase	124	124	1	169	1200				608	641	609	BPHFIHDL_00634	KOCJOFNC_01227	LBCCIJBH_00148	BMJPMCHL_00773	JNBCBFPE_01628	CFPEFCNE_00046	GKBANEBM_01070	MFHEGGBM_01630	EGGFBFOM_01687	GKOCOOAB_01290	FBDPMFPL_00081	IMOPPBIF_01095	KIEMHAEH_00437	MJACAPHP_00162	OLNGHCGH_01739	DCCFGIBI_01068	INDHGBHN_01527	ABJGGOKB_00158	PIGKNEIA_00339	AILEKONO_01750	CCALFPLO_01613	LIIDBHEN_01633	LFAEFAAI_01692	CPGHLNFA_00123	FMJBDMAA_00392	DNIICONI_00380	POJGFOLD_01037	CKBPABEM_01047	AJLJINNK_01620	KBMNLIJE_00464	ILIAOFMC_01029	HBCCCJDO_01633	PCDIOKBK_01608	EGEIJCCE_01653	KBDNDIJC_01072	KNIPFBIG_01622
rbfA		Ribosome-binding factor A	124	124	1	169	1198				371	407	371	BPHFIHDL_00636	KOCJOFNC_01229	LBCCIJBH_00150	BMJPMCHL_00775	JNBCBFPE_01630	CFPEFCNE_00048	GKBANEBM_01072	MFHEGGBM_01632	EGGFBFOM_01689	GKOCOOAB_01607	FBDPMFPL_00079	IMOPPBIF_01093	KIEMHAEH_00435	MJACAPHP_00164	OLNGHCGH_01741	DCCFGIBI_01070	INDHGBHN_00355	ABJGGOKB_00160	PIGKNEIA_00341	AILEKONO_01748	CCALFPLO_01615	LIIDBHEN_01635	LFAEFAAI_01694	CPGHLNFA_00121	FMJBDMAA_00390	DNIICONI_00382	POJGFOLD_01035	CKBPABEM_01049	AJLJINNK_01622	KBMNLIJE_00466	ILIAOFMC_01031	HBCCCJDO_01635	PCDIOKBK_01610	EGEIJCCE_01655	KBDNDIJC_01070	KNIPFBIG_01620
mdh		Malate dehydrogenase	124	124	1	169	1032				407	977	972	BPHFIHDL_00690	KOCJOFNC_01321	LBCCIJBH_01802	BMJPMCHL_01858	JNBCBFPE_01681	CFPEFCNE_00647	GKBANEBM_01798	MFHEGGBM_01679	EGGFBFOM_01738	GKOCOOAB_00396	FBDPMFPL_01858	IMOPPBIF_01806	KIEMHAEH_01799	MJACAPHP_01763	OLNGHCGH_01796	DCCFGIBI_01803	INDHGBHN_01602	ABJGGOKB_01256	PIGKNEIA_00471	AILEKONO_01693	CCALFPLO_01664	LIIDBHEN_01685	LFAEFAAI_01739	CPGHLNFA_01753	FMJBDMAA_00944	DNIICONI_01751	POJGFOLD_01713	CKBPABEM_01401	AJLJINNK_01675	KBMNLIJE_01091	ILIAOFMC_01785	HBCCCJDO_01691	PCDIOKBK_01661	EGEIJCCE_01701	KBDNDIJC_01142	KNIPFBIG_01541
glyA		Serine hydroxymethyltransferase	124	124	1	169	1026				896	1250	1247	BPHFIHDL_00693	KOCJOFNC_01324	LBCCIJBH_01805	BMJPMCHL_01877	JNBCBFPE_01684	CFPEFCNE_00642	GKBANEBM_01801	MFHEGGBM_01682	EGGFBFOM_01741	GKOCOOAB_00401	FBDPMFPL_00684	IMOPPBIF_01803	KIEMHAEH_01850	MJACAPHP_01767	OLNGHCGH_01799	DCCFGIBI_01800	INDHGBHN_01605	ABJGGOKB_01259	PIGKNEIA_00475	AILEKONO_01690	CCALFPLO_01667	LIIDBHEN_01688	LFAEFAAI_01742	CPGHLNFA_01757	FMJBDMAA_00941	DNIICONI_01754	POJGFOLD_01709	CKBPABEM_01404	AJLJINNK_01678	KBMNLIJE_01908	ILIAOFMC_01788	HBCCCJDO_01694	PCDIOKBK_01664	EGEIJCCE_01703	KBDNDIJC_01522	KNIPFBIG_01537
ptsN		Nitrogen regulatory protein	124	124	1	169	1021				443	500	451	BPHFIHDL_00696	KOCJOFNC_00709	LBCCIJBH_00979	BMJPMCHL_00658	JNBCBFPE_01687	CFPEFCNE_00639	GKBANEBM_00772	MFHEGGBM_01685	EGGFBFOM_01744	GKOCOOAB_00404	FBDPMFPL_00681	IMOPPBIF_00710	KIEMHAEH_00202	MJACAPHP_00856	OLNGHCGH_01802	DCCFGIBI_00662	INDHGBHN_00647	ABJGGOKB_01262	PIGKNEIA_00478	AILEKONO_01687	CCALFPLO_01670	LIIDBHEN_01691	LFAEFAAI_01745	CPGHLNFA_00778	FMJBDMAA_00892	DNIICONI_00217	POJGFOLD_01511	CKBPABEM_00777	AJLJINNK_01681	KBMNLIJE_00670	ILIAOFMC_00753	HBCCCJDO_01698	PCDIOKBK_01667	EGEIJCCE_01706	KBDNDIJC_01525	KNIPFBIG_01534
fabH		3-oxoacyl-[acyl-carrier-protein] synthase 3	124	124	1	169	1004				770	959	957	BPHFIHDL_00711	KOCJOFNC_00724	LBCCIJBH_00964	BMJPMCHL_01535	JNBCBFPE_01702	CFPEFCNE_00624	GKBANEBM_00757	MFHEGGBM_01700	EGGFBFOM_01760	GKOCOOAB_01361	FBDPMFPL_00176	IMOPPBIF_00695	KIEMHAEH_00217	MJACAPHP_00841	OLNGHCGH_01817	DCCFGIBI_00677	INDHGBHN_00632	ABJGGOKB_01277	PIGKNEIA_00493	AILEKONO_01672	CCALFPLO_01685	LIIDBHEN_01706	LFAEFAAI_01760	CPGHLNFA_00793	FMJBDMAA_00592	DNIICONI_00232	POJGFOLD_01407	CKBPABEM_00792	AJLJINNK_01697	KBMNLIJE_00654	ILIAOFMC_00768	HBCCCJDO_01713	PCDIOKBK_01682	EGEIJCCE_01721	KBDNDIJC_00920	KNIPFBIG_01519
cbbA		Fructose-bisphosphate aldolase	124	124	1	169	977				962	1064	1063	BPHFIHDL_00731	KOCJOFNC_01286	LBCCIJBH_01288	BMJPMCHL_01076	JNBCBFPE_01723	CFPEFCNE_00432	GKBANEBM_01382	MFHEGGBM_01720	EGGFBFOM_01780	GKOCOOAB_01301	FBDPMFPL_00226	IMOPPBIF_01393	KIEMHAEH_00237	MJACAPHP_00779	OLNGHCGH_01837	DCCFGIBI_01355	INDHGBHN_00864	ABJGGOKB_01297	PIGKNEIA_00513	AILEKONO_01652	CCALFPLO_01706	LIIDBHEN_01726	LFAEFAAI_01780	CPGHLNFA_00705	FMJBDMAA_00051	DNIICONI_00252	POJGFOLD_00979	CKBPABEM_01472	AJLJINNK_01717	KBMNLIJE_00879	ILIAOFMC_00652	HBCCCJDO_01733	PCDIOKBK_01702	EGEIJCCE_01742	KBDNDIJC_00223	KNIPFBIG_01499
pilT_2		Twitching mobility protein	124	124	1	169	967				893	1049	1047	BPHFIHDL_00740	KOCJOFNC_01426	LBCCIJBH_01369	BMJPMCHL_01433	JNBCBFPE_01731	CFPEFCNE_00425	GKBANEBM_01421	MFHEGGBM_01728	EGGFBFOM_01788	GKOCOOAB_01355	FBDPMFPL_00219	IMOPPBIF_01440	KIEMHAEH_00245	MJACAPHP_00786	OLNGHCGH_01844	DCCFGIBI_01409	INDHGBHN_00856	ABJGGOKB_01305	PIGKNEIA_00520	AILEKONO_01646	CCALFPLO_01714	LIIDBHEN_01734	LFAEFAAI_01788	CPGHLNFA_00699	FMJBDMAA_00059	DNIICONI_00259	POJGFOLD_00972	CKBPABEM_01510	AJLJINNK_01725	KBMNLIJE_00886	ILIAOFMC_00659	HBCCCJDO_01742	PCDIOKBK_01709	EGEIJCCE_01750	KBDNDIJC_00216	KNIPFBIG_01491
pilT_3		hypothetical protein	124	124	1	169	966				1097	1280	1278	BPHFIHDL_00741	KOCJOFNC_01425	LBCCIJBH_01368	BMJPMCHL_01434	JNBCBFPE_01732	CFPEFCNE_00424	GKBANEBM_01420	MFHEGGBM_01729	EGGFBFOM_01789	GKOCOOAB_01354	FBDPMFPL_01537	IMOPPBIF_01439	KIEMHAEH_00246	MJACAPHP_00787	OLNGHCGH_01845	DCCFGIBI_01408	INDHGBHN_00855	ABJGGOKB_01306	PIGKNEIA_00521	AILEKONO_01645	CCALFPLO_01715	LIIDBHEN_01735	LFAEFAAI_01789	CPGHLNFA_00698	FMJBDMAA_00060	DNIICONI_00260	POJGFOLD_00971	CKBPABEM_01509	AJLJINNK_01726	KBMNLIJE_00887	ILIAOFMC_00660	HBCCCJDO_01743	PCDIOKBK_01710	EGEIJCCE_01751	KBDNDIJC_00215	KNIPFBIG_01490
dgkA		Diacylglycerol kinase	124	124	1	169	964				377	377	377	BPHFIHDL_00743	KOCJOFNC_01423	LBCCIJBH_01366	BMJPMCHL_01436	JNBCBFPE_01734	CFPEFCNE_00422	GKBANEBM_01418	MFHEGGBM_01731	EGGFBFOM_01791	GKOCOOAB_01352	FBDPMFPL_01535	IMOPPBIF_01437	KIEMHAEH_00248	MJACAPHP_00789	OLNGHCGH_01847	DCCFGIBI_01406	INDHGBHN_00853	ABJGGOKB_01308	PIGKNEIA_00523	AILEKONO_01643	CCALFPLO_01717	LIIDBHEN_01737	LFAEFAAI_01791	CPGHLNFA_00696	FMJBDMAA_00062	DNIICONI_00262	POJGFOLD_00969	CKBPABEM_01507	AJLJINNK_01728	KBMNLIJE_00889	ILIAOFMC_00662	HBCCCJDO_01745	PCDIOKBK_01712	EGEIJCCE_01753	KBDNDIJC_00213	KNIPFBIG_01488
pqiC		Intermembrane transport lipoprotein PqiC	124	124	1	169	952				530	530	530	BPHFIHDL_00751	KOCJOFNC_01415	LBCCIJBH_01358	BMJPMCHL_01584	JNBCBFPE_01742	CFPEFCNE_00412	GKBANEBM_01410	MFHEGGBM_01739	EGGFBFOM_01799	GKOCOOAB_01671	FBDPMFPL_01085	IMOPPBIF_01429	KIEMHAEH_00257	MJACAPHP_00799	OLNGHCGH_01855	DCCFGIBI_01398	INDHGBHN_00844	ABJGGOKB_01316	PIGKNEIA_00531	AILEKONO_01635	CCALFPLO_01726	LIIDBHEN_01745	LFAEFAAI_01801	CPGHLNFA_00686	FMJBDMAA_00906	DNIICONI_00271	POJGFOLD_00961	CKBPABEM_01499	AJLJINNK_01739	KBMNLIJE_00899	ILIAOFMC_00670	HBCCCJDO_01754	PCDIOKBK_01720	EGEIJCCE_01761	KBDNDIJC_00203	KNIPFBIG_01480
bamE_2		Outer membrane protein assembly factor BamE	124	124	1	169	945				377	377	377	BPHFIHDL_00757	KOCJOFNC_01918	LBCCIJBH_01551	BMJPMCHL_01579	JNBCBFPE_01747	CFPEFCNE_00407	GKBANEBM_01591	MFHEGGBM_01745	EGGFBFOM_01804	GKOCOOAB_00314	FBDPMFPL_01080	IMOPPBIF_01592	KIEMHAEH_01201	MJACAPHP_01942	OLNGHCGH_01860	DCCFGIBI_01594	INDHGBHN_01746	ABJGGOKB_01321	PIGKNEIA_00536	AILEKONO_01630	CCALFPLO_01731	LIIDBHEN_01751	LFAEFAAI_01806	CPGHLNFA_01952	FMJBDMAA_01361	DNIICONI_01149	POJGFOLD_01319	CKBPABEM_01896	AJLJINNK_01744	KBMNLIJE_01519	ILIAOFMC_01889	HBCCCJDO_01760	PCDIOKBK_01726	EGEIJCCE_01766	KBDNDIJC_01799	KNIPFBIG_01475
KKKWG1_2011.p01		hypothetical protein	124	124	1	169	941				230	392	390	BPHFIHDL_00760	KOCJOFNC_01698	LBCCIJBH_01548	BMJPMCHL_01429	JNBCBFPE_01750	CFPEFCNE_00404	GKBANEBM_01594	MFHEGGBM_01748	EGGFBFOM_01807	GKOCOOAB_01081	FBDPMFPL_01217	IMOPPBIF_01589	KIEMHAEH_01198	MJACAPHP_01720	OLNGHCGH_01863	DCCFGIBI_01591	INDHGBHN_01749	ABJGGOKB_01324	PIGKNEIA_00539	AILEKONO_01627	CCALFPLO_01734	LIIDBHEN_01754	LFAEFAAI_01809	CPGHLNFA_01670	FMJBDMAA_01409	DNIICONI_01152	POJGFOLD_01316	CKBPABEM_01714	AJLJINNK_01747	KBMNLIJE_01522	ILIAOFMC_01712	HBCCCJDO_01763	PCDIOKBK_01729	EGEIJCCE_01769	KBDNDIJC_01340	KNIPFBIG_01472
artJ		putative amino-acid ABC transporter-binding protein	124	124	1	169	924				440	830	826	BPHFIHDL_00768	KOCJOFNC_00956	LBCCIJBH_01670	BMJPMCHL_01485	JNBCBFPE_01758	CFPEFCNE_01694	GKBANEBM_01715	MFHEGGBM_01756	EGGFBFOM_01815	GKOCOOAB_01831	FBDPMFPL_00653	IMOPPBIF_01665	KIEMHAEH_01190	MJACAPHP_01783	OLNGHCGH_01871	DCCFGIBI_01694	INDHGBHN_01293	ABJGGOKB_01332	PIGKNEIA_00549	AILEKONO_01616	CCALFPLO_01742	LIIDBHEN_01762	LFAEFAAI_01817	CPGHLNFA_01773	FMJBDMAA_00508	DNIICONI_01160	POJGFOLD_01308	CKBPABEM_01020	AJLJINNK_01755	KBMNLIJE_01742	ILIAOFMC_01005	HBCCCJDO_01771	PCDIOKBK_01737	EGEIJCCE_01777	KBDNDIJC_01317	KNIPFBIG_01462
yeiR		Zinc-binding GTPase YeiR	124	124	1	169	910				176	914	908	BPHFIHDL_00780	KOCJOFNC_00968	LBCCIJBH_01347	BMJPMCHL_01439	JNBCBFPE_01770	CFPEFCNE_01379	GKBANEBM_01430	MFHEGGBM_01768	EGGFBFOM_01827	GKOCOOAB_00318	FBDPMFPL_00438	IMOPPBIF_01405	KIEMHAEH_01422	MJACAPHP_01419	OLNGHCGH_01884	DCCFGIBI_01374	INDHGBHN_01316	ABJGGOKB_01344	PIGKNEIA_00561	AILEKONO_01604	CCALFPLO_01755	LIIDBHEN_01774	LFAEFAAI_01829	CPGHLNFA_01343	FMJBDMAA_00470	DNIICONI_01429	POJGFOLD_01459	CKBPABEM_01032	AJLJINNK_01767	KBMNLIJE_01416	ILIAOFMC_01017	HBCCCJDO_01785	PCDIOKBK_01749	EGEIJCCE_01790	KBDNDIJC_01031	KNIPFBIG_01450
fabI		Enoyl-[acyl-carrier-protein] reductase [NADH] FabI	124	124	1	169	906				275	785	780	BPHFIHDL_00784	KOCJOFNC_00972	LBCCIJBH_01351	BMJPMCHL_01470	JNBCBFPE_01774	CFPEFCNE_01383	GKBANEBM_01426	MFHEGGBM_01772	EGGFBFOM_01831	GKOCOOAB_00322	FBDPMFPL_00434	IMOPPBIF_01409	KIEMHAEH_01418	MJACAPHP_01415	OLNGHCGH_01888	DCCFGIBI_01378	INDHGBHN_01320	ABJGGOKB_01348	PIGKNEIA_00565	AILEKONO_01600	CCALFPLO_01759	LIIDBHEN_01778	LFAEFAAI_01833	CPGHLNFA_01339	FMJBDMAA_00466	DNIICONI_01433	POJGFOLD_01455	CKBPABEM_01036	AJLJINNK_01771	KBMNLIJE_01412	ILIAOFMC_01021	HBCCCJDO_01789	PCDIOKBK_01753	EGEIJCCE_01794	KBDNDIJC_01035	KNIPFBIG_01446
glnQ		Glutamine transport ATP-binding protein GlnQ	124	124	1	169	899				383	755	752	BPHFIHDL_00787	KOCJOFNC_00975	LBCCIJBH_01354	BMJPMCHL_01474	JNBCBFPE_01777	CFPEFCNE_01387	GKBANEBM_01423	MFHEGGBM_01775	EGGFBFOM_01834	GKOCOOAB_00326	FBDPMFPL_01582	IMOPPBIF_01412	KIEMHAEH_01415	MJACAPHP_01412	OLNGHCGH_01891	DCCFGIBI_01381	INDHGBHN_01323	ABJGGOKB_01351	PIGKNEIA_00568	AILEKONO_01597	CCALFPLO_01762	LIIDBHEN_01781	LFAEFAAI_01836	CPGHLNFA_01336	FMJBDMAA_00463	DNIICONI_01436	POJGFOLD_01452	CKBPABEM_01039	AJLJINNK_01775	KBMNLIJE_01409	ILIAOFMC_01025	HBCCCJDO_01793	PCDIOKBK_01756	EGEIJCCE_01797	KBDNDIJC_01038	KNIPFBIG_01442
yohK		Inner membrane protein YohK	124	124	1	169	843				692	692	692	BPHFIHDL_00820	KOCJOFNC_00216	LBCCIJBH_00546	BMJPMCHL_00321	JNBCBFPE_01811	CFPEFCNE_00883	GKBANEBM_00162	MFHEGGBM_01808	EGGFBFOM_01867	GKOCOOAB_01785	FBDPMFPL_01171	IMOPPBIF_00148	KIEMHAEH_00282	MJACAPHP_00940	OLNGHCGH_01924	DCCFGIBI_00148	INDHGBHN_00219	ABJGGOKB_01384	PIGKNEIA_00605	AILEKONO_01563	CCALFPLO_01794	LIIDBHEN_01813	LFAEFAAI_01869	CPGHLNFA_00839	FMJBDMAA_00737	DNIICONI_00305	POJGFOLD_00569	CKBPABEM_00160	AJLJINNK_01810	KBMNLIJE_00032	ILIAOFMC_00194	HBCCCJDO_01827	PCDIOKBK_01790	EGEIJCCE_01829	KBDNDIJC_00382	KNIPFBIG_00524
petE		Plastocyanin	124	124	1	169	828				431	431	431	BPHFIHDL_00829	KOCJOFNC_00225	LBCCIJBH_01052	BMJPMCHL_00312	JNBCBFPE_01820	CFPEFCNE_00892	GKBANEBM_00171	MFHEGGBM_01817	EGGFBFOM_01876	GKOCOOAB_00356	FBDPMFPL_01800	IMOPPBIF_00139	KIEMHAEH_00273	MJACAPHP_00931	OLNGHCGH_01933	DCCFGIBI_00139	INDHGBHN_00228	ABJGGOKB_01393	PIGKNEIA_00614	AILEKONO_01554	CCALFPLO_01804	LIIDBHEN_01822	LFAEFAAI_01878	CPGHLNFA_00848	FMJBDMAA_00628	DNIICONI_00314	POJGFOLD_00560	CKBPABEM_00169	AJLJINNK_01819	KBMNLIJE_00041	ILIAOFMC_00185	HBCCCJDO_01838	PCDIOKBK_01801	EGEIJCCE_01839	KBDNDIJC_00373	KNIPFBIG_00533
ackA		Acetate kinase	124	124	1	169	766				257	1193	1185	BPHFIHDL_00863	KOCJOFNC_00521	LBCCIJBH_00498	BMJPMCHL_01162	JNBCBFPE_01851	CFPEFCNE_00515	GKBANEBM_00598	MFHEGGBM_01849	EGGFBFOM_01907	GKOCOOAB_00842	FBDPMFPL_01427	IMOPPBIF_00604	KIEMHAEH_00702	MJACAPHP_00498	OLNGHCGH_01966	DCCFGIBI_00517	INDHGBHN_00414	ABJGGOKB_01425	PIGKNEIA_00647	AILEKONO_00555	CCALFPLO_01835	LIIDBHEN_01852	LFAEFAAI_01912	CPGHLNFA_00383	FMJBDMAA_01593	DNIICONI_00588	POJGFOLD_00801	CKBPABEM_00452	AJLJINNK_01852	KBMNLIJE_00073	ILIAOFMC_00460	HBCCCJDO_01870	PCDIOKBK_01832	EGEIJCCE_01871	KBDNDIJC_00329	KNIPFBIG_00566
KKKWG1_1901.p01		hypothetical protein	124	124	1	169	765				1193	1193	1193	BPHFIHDL_00864	KOCJOFNC_00520	LBCCIJBH_00497	BMJPMCHL_01163	JNBCBFPE_01852	CFPEFCNE_00514	GKBANEBM_00599	MFHEGGBM_01850	EGGFBFOM_01908	GKOCOOAB_00841	FBDPMFPL_01426	IMOPPBIF_00603	KIEMHAEH_00703	MJACAPHP_00497	OLNGHCGH_01967	DCCFGIBI_00516	INDHGBHN_00413	ABJGGOKB_01426	PIGKNEIA_00648	AILEKONO_00556	CCALFPLO_01836	LIIDBHEN_01853	LFAEFAAI_01913	CPGHLNFA_00384	FMJBDMAA_01482	DNIICONI_00589	POJGFOLD_00800	CKBPABEM_00451	AJLJINNK_01853	KBMNLIJE_00074	ILIAOFMC_00459	HBCCCJDO_01871	PCDIOKBK_01833	EGEIJCCE_01872	KBDNDIJC_00330	KNIPFBIG_00567
mraY		Phospho-N-acetylmuramoyl-pentapeptide-transferase	124	124	1	169	760				548	1079	1074	BPHFIHDL_00867	KOCJOFNC_00517	LBCCIJBH_00494	BMJPMCHL_01166	JNBCBFPE_01855	CFPEFCNE_00511	GKBANEBM_00602	MFHEGGBM_01853	EGGFBFOM_01911	GKOCOOAB_00185	FBDPMFPL_00385	IMOPPBIF_00600	KIEMHAEH_00706	MJACAPHP_00494	OLNGHCGH_01970	DCCFGIBI_00513	INDHGBHN_00410	ABJGGOKB_01429	PIGKNEIA_00651	AILEKONO_00559	CCALFPLO_01839	LIIDBHEN_01856	LFAEFAAI_01916	CPGHLNFA_00387	FMJBDMAA_01108	DNIICONI_00592	POJGFOLD_00797	CKBPABEM_00448	AJLJINNK_01856	KBMNLIJE_00077	ILIAOFMC_00456	HBCCCJDO_01874	PCDIOKBK_01836	EGEIJCCE_01875	KBDNDIJC_00333	KNIPFBIG_00570
infC		Translation initiation factor IF-3	124	124	1	169	730				404	467	452	BPHFIHDL_00882	KOCJOFNC_00502	LBCCIJBH_00479	BMJPMCHL_00918	JNBCBFPE_01871	CFPEFCNE_00495	GKBANEBM_00617	MFHEGGBM_01868	EGGFBFOM_01925	GKOCOOAB_01326	FBDPMFPL_00948	IMOPPBIF_00585	KIEMHAEH_00721	MJACAPHP_00477	OLNGHCGH_01985	DCCFGIBI_00498	INDHGBHN_00395	ABJGGOKB_01444	PIGKNEIA_00666	AILEKONO_00574	CCALFPLO_01853	LIIDBHEN_01872	LFAEFAAI_01931	CPGHLNFA_00404	FMJBDMAA_01027	DNIICONI_00607	POJGFOLD_00781	CKBPABEM_00433	AJLJINNK_01871	KBMNLIJE_00092	ILIAOFMC_00441	HBCCCJDO_01892	PCDIOKBK_01852	EGEIJCCE_01889	KBDNDIJC_00960	KNIPFBIG_00585
fpr_2		Ferredoxin--NADP reductase	124	124	1	169	3396				428	770	767	BPHFIHDL_00914	KOCJOFNC_01436	LBCCIJBH_01430	BMJPMCHL_00994	JNBCBFPE_00473	CFPEFCNE_01452	GKBANEBM_01488	MFHEGGBM_00470	EGGFBFOM_00476	GKOCOOAB_00362	FBDPMFPL_00116	IMOPPBIF_01481	KIEMHAEH_01649	MJACAPHP_01444	OLNGHCGH_00498	DCCFGIBI_01458	INDHGBHN_01620	ABJGGOKB_01222	PIGKNEIA_01704	AILEKONO_00333	CCALFPLO_00468	LIIDBHEN_00478	LFAEFAAI_00479	CPGHLNFA_01374	FMJBDMAA_01088	DNIICONI_01681	POJGFOLD_01522	CKBPABEM_01520	AJLJINNK_00487	KBMNLIJE_01718	ILIAOFMC_00575	HBCCCJDO_00482	PCDIOKBK_00472	EGEIJCCE_00483	KBDNDIJC_01430	KNIPFBIG_00257
ybeY		Endoribonuclease YbeY	124	124	1	169	3401				344	512	510	BPHFIHDL_00921	KOCJOFNC_01261	LBCCIJBH_00405	BMJPMCHL_00697	JNBCBFPE_00480	CFPEFCNE_00785	GKBANEBM_00508	MFHEGGBM_00477	EGGFBFOM_00483	GKOCOOAB_00477	FBDPMFPL_00123	IMOPPBIF_00508	KIEMHAEH_01118	MJACAPHP_01052	OLNGHCGH_00505	DCCFGIBI_00384	INDHGBHN_00970	ABJGGOKB_01215	PIGKNEIA_01711	AILEKONO_00326	CCALFPLO_00475	LIIDBHEN_00485	LFAEFAAI_00486	CPGHLNFA_00976	FMJBDMAA_00085	DNIICONI_01206	POJGFOLD_00897	CKBPABEM_01386	AJLJINNK_00494	KBMNLIJE_01173	ILIAOFMC_00568	HBCCCJDO_00489	PCDIOKBK_00478	EGEIJCCE_00490	KBDNDIJC_00453	KNIPFBIG_00250
KKKWG1_0651.p01		hypothetical protein	124	124	1	169	3405				377	377	377	BPHFIHDL_00924	KOCJOFNC_01264	LBCCIJBH_00402	BMJPMCHL_00694	JNBCBFPE_00483	CFPEFCNE_00782	GKBANEBM_00505	MFHEGGBM_00480	EGGFBFOM_00486	GKOCOOAB_00480	FBDPMFPL_00126	IMOPPBIF_00505	KIEMHAEH_01121	MJACAPHP_01055	OLNGHCGH_00508	DCCFGIBI_00381	INDHGBHN_00967	ABJGGOKB_01212	PIGKNEIA_01714	AILEKONO_00323	CCALFPLO_00478	LIIDBHEN_00488	LFAEFAAI_00489	CPGHLNFA_00973	FMJBDMAA_00082	DNIICONI_01203	POJGFOLD_00894	CKBPABEM_01383	AJLJINNK_00497	KBMNLIJE_01176	ILIAOFMC_00565	HBCCCJDO_00492	PCDIOKBK_00481	EGEIJCCE_00493	KBDNDIJC_00456	KNIPFBIG_00247
KKKWG1_0647.p01		hypothetical protein	124	124	1	169	3410				317	317	317	BPHFIHDL_00928	KOCJOFNC_01268	LBCCIJBH_00398	BMJPMCHL_00690	JNBCBFPE_00488	CFPEFCNE_00778	GKBANEBM_00501	MFHEGGBM_00484	EGGFBFOM_00490	GKOCOOAB_00484	FBDPMFPL_00130	IMOPPBIF_00501	KIEMHAEH_01125	MJACAPHP_01060	OLNGHCGH_00513	DCCFGIBI_00377	INDHGBHN_00963	ABJGGOKB_01208	PIGKNEIA_01719	AILEKONO_00319	CCALFPLO_00482	LIIDBHEN_00492	LFAEFAAI_00493	CPGHLNFA_00968	FMJBDMAA_00078	DNIICONI_01199	POJGFOLD_00890	CKBPABEM_01379	AJLJINNK_00501	KBMNLIJE_01180	ILIAOFMC_00561	HBCCCJDO_00497	PCDIOKBK_00485	EGEIJCCE_00497	KBDNDIJC_00460	KNIPFBIG_00243
kpsT		Polysialic acid transport ATP-binding protein KpsT	124	124	1	169	3412				272	650	646	BPHFIHDL_00930	KOCJOFNC_01270	LBCCIJBH_00396	BMJPMCHL_00688	JNBCBFPE_00490	CFPEFCNE_00776	GKBANEBM_00499	MFHEGGBM_00486	EGGFBFOM_00492	GKOCOOAB_00630	FBDPMFPL_00132	IMOPPBIF_00499	KIEMHAEH_01127	MJACAPHP_01062	OLNGHCGH_00515	DCCFGIBI_00375	INDHGBHN_00961	ABJGGOKB_01206	PIGKNEIA_01721	AILEKONO_00317	CCALFPLO_00484	LIIDBHEN_00494	LFAEFAAI_00495	CPGHLNFA_00966	FMJBDMAA_00076	DNIICONI_01197	POJGFOLD_00888	CKBPABEM_01377	AJLJINNK_00503	KBMNLIJE_01182	ILIAOFMC_00559	HBCCCJDO_00499	PCDIOKBK_00487	EGEIJCCE_00499	KBDNDIJC_00462	KNIPFBIG_00241
KKKWG1_0642.p01		hypothetical protein	124	124	1	169	3415				1190	1190	1190	BPHFIHDL_00933	KOCJOFNC_01273	LBCCIJBH_00393	BMJPMCHL_00685	JNBCBFPE_00493	CFPEFCNE_00773	GKBANEBM_00496	MFHEGGBM_00489	EGGFBFOM_00495	GKOCOOAB_00633	FBDPMFPL_00418	IMOPPBIF_00496	KIEMHAEH_01130	MJACAPHP_01065	OLNGHCGH_00518	DCCFGIBI_00372	INDHGBHN_00958	ABJGGOKB_01203	PIGKNEIA_01724	AILEKONO_00314	CCALFPLO_00487	LIIDBHEN_00497	LFAEFAAI_00498	CPGHLNFA_00963	FMJBDMAA_00073	DNIICONI_01194	POJGFOLD_00885	CKBPABEM_01374	AJLJINNK_00506	KBMNLIJE_01185	ILIAOFMC_00556	HBCCCJDO_00502	PCDIOKBK_00490	EGEIJCCE_00502	KBDNDIJC_00465	KNIPFBIG_00238
rfaF		ADP-heptose--LPS heptosyltransferase 2	124	124	1	169	3419				353	1019	1013	BPHFIHDL_00937	KOCJOFNC_01277	LBCCIJBH_00389	BMJPMCHL_00681	JNBCBFPE_00497	CFPEFCNE_00769	GKBANEBM_00492	MFHEGGBM_00493	EGGFBFOM_00499	GKOCOOAB_00637	FBDPMFPL_00414	IMOPPBIF_00492	KIEMHAEH_01134	MJACAPHP_01069	OLNGHCGH_00522	DCCFGIBI_00368	INDHGBHN_00954	ABJGGOKB_01199	PIGKNEIA_01728	AILEKONO_00310	CCALFPLO_00491	LIIDBHEN_00501	LFAEFAAI_00502	CPGHLNFA_00959	FMJBDMAA_00069	DNIICONI_01190	POJGFOLD_00881	CKBPABEM_01370	AJLJINNK_00510	KBMNLIJE_01189	ILIAOFMC_00552	HBCCCJDO_00506	PCDIOKBK_00494	EGEIJCCE_00506	KBDNDIJC_00469	KNIPFBIG_00234
yybR		putative HTH-type transcriptional regulator YybR	124	124	1	169	3423				353	353	353	BPHFIHDL_00941	KOCJOFNC_01817	LBCCIJBH_00385	BMJPMCHL_01799	JNBCBFPE_00501	CFPEFCNE_00765	GKBANEBM_00488	MFHEGGBM_00497	EGGFBFOM_00503	GKOCOOAB_01668	FBDPMFPL_00410	IMOPPBIF_00488	KIEMHAEH_01138	MJACAPHP_01073	OLNGHCGH_00526	DCCFGIBI_00364	INDHGBHN_00950	ABJGGOKB_01195	PIGKNEIA_01732	AILEKONO_00306	CCALFPLO_00495	LIIDBHEN_00505	LFAEFAAI_00506	CPGHLNFA_00955	FMJBDMAA_00065	DNIICONI_01186	POJGFOLD_00877	CKBPABEM_01804	AJLJINNK_00514	KBMNLIJE_01193	ILIAOFMC_00548	HBCCCJDO_00510	PCDIOKBK_00498	EGEIJCCE_00510	KBDNDIJC_00473	KNIPFBIG_00230
speB		Agmatinase	124	124	1	169	3428				524	923	919	BPHFIHDL_00944	KOCJOFNC_00070	LBCCIJBH_00382	BMJPMCHL_01567	JNBCBFPE_00505	CFPEFCNE_00762	GKBANEBM_00485	MFHEGGBM_00500	EGGFBFOM_00506	GKOCOOAB_01686	FBDPMFPL_00992	IMOPPBIF_00485	KIEMHAEH_00148	MJACAPHP_00437	OLNGHCGH_00529	DCCFGIBI_00361	INDHGBHN_00135	ABJGGOKB_01192	PIGKNEIA_01735	AILEKONO_00303	CCALFPLO_00498	LIIDBHEN_00508	LFAEFAAI_00509	CPGHLNFA_00303	FMJBDMAA_01426	DNIICONI_01044	POJGFOLD_00874	CKBPABEM_00743	AJLJINNK_00517	KBMNLIJE_01363	ILIAOFMC_00831	HBCCCJDO_00513	PCDIOKBK_00501	EGEIJCCE_00513	KBDNDIJC_00884	KNIPFBIG_00227
nosD		putative ABC transporter binding protein NosD	124	124	1	169	3443				1274	1319	1274	BPHFIHDL_00957	KOCJOFNC_00083	LBCCIJBH_00369	BMJPMCHL_00499	JNBCBFPE_00519	CFPEFCNE_01105	GKBANEBM_00472	MFHEGGBM_00513	EGGFBFOM_00519	GKOCOOAB_00502	FBDPMFPL_00281	IMOPPBIF_00472	KIEMHAEH_00161	MJACAPHP_00424	OLNGHCGH_00542	DCCFGIBI_00348	INDHGBHN_00148	ABJGGOKB_01179	PIGKNEIA_01748	AILEKONO_00290	CCALFPLO_00511	LIIDBHEN_00522	LFAEFAAI_00522	CPGHLNFA_00316	FMJBDMAA_00848	DNIICONI_01031	POJGFOLD_00400	CKBPABEM_00730	AJLJINNK_00531	KBMNLIJE_01376	ILIAOFMC_00844	HBCCCJDO_00526	PCDIOKBK_00514	EGEIJCCE_00526	KBDNDIJC_00897	KNIPFBIG_00214
hpnC		Hydroxysqualene synthase	124	124	1	169	3451				818	818	818	BPHFIHDL_00962	KOCJOFNC_00088	LBCCIJBH_00273	BMJPMCHL_00494	JNBCBFPE_00524	CFPEFCNE_01100	GKBANEBM_00235	MFHEGGBM_00518	EGGFBFOM_00524	GKOCOOAB_01424	FBDPMFPL_00136	IMOPPBIF_00235	KIEMHAEH_00166	MJACAPHP_00419	OLNGHCGH_00547	DCCFGIBI_01484	INDHGBHN_00153	ABJGGOKB_01174	PIGKNEIA_01753	AILEKONO_00285	CCALFPLO_00516	LIIDBHEN_00527	LFAEFAAI_00527	CPGHLNFA_00321	FMJBDMAA_00539	DNIICONI_01026	POJGFOLD_00395	CKBPABEM_00725	AJLJINNK_00536	KBMNLIJE_00551	ILIAOFMC_00849	HBCCCJDO_00531	PCDIOKBK_00519	EGEIJCCE_00531	KBDNDIJC_01282	KNIPFBIG_00209
atpC		ATP synthase epsilon chain	124	124	1	169	3480				422	422	422	BPHFIHDL_00979	KOCJOFNC_00105	LBCCIJBH_00256	BMJPMCHL_00090	JNBCBFPE_00545	CFPEFCNE_01181	GKBANEBM_00252	MFHEGGBM_00538	EGGFBFOM_00546	GKOCOOAB_00456	FBDPMFPL_01191	IMOPPBIF_00252	KIEMHAEH_00183	MJACAPHP_01107	OLNGHCGH_00569	DCCFGIBI_00552	INDHGBHN_00170	ABJGGOKB_01157	PIGKNEIA_01770	AILEKONO_00268	CCALFPLO_00535	LIIDBHEN_00548	LFAEFAAI_00550	CPGHLNFA_01020	FMJBDMAA_00173	DNIICONI_00754	POJGFOLD_00378	CKBPABEM_00485	AJLJINNK_00556	KBMNLIJE_00568	ILIAOFMC_00532	HBCCCJDO_00550	PCDIOKBK_00540	EGEIJCCE_00552	KBDNDIJC_00052	KNIPFBIG_00192
atpD1		ATP synthase subunit beta 1	124	124	1	169	3481				1295	1397	1396	BPHFIHDL_00980	KOCJOFNC_00106	LBCCIJBH_00255	BMJPMCHL_00089	JNBCBFPE_00546	CFPEFCNE_01182	GKBANEBM_00253	MFHEGGBM_00539	EGGFBFOM_00547	GKOCOOAB_00455	FBDPMFPL_01192	IMOPPBIF_00253	KIEMHAEH_00184	MJACAPHP_01108	OLNGHCGH_00570	DCCFGIBI_00551	INDHGBHN_00171	ABJGGOKB_01156	PIGKNEIA_01771	AILEKONO_00267	CCALFPLO_00536	LIIDBHEN_00549	LFAEFAAI_00551	CPGHLNFA_01019	FMJBDMAA_00174	DNIICONI_00755	POJGFOLD_00377	CKBPABEM_00486	AJLJINNK_00557	KBMNLIJE_00569	ILIAOFMC_00531	HBCCCJDO_00551	PCDIOKBK_00541	EGEIJCCE_00553	KBDNDIJC_00053	KNIPFBIG_00191
atpA		ATP synthase subunit alpha	124	124	1	169	3483				896	1547	1541	BPHFIHDL_00982	KOCJOFNC_00108	LBCCIJBH_00253	BMJPMCHL_00087	JNBCBFPE_00548	CFPEFCNE_01184	GKBANEBM_00255	MFHEGGBM_00541	EGGFBFOM_00549	GKOCOOAB_00453	FBDPMFPL_01194	IMOPPBIF_00255	KIEMHAEH_00186	MJACAPHP_01110	OLNGHCGH_00572	DCCFGIBI_00549	INDHGBHN_00173	ABJGGOKB_01154	PIGKNEIA_01773	AILEKONO_00265	CCALFPLO_00538	LIIDBHEN_00551	LFAEFAAI_00553	CPGHLNFA_01017	FMJBDMAA_00176	DNIICONI_00757	POJGFOLD_00375	CKBPABEM_00488	AJLJINNK_00559	KBMNLIJE_00571	ILIAOFMC_00529	HBCCCJDO_00553	PCDIOKBK_00543	EGEIJCCE_00555	KBDNDIJC_00055	KNIPFBIG_00189
atpH_1		ATP synthase subunit delta	124	124	1	169	3484				548	548	548	BPHFIHDL_00983	KOCJOFNC_00109	LBCCIJBH_00252	BMJPMCHL_00086	JNBCBFPE_00549	CFPEFCNE_01185	GKBANEBM_00256	MFHEGGBM_00542	EGGFBFOM_00550	GKOCOOAB_00452	FBDPMFPL_00354	IMOPPBIF_00256	KIEMHAEH_00187	MJACAPHP_01111	OLNGHCGH_00573	DCCFGIBI_00548	INDHGBHN_00174	ABJGGOKB_01153	PIGKNEIA_01774	AILEKONO_00264	CCALFPLO_00539	LIIDBHEN_00552	LFAEFAAI_00554	CPGHLNFA_01016	FMJBDMAA_00177	DNIICONI_00758	POJGFOLD_00374	CKBPABEM_00489	AJLJINNK_00560	KBMNLIJE_00572	ILIAOFMC_00528	HBCCCJDO_00554	PCDIOKBK_00544	EGEIJCCE_00556	KBDNDIJC_00056	KNIPFBIG_00188
pmpR		Transcriptional regulatory protein PmpR	124	124	1	169	3489				275	725	721	BPHFIHDL_00988	KOCJOFNC_00114	LBCCIJBH_00247	BMJPMCHL_00081	JNBCBFPE_00554	CFPEFCNE_01189	GKBANEBM_00261	MFHEGGBM_00546	EGGFBFOM_00555	GKOCOOAB_00749	FBDPMFPL_00349	IMOPPBIF_00261	KIEMHAEH_00191	MJACAPHP_01116	OLNGHCGH_00578	DCCFGIBI_00543	INDHGBHN_00179	ABJGGOKB_01148	PIGKNEIA_01779	AILEKONO_00259	CCALFPLO_00544	LIIDBHEN_00557	LFAEFAAI_00559	CPGHLNFA_01011	FMJBDMAA_00182	DNIICONI_00763	POJGFOLD_00369	CKBPABEM_00494	AJLJINNK_00565	KBMNLIJE_00577	ILIAOFMC_00523	HBCCCJDO_00559	PCDIOKBK_00549	EGEIJCCE_00561	KBDNDIJC_00061	KNIPFBIG_00183
hemA		Glutamyl-tRNA reductase	124	124	1	169	3516				1250	1289	1250	BPHFIHDL_01001	KOCJOFNC_01650	LBCCIJBH_01642	BMJPMCHL_01218	JNBCBFPE_00566	CFPEFCNE_00936	GKBANEBM_01558	MFHEGGBM_00558	EGGFBFOM_00569	GKOCOOAB_01407	FBDPMFPL_01410	IMOPPBIF_01551	KIEMHAEH_01595	MJACAPHP_00886	OLNGHCGH_00591	DCCFGIBI_01553	INDHGBHN_01553	ABJGGOKB_00110	PIGKNEIA_00292	AILEKONO_00240	CCALFPLO_00556	LIIDBHEN_00567	LFAEFAAI_00570	CPGHLNFA_00805	FMJBDMAA_01378	DNIICONI_01646	POJGFOLD_00715	CKBPABEM_01659	AJLJINNK_00576	KBMNLIJE_01658	ILIAOFMC_01657	HBCCCJDO_00569	PCDIOKBK_00559	EGEIJCCE_00571	KBDNDIJC_01578	KNIPFBIG_01669
esiB_1		Secretory immunoglobulin A-binding protein EsiB	124	124	1	169	3559				725	803	802	BPHFIHDL_01028	KOCJOFNC_01896	LBCCIJBH_00875	BMJPMCHL_01818	JNBCBFPE_00593	CFPEFCNE_00908	GKBANEBM_01187	MFHEGGBM_00585	EGGFBFOM_00596	GKOCOOAB_00220	FBDPMFPL_00286	IMOPPBIF_01200	KIEMHAEH_01377	MJACAPHP_00914	OLNGHCGH_00619	DCCFGIBI_01168	INDHGBHN_01178	ABJGGOKB_00081	PIGKNEIA_00264	AILEKONO_00211	CCALFPLO_00582	LIIDBHEN_00593	LFAEFAAI_00596	CPGHLNFA_00833	FMJBDMAA_01518	DNIICONI_01379	POJGFOLD_00743	CKBPABEM_01220	AJLJINNK_00604	KBMNLIJE_00828	ILIAOFMC_01348	HBCCCJDO_00600	PCDIOKBK_00588	EGEIJCCE_00597	KBDNDIJC_00393	KNIPFBIG_01698
KKKWG1_0536.p01		hypothetical protein	124	124	1	169	3564				572	638	637	BPHFIHDL_01032	KOCJOFNC_01761	LBCCIJBH_00871	BMJPMCHL_01048	JNBCBFPE_00597	CFPEFCNE_01470	GKBANEBM_01573	MFHEGGBM_00589	EGGFBFOM_00600	GKOCOOAB_01716	FBDPMFPL_00331	IMOPPBIF_01557	KIEMHAEH_01502	MJACAPHP_01547	OLNGHCGH_00623	DCCFGIBI_01559	INDHGBHN_01411	ABJGGOKB_00077	PIGKNEIA_00260	AILEKONO_00207	CCALFPLO_00586	LIIDBHEN_00597	LFAEFAAI_00600	CPGHLNFA_01483	FMJBDMAA_00654	DNIICONI_01525	POJGFOLD_00747	CKBPABEM_01759	AJLJINNK_00608	KBMNLIJE_00833	ILIAOFMC_01620	HBCCCJDO_00604	PCDIOKBK_00592	EGEIJCCE_00601	KBDNDIJC_00398	KNIPFBIG_01702
tig		Trigger factor	124	124	1	169	3569				386	1295	1287	BPHFIHDL_01036	KOCJOFNC_01757	LBCCIJBH_00867	BMJPMCHL_01052	JNBCBFPE_00601	CFPEFCNE_01474	GKBANEBM_01569	MFHEGGBM_00593	EGGFBFOM_00604	GKOCOOAB_01074	FBDPMFPL_00335	IMOPPBIF_01561	KIEMHAEH_01498	MJACAPHP_01543	OLNGHCGH_00627	DCCFGIBI_01563	INDHGBHN_01407	ABJGGOKB_00073	PIGKNEIA_00256	AILEKONO_00203	CCALFPLO_00590	LIIDBHEN_00601	LFAEFAAI_00604	CPGHLNFA_01479	FMJBDMAA_00658	DNIICONI_01521	POJGFOLD_00751	CKBPABEM_01755	AJLJINNK_00612	KBMNLIJE_00837	ILIAOFMC_01616	HBCCCJDO_00608	PCDIOKBK_00596	EGEIJCCE_00605	KBDNDIJC_00402	KNIPFBIG_01706
KKKWG1_0520.p01		hypothetical protein	124	124	1	169	3596				320	320	320	BPHFIHDL_01048	KOCJOFNC_00280	LBCCIJBH_01582	BMJPMCHL_01767	JNBCBFPE_00609	CFPEFCNE_01550	GKBANEBM_00272	MFHEGGBM_00604	EGGFBFOM_00617	GKOCOOAB_00147	FBDPMFPL_00744	IMOPPBIF_00311	KIEMHAEH_00365	MJACAPHP_00250	OLNGHCGH_00638	DCCFGIBI_00271	INDHGBHN_01445	ABJGGOKB_01833	PIGKNEIA_00246	AILEKONO_00191	CCALFPLO_00599	LIIDBHEN_00617	LFAEFAAI_00613	CPGHLNFA_01510	FMJBDMAA_00576	DNIICONI_00331	POJGFOLD_00551	CKBPABEM_00270	AJLJINNK_00625	KBMNLIJE_01576	ILIAOFMC_01002	HBCCCJDO_00619	PCDIOKBK_00607	EGEIJCCE_00614	KBDNDIJC_01180	KNIPFBIG_01716
KKKWG1_0515.p01		hypothetical protein	124	124	1	169	3603				266	266	266	BPHFIHDL_01053	KOCJOFNC_00275	LBCCIJBH_01587	BMJPMCHL_00509	JNBCBFPE_00614	CFPEFCNE_01545	GKBANEBM_00277	MFHEGGBM_00609	EGGFBFOM_00622	GKOCOOAB_00142	FBDPMFPL_00749	IMOPPBIF_00306	KIEMHAEH_00370	MJACAPHP_00255	OLNGHCGH_00643	DCCFGIBI_00266	INDHGBHN_01450	ABJGGOKB_01838	PIGKNEIA_00241	AILEKONO_00186	CCALFPLO_00604	LIIDBHEN_00622	LFAEFAAI_00618	CPGHLNFA_01515	FMJBDMAA_01804	DNIICONI_00336	POJGFOLD_00546	CKBPABEM_00275	AJLJINNK_00630	KBMNLIJE_01571	ILIAOFMC_00997	HBCCCJDO_00624	PCDIOKBK_00612	EGEIJCCE_00619	KBDNDIJC_01185	KNIPFBIG_01721
rpiA		Ribose-5-phosphate isomerase A	124	124	1	169	3605				635	668	667	BPHFIHDL_01055	KOCJOFNC_00273	LBCCIJBH_01589	BMJPMCHL_00511	JNBCBFPE_00616	CFPEFCNE_01543	GKBANEBM_00279	MFHEGGBM_00611	EGGFBFOM_00624	GKOCOOAB_00140	FBDPMFPL_00751	IMOPPBIF_00304	KIEMHAEH_00372	MJACAPHP_00257	OLNGHCGH_00645	DCCFGIBI_00264	INDHGBHN_01452	ABJGGOKB_01840	PIGKNEIA_00239	AILEKONO_00184	CCALFPLO_00606	LIIDBHEN_00624	LFAEFAAI_00620	CPGHLNFA_01517	FMJBDMAA_01873	DNIICONI_00338	POJGFOLD_00544	CKBPABEM_00277	AJLJINNK_00632	KBMNLIJE_01569	ILIAOFMC_00995	HBCCCJDO_00626	PCDIOKBK_00614	EGEIJCCE_00621	KBDNDIJC_01187	KNIPFBIG_01723
KKKWG1_0496.p01		hypothetical protein	124	124	1	169	3631				1232	2021	2014	BPHFIHDL_01072	KOCJOFNC_00256	LBCCIJBH_00424	BMJPMCHL_01586	JNBCBFPE_00634	CFPEFCNE_00665	GKBANEBM_00296	MFHEGGBM_00628	EGGFBFOM_00641	GKOCOOAB_01438	FBDPMFPL_00826	IMOPPBIF_00287	KIEMHAEH_00389	MJACAPHP_00274	OLNGHCGH_00662	DCCFGIBI_00247	INDHGBHN_01097	ABJGGOKB_01857	PIGKNEIA_00220	AILEKONO_00167	CCALFPLO_00623	LIIDBHEN_00641	LFAEFAAI_00637	CPGHLNFA_00484	FMJBDMAA_00158	DNIICONI_00355	POJGFOLD_00527	CKBPABEM_00294	AJLJINNK_00649	KBMNLIJE_00690	ILIAOFMC_01064	HBCCCJDO_00644	PCDIOKBK_00631	EGEIJCCE_00638	KBDNDIJC_00086	KNIPFBIG_01742
yccF		Inner membrane protein YccF	124	124	1	169	3635				392	392	392	BPHFIHDL_01076	KOCJOFNC_00252	LBCCIJBH_00420	BMJPMCHL_01912	JNBCBFPE_00638	CFPEFCNE_00661	GKBANEBM_00300	MFHEGGBM_00632	EGGFBFOM_00645	GKOCOOAB_00972	FBDPMFPL_00311	IMOPPBIF_00283	KIEMHAEH_00393	MJACAPHP_00278	OLNGHCGH_00666	DCCFGIBI_00243	INDHGBHN_01093	ABJGGOKB_01861	PIGKNEIA_00216	AILEKONO_00163	CCALFPLO_00627	LIIDBHEN_00645	LFAEFAAI_00641	CPGHLNFA_00480	FMJBDMAA_00154	DNIICONI_00359	POJGFOLD_00523	CKBPABEM_00298	AJLJINNK_00653	KBMNLIJE_00686	ILIAOFMC_01060	HBCCCJDO_00649	PCDIOKBK_00635	EGEIJCCE_00642	KBDNDIJC_00090	KNIPFBIG_01746
KKKWG1_0485.p01		hypothetical protein	124	124	1	169	3643				254	1745	1732	BPHFIHDL_01082	KOCJOFNC_00246	LBCCIJBH_00414	BMJPMCHL_01014	JNBCBFPE_00644	CFPEFCNE_00656	GKBANEBM_00306	MFHEGGBM_00638	EGGFBFOM_00651	GKOCOOAB_00284	FBDPMFPL_00305	IMOPPBIF_00277	KIEMHAEH_00399	MJACAPHP_00284	OLNGHCGH_00672	DCCFGIBI_00237	INDHGBHN_01087	ABJGGOKB_01867	PIGKNEIA_00210	AILEKONO_00157	CCALFPLO_00633	LIIDBHEN_00651	LFAEFAAI_00647	CPGHLNFA_00474	FMJBDMAA_00309	DNIICONI_00365	POJGFOLD_00517	CKBPABEM_00304	AJLJINNK_00659	KBMNLIJE_00680	ILIAOFMC_01054	HBCCCJDO_00655	PCDIOKBK_00641	EGEIJCCE_00648	KBDNDIJC_00096	KNIPFBIG_01752
ccoN1		Cbb3-type cytochrome c oxidase subunit CcoN1	124	124	1	169	3644				224	1436	1426	BPHFIHDL_01083	KOCJOFNC_00245	LBCCIJBH_00413	BMJPMCHL_01013	JNBCBFPE_00645	CFPEFCNE_00655	GKBANEBM_00307	MFHEGGBM_00639	EGGFBFOM_00652	GKOCOOAB_00285	FBDPMFPL_00304	IMOPPBIF_00276	KIEMHAEH_00400	MJACAPHP_00285	OLNGHCGH_00673	DCCFGIBI_00236	INDHGBHN_01086	ABJGGOKB_01868	PIGKNEIA_00209	AILEKONO_00156	CCALFPLO_00634	LIIDBHEN_00652	LFAEFAAI_00648	CPGHLNFA_00473	FMJBDMAA_00310	DNIICONI_00366	POJGFOLD_00516	CKBPABEM_00305	AJLJINNK_00660	KBMNLIJE_00679	ILIAOFMC_01053	HBCCCJDO_00656	PCDIOKBK_00642	EGEIJCCE_00649	KBDNDIJC_00097	KNIPFBIG_01753
macA		Macrolide export protein MacA	124	124	1	169	3650				377	1172	1165	BPHFIHDL_01089	KOCJOFNC_00239	LBCCIJBH_00407	BMJPMCHL_01850	JNBCBFPE_00651	CFPEFCNE_00649	GKBANEBM_00313	MFHEGGBM_00645	EGGFBFOM_00658	GKOCOOAB_00071	FBDPMFPL_01918	IMOPPBIF_00270	KIEMHAEH_00406	MJACAPHP_00291	OLNGHCGH_00679	DCCFGIBI_00230	INDHGBHN_01851	ABJGGOKB_01874	PIGKNEIA_00203	AILEKONO_00150	CCALFPLO_00640	LIIDBHEN_00658	LFAEFAAI_00654	CPGHLNFA_00467	FMJBDMAA_00316	DNIICONI_00372	POJGFOLD_00510	CKBPABEM_00311	AJLJINNK_00666	KBMNLIJE_00673	ILIAOFMC_01047	HBCCCJDO_00662	PCDIOKBK_00648	EGEIJCCE_00655	KBDNDIJC_01820	KNIPFBIG_01759
potH		Putrescine transport system permease protein PotH	124	124	1	169	3659				821	959	957	BPHFIHDL_01102	KOCJOFNC_01376	LBCCIJBH_01333	BMJPMCHL_00736	JNBCBFPE_00664	CFPEFCNE_01063	GKBANEBM_00571	MFHEGGBM_00658	EGGFBFOM_00671	GKOCOOAB_00059	FBDPMFPL_01478	IMOPPBIF_00554	KIEMHAEH_01056	MJACAPHP_01359	OLNGHCGH_00692	DCCFGIBI_00430	INDHGBHN_00976	ABJGGOKB_01887	PIGKNEIA_00190	AILEKONO_00137	CCALFPLO_00653	LIIDBHEN_00671	LFAEFAAI_00667	CPGHLNFA_01259	FMJBDMAA_00319	DNIICONI_01063	POJGFOLD_00418	CKBPABEM_01455	AJLJINNK_00679	KBMNLIJE_01040	ILIAOFMC_01405	HBCCCJDO_00677	PCDIOKBK_00661	EGEIJCCE_00668	KBDNDIJC_00687	KNIPFBIG_01772
lpxA		Acyl-[acyl-carrier-protein]--UDP-N-acetylglucosamine O-acyltransferase	124	124	1	169	3680				776	857	776	BPHFIHDL_01121	KOCJOFNC_01531	LBCCIJBH_01565	BMJPMCHL_01070	JNBCBFPE_00683	CFPEFCNE_01906	GKBANEBM_00553	MFHEGGBM_00676	EGGFBFOM_00689	GKOCOOAB_01482	FBDPMFPL_01860	IMOPPBIF_00572	KIEMHAEH_01074	MJACAPHP_01154	OLNGHCGH_00710	DCCFGIBI_00448	INDHGBHN_00994	ABJGGOKB_01905	PIGKNEIA_00172	AILEKONO_00119	CCALFPLO_00671	LIIDBHEN_00689	LFAEFAAI_00685	CPGHLNFA_00508	FMJBDMAA_00855	DNIICONI_01045	POJGFOLD_00436	CKBPABEM_01589	AJLJINNK_00697	KBMNLIJE_01058	ILIAOFMC_01091	HBCCCJDO_00696	PCDIOKBK_00679	EGEIJCCE_00686	KBDNDIJC_01368	KNIPFBIG_01790
KKKWG1_0450.p01		hypothetical protein	124	124	1	169	3682				224	233	231	BPHFIHDL_01123	KOCJOFNC_00994	LBCCIJBH_00781	BMJPMCHL_00202	JNBCBFPE_00685	CFPEFCNE_01634	GKBANEBM_00551	MFHEGGBM_00678	EGGFBFOM_00691	GKOCOOAB_00732	FBDPMFPL_00066	IMOPPBIF_00574	KIEMHAEH_00726	MJACAPHP_01152	OLNGHCGH_00712	DCCFGIBI_00450	INDHGBHN_00557	ABJGGOKB_01907	PIGKNEIA_00170	AILEKONO_00117	CCALFPLO_00673	LIIDBHEN_00691	LFAEFAAI_00687	CPGHLNFA_00510	FMJBDMAA_00733	DNIICONI_00612	POJGFOLD_00438	CKBPABEM_01134	AJLJINNK_00699	KBMNLIJE_00780	ILIAOFMC_01089	HBCCCJDO_00698	PCDIOKBK_00681	EGEIJCCE_00688	KBDNDIJC_00178	KNIPFBIG_01792
lpxD		UDP-3-O-acylglucosamine N-acyltransferase	124	124	1	169	3683				1034	1082	1034	BPHFIHDL_01124	KOCJOFNC_00993	LBCCIJBH_00780	BMJPMCHL_00201	JNBCBFPE_00686	CFPEFCNE_01635	GKBANEBM_00550	MFHEGGBM_00679	EGGFBFOM_00692	GKOCOOAB_00733	FBDPMFPL_00065	IMOPPBIF_00575	KIEMHAEH_00727	MJACAPHP_01151	OLNGHCGH_00713	DCCFGIBI_00451	INDHGBHN_00556	ABJGGOKB_01908	PIGKNEIA_00169	AILEKONO_00116	CCALFPLO_00674	LIIDBHEN_00692	LFAEFAAI_00688	CPGHLNFA_00511	FMJBDMAA_00732	DNIICONI_00613	POJGFOLD_00439	CKBPABEM_01133	AJLJINNK_00700	KBMNLIJE_00781	ILIAOFMC_01088	HBCCCJDO_00699	PCDIOKBK_00682	EGEIJCCE_00689	KBDNDIJC_00179	KNIPFBIG_01793
KKKWG1_0448.p01		hypothetical protein	124	124	1	169	3684				506	506	506	BPHFIHDL_01125	KOCJOFNC_00992	LBCCIJBH_00779	BMJPMCHL_00200	JNBCBFPE_00687	CFPEFCNE_01636	GKBANEBM_00549	MFHEGGBM_00680	EGGFBFOM_00693	GKOCOOAB_00734	FBDPMFPL_00064	IMOPPBIF_00576	KIEMHAEH_00728	MJACAPHP_01150	OLNGHCGH_00714	DCCFGIBI_00452	INDHGBHN_00555	ABJGGOKB_01909	PIGKNEIA_00168	AILEKONO_00115	CCALFPLO_00675	LIIDBHEN_00693	LFAEFAAI_00689	CPGHLNFA_00512	FMJBDMAA_00731	DNIICONI_00614	POJGFOLD_00440	CKBPABEM_01132	AJLJINNK_00701	KBMNLIJE_00782	ILIAOFMC_01087	HBCCCJDO_00700	PCDIOKBK_00683	EGEIJCCE_00690	KBDNDIJC_00180	KNIPFBIG_01794
bamA		Outer membrane protein assembly factor BamA	124	124	1	169	3688				1184	2531	2520	BPHFIHDL_01126	KOCJOFNC_00991	LBCCIJBH_00778	BMJPMCHL_00199	JNBCBFPE_00688	CFPEFCNE_01637	GKBANEBM_00548	MFHEGGBM_00681	EGGFBFOM_00694	GKOCOOAB_00735	FBDPMFPL_00063	IMOPPBIF_00577	KIEMHAEH_00729	MJACAPHP_01149	OLNGHCGH_00715	DCCFGIBI_00453	INDHGBHN_00554	ABJGGOKB_01910	PIGKNEIA_00167	AILEKONO_00114	CCALFPLO_00676	LIIDBHEN_00694	LFAEFAAI_00690	CPGHLNFA_00513	FMJBDMAA_00730	DNIICONI_00615	POJGFOLD_00441	CKBPABEM_01131	AJLJINNK_00702	KBMNLIJE_00783	ILIAOFMC_01086	HBCCCJDO_00701	PCDIOKBK_00684	EGEIJCCE_00691	KBDNDIJC_00181	KNIPFBIG_01795
KKKWG1_0438.p01		hypothetical protein	124	124	1	169	3699				959	959	959	BPHFIHDL_01135	KOCJOFNC_00982	LBCCIJBH_00769	BMJPMCHL_00190	JNBCBFPE_00697	CFPEFCNE_01619	GKBANEBM_01258	MFHEGGBM_00690	EGGFBFOM_00703	GKOCOOAB_00514	FBDPMFPL_00054	IMOPPBIF_01271	KIEMHAEH_00738	MJACAPHP_01630	OLNGHCGH_00724	DCCFGIBI_01256	INDHGBHN_00545	ABJGGOKB_01919	PIGKNEIA_00158	AILEKONO_00105	CCALFPLO_00685	LIIDBHEN_00703	LFAEFAAI_00699	CPGHLNFA_00522	FMJBDMAA_00428	DNIICONI_00624	POJGFOLD_00450	CKBPABEM_01122	AJLJINNK_00711	KBMNLIJE_00792	ILIAOFMC_01319	HBCCCJDO_00711	PCDIOKBK_00694	EGEIJCCE_00700	KBDNDIJC_00190	KNIPFBIG_01804
lysS		Lysine--tRNA ligase	124	124	1	169	3730				1037	1514	1510	BPHFIHDL_01146	KOCJOFNC_01557	LBCCIJBH_00758	BMJPMCHL_00179	JNBCBFPE_00709	CFPEFCNE_01829	GKBANEBM_01772	MFHEGGBM_00701	EGGFBFOM_00714	GKOCOOAB_01159	FBDPMFPL_00955	IMOPPBIF_01771	KIEMHAEH_00750	MJACAPHP_01882	OLNGHCGH_00733	DCCFGIBI_01763	INDHGBHN_00533	ABJGGOKB_01933	PIGKNEIA_00146	AILEKONO_00094	CCALFPLO_00695	LIIDBHEN_00713	LFAEFAAI_00710	CPGHLNFA_01397	FMJBDMAA_01624	DNIICONI_00636	POJGFOLD_01755	CKBPABEM_01591	AJLJINNK_00722	KBMNLIJE_00805	ILIAOFMC_01562	HBCCCJDO_00720	PCDIOKBK_00704	EGEIJCCE_00710	KBDNDIJC_01664	KNIPFBIG_01814
hpaC		4-hydroxyphenylacetate 3-monooxygenase reductase component	124	124	1	169	3746				443	482	465	BPHFIHDL_01160	KOCJOFNC_01543	LBCCIJBH_01766	BMJPMCHL_01547	JNBCBFPE_00723	CFPEFCNE_01833	GKBANEBM_01750	MFHEGGBM_00715	EGGFBFOM_00728	GKOCOOAB_01899	FBDPMFPL_01923	IMOPPBIF_01758	KIEMHAEH_01707	MJACAPHP_01797	OLNGHCGH_00748	DCCFGIBI_01750	INDHGBHN_01682	ABJGGOKB_01947	PIGKNEIA_00132	AILEKONO_00080	CCALFPLO_00709	LIIDBHEN_00727	LFAEFAAI_00724	CPGHLNFA_01383	FMJBDMAA_00847	DNIICONI_01735	POJGFOLD_01742	CKBPABEM_01605	AJLJINNK_00736	KBMNLIJE_01749	ILIAOFMC_01548	HBCCCJDO_00734	PCDIOKBK_00718	EGEIJCCE_00724	KBDNDIJC_01484	KNIPFBIG_01828
KKKWG1_1607.p01		hypothetical protein	124	124	1	169	4732			Hypothetical protein with no hits to refseq/uniprot/clusters/cdd/tigrfams/pfam overlapping another protein with hits	344	608	603	BPHFIHDL_01196	KOCJOFNC_01442	LBCCIJBH_00140	BMJPMCHL_00226	JNBCBFPE_00856	CFPEFCNE_01516	GKBANEBM_01436	MFHEGGBM_00838	EGGFBFOM_00873	GKOCOOAB_01840	FBDPMFPL_00861	IMOPPBIF_01415	KIEMHAEH_00624	MJACAPHP_01535	OLNGHCGH_00908	DCCFGIBI_01384	INDHGBHN_00367	ABJGGOKB_00880	PIGKNEIA_00902	AILEKONO_00850	CCALFPLO_00816	LIIDBHEN_00840	LFAEFAAI_00871	CPGHLNFA_01462	FMJBDMAA_01959	DNIICONI_00436	POJGFOLD_01479	CKBPABEM_01534	AJLJINNK_00836	KBMNLIJE_00733	ILIAOFMC_00132	HBCCCJDO_00828	PCDIOKBK_00822	EGEIJCCE_00858	KBDNDIJC_01101	KNIPFBIG_00822
serC		Phosphoserine aminotransferase	124	124	1	169	4733				197	1106	1098	BPHFIHDL_01197	KOCJOFNC_01443	LBCCIJBH_00139	BMJPMCHL_00225	JNBCBFPE_00857	CFPEFCNE_01517	GKBANEBM_01437	MFHEGGBM_00839	EGGFBFOM_00874	GKOCOOAB_01519	FBDPMFPL_00862	IMOPPBIF_01416	KIEMHAEH_00623	MJACAPHP_01534	OLNGHCGH_00909	DCCFGIBI_01385	INDHGBHN_00366	ABJGGOKB_00881	PIGKNEIA_00903	AILEKONO_00851	CCALFPLO_00817	LIIDBHEN_00841	LFAEFAAI_00872	CPGHLNFA_01463	FMJBDMAA_01817	DNIICONI_00437	POJGFOLD_01480	CKBPABEM_01533	AJLJINNK_00837	KBMNLIJE_00734	ILIAOFMC_00131	HBCCCJDO_00829	PCDIOKBK_00823	EGEIJCCE_00859	KBDNDIJC_01100	KNIPFBIG_00823
KKKWG1_1580.p01		hypothetical protein	124	124	1	169	4776				617	635	620	BPHFIHDL_01224	KOCJOFNC_00618	LBCCIJBH_00113	BMJPMCHL_00145	JNBCBFPE_00884	CFPEFCNE_00083	GKBANEBM_00115	MFHEGGBM_00866	EGGFBFOM_00901	GKOCOOAB_00668	FBDPMFPL_01332	IMOPPBIF_00085	KIEMHAEH_00063	MJACAPHP_00766	OLNGHCGH_00936	DCCFGIBI_00085	INDHGBHN_00063	ABJGGOKB_00907	PIGKNEIA_00929	AILEKONO_00877	CCALFPLO_00844	LIIDBHEN_00868	LFAEFAAI_00899	CPGHLNFA_00679	FMJBDMAA_00481	DNIICONI_00016	POJGFOLD_00345	CKBPABEM_00581	AJLJINNK_00865	KBMNLIJE_00259	ILIAOFMC_00271	HBCCCJDO_00859	PCDIOKBK_00850	EGEIJCCE_00886	KBDNDIJC_00876	KNIPFBIG_00849
trkH		Trk system potassium uptake protein TrkH	124	124	1	169	4800				410	1454	1445	BPHFIHDL_01243	KOCJOFNC_00636	LBCCIJBH_00094	BMJPMCHL_00163	JNBCBFPE_00902	CFPEFCNE_00101	GKBANEBM_00097	MFHEGGBM_00885	EGGFBFOM_00920	GKOCOOAB_00906	FBDPMFPL_00569	IMOPPBIF_00103	KIEMHAEH_00044	MJACAPHP_00749	OLNGHCGH_00954	DCCFGIBI_00103	INDHGBHN_00044	ABJGGOKB_00925	PIGKNEIA_00947	AILEKONO_00896	CCALFPLO_00863	LIIDBHEN_00888	LFAEFAAI_00918	CPGHLNFA_00662	FMJBDMAA_00994	DNIICONI_00035	POJGFOLD_00326	CKBPABEM_00599	AJLJINNK_00885	KBMNLIJE_00278	ILIAOFMC_00253	HBCCCJDO_00878	PCDIOKBK_00872	EGEIJCCE_00906	KBDNDIJC_00028	KNIPFBIG_00867
KKKWG1_1549.p01		hypothetical protein	124	124	1	169	4816				1364	1859	1855	BPHFIHDL_01255	KOCJOFNC_00840	LBCCIJBH_00082	BMJPMCHL_00352	JNBCBFPE_00915	CFPEFCNE_00113	GKBANEBM_00085	MFHEGGBM_00897	EGGFBFOM_00932	GKOCOOAB_01221	FBDPMFPL_00238	IMOPPBIF_00115	KIEMHAEH_00032	MJACAPHP_00582	OLNGHCGH_00967	DCCFGIBI_00115	INDHGBHN_00032	ABJGGOKB_00937	PIGKNEIA_00960	AILEKONO_00909	CCALFPLO_00876	LIIDBHEN_00901	LFAEFAAI_00931	CPGHLNFA_00409	FMJBDMAA_00003	DNIICONI_00047	POJGFOLD_00313	CKBPABEM_00930	AJLJINNK_00899	KBMNLIJE_00290	ILIAOFMC_00241	HBCCCJDO_00894	PCDIOKBK_00886	EGEIJCCE_00920	KBDNDIJC_00016	KNIPFBIG_00880
upp		Uracil phosphoribosyltransferase	124	124	1	169	4870				554	632	631	BPHFIHDL_01291	KOCJOFNC_00432	LBCCIJBH_00048	BMJPMCHL_00800	JNBCBFPE_00951	CFPEFCNE_00147	GKBANEBM_00817	MFHEGGBM_00933	EGGFBFOM_00969	GKOCOOAB_01416	FBDPMFPL_00552	IMOPPBIF_00760	KIEMHAEH_00574	MJACAPHP_00004	OLNGHCGH_01003	DCCFGIBI_00705	INDHGBHN_01253	ABJGGOKB_00972	PIGKNEIA_00995	AILEKONO_00943	CCALFPLO_00912	LIIDBHEN_00937	LFAEFAAI_00967	CPGHLNFA_00266	FMJBDMAA_01053	DNIICONI_00532	POJGFOLD_00019	CKBPABEM_00126	AJLJINNK_00936	KBMNLIJE_01404	ILIAOFMC_01493	HBCCCJDO_00931	PCDIOKBK_00923	EGEIJCCE_00956	KBDNDIJC_01715	KNIPFBIG_00915
ribH		6,7-dimethyl-8-ribityllumazine synthase	124	124	1	169	4877				455	467	465	BPHFIHDL_01295	KOCJOFNC_00436	LBCCIJBH_00044	BMJPMCHL_00796	JNBCBFPE_00955	CFPEFCNE_00151	GKBANEBM_00813	MFHEGGBM_00937	EGGFBFOM_00973	GKOCOOAB_01957	FBDPMFPL_00548	IMOPPBIF_00764	KIEMHAEH_00578	MJACAPHP_00008	OLNGHCGH_01007	DCCFGIBI_00701	INDHGBHN_01249	ABJGGOKB_00976	PIGKNEIA_00999	AILEKONO_00947	CCALFPLO_00916	LIIDBHEN_00941	LFAEFAAI_00971	CPGHLNFA_00270	FMJBDMAA_01057	DNIICONI_00528	POJGFOLD_00023	CKBPABEM_00122	AJLJINNK_00940	KBMNLIJE_01400	ILIAOFMC_01489	HBCCCJDO_00935	PCDIOKBK_00927	EGEIJCCE_00960	KBDNDIJC_01462	KNIPFBIG_00919
rpsF		30S ribosomal protein S6	124	124	1	169	4887				359	374	373	BPHFIHDL_01302	KOCJOFNC_00443	LBCCIJBH_00037	BMJPMCHL_00789	JNBCBFPE_00962	CFPEFCNE_00158	GKBANEBM_00806	MFHEGGBM_00944	EGGFBFOM_00980	GKOCOOAB_01185	FBDPMFPL_01337	IMOPPBIF_00771	KIEMHAEH_00585	MJACAPHP_00015	OLNGHCGH_01014	DCCFGIBI_00694	INDHGBHN_01242	ABJGGOKB_00983	PIGKNEIA_01006	AILEKONO_00954	CCALFPLO_00923	LIIDBHEN_00948	LFAEFAAI_00978	CPGHLNFA_00277	FMJBDMAA_01460	DNIICONI_00521	POJGFOLD_00030	CKBPABEM_00115	AJLJINNK_00948	KBMNLIJE_01393	ILIAOFMC_01482	HBCCCJDO_00943	PCDIOKBK_00934	EGEIJCCE_00967	KBDNDIJC_01787	KNIPFBIG_00926
dapA		4-hydroxy-tetrahydrodipicolinate synthase	124	124	1	169	4897				875	959	945	BPHFIHDL_01311	KOCJOFNC_00452	LBCCIJBH_00029	BMJPMCHL_01278	JNBCBFPE_00971	CFPEFCNE_00167	GKBANEBM_01008	MFHEGGBM_00953	EGGFBFOM_00989	GKOCOOAB_01180	FBDPMFPL_01346	IMOPPBIF_01021	KIEMHAEH_00594	MJACAPHP_00023	OLNGHCGH_01023	DCCFGIBI_00625	INDHGBHN_00804	ABJGGOKB_00993	PIGKNEIA_01015	AILEKONO_00963	CCALFPLO_00933	LIIDBHEN_00958	LFAEFAAI_00986	CPGHLNFA_00286	FMJBDMAA_00791	DNIICONI_00512	POJGFOLD_00039	CKBPABEM_00106	AJLJINNK_00958	KBMNLIJE_01131	ILIAOFMC_00948	HBCCCJDO_00952	PCDIOKBK_00944	EGEIJCCE_00977	KBDNDIJC_00343	KNIPFBIG_00935
rfbD		UDP-galactopyranose mutase	124	124	1	169	4908				1139	1139	1139	BPHFIHDL_01320	KOCJOFNC_00461	LBCCIJBH_00020	BMJPMCHL_01310	JNBCBFPE_00980	CFPEFCNE_00176	GKBANEBM_01017	MFHEGGBM_00963	EGGFBFOM_00999	GKOCOOAB_00590	FBDPMFPL_00514	IMOPPBIF_01030	KIEMHAEH_00603	MJACAPHP_00032	OLNGHCGH_01032	DCCFGIBI_00616	INDHGBHN_00795	ABJGGOKB_01002	PIGKNEIA_01024	AILEKONO_00972	CCALFPLO_00942	LIIDBHEN_00967	LFAEFAAI_00995	CPGHLNFA_00295	FMJBDMAA_00752	DNIICONI_00503	POJGFOLD_00048	CKBPABEM_00097	AJLJINNK_00967	KBMNLIJE_01140	ILIAOFMC_00939	HBCCCJDO_00962	PCDIOKBK_00953	EGEIJCCE_00986	KBDNDIJC_00352	KNIPFBIG_00944
pncB2		Nicotinate phosphoribosyltransferase 2	124	124	1	169	4917				488	1193	1187	BPHFIHDL_01327	KOCJOFNC_00468	LBCCIJBH_00013	BMJPMCHL_01407	JNBCBFPE_00987	CFPEFCNE_00183	GKBANEBM_01024	MFHEGGBM_00970	EGGFBFOM_01006	GKOCOOAB_01146	FBDPMFPL_01644	IMOPPBIF_01037	KIEMHAEH_00610	MJACAPHP_00039	OLNGHCGH_01039	DCCFGIBI_00609	INDHGBHN_00788	ABJGGOKB_01009	PIGKNEIA_01031	AILEKONO_00979	CCALFPLO_00950	LIIDBHEN_00974	LFAEFAAI_01002	CPGHLNFA_00302	FMJBDMAA_01713	DNIICONI_00496	POJGFOLD_00055	CKBPABEM_00090	AJLJINNK_00974	KBMNLIJE_01147	ILIAOFMC_00932	HBCCCJDO_00971	PCDIOKBK_00960	EGEIJCCE_00993	KBDNDIJC_00359	KNIPFBIG_00951
aroQ		3-dehydroquinate dehydratase	124	124	1	169	3138				332	431	430	BPHFIHDL_01353	KOCJOFNC_01117	LBCCIJBH_01875	BMJPMCHL_00831	JNBCBFPE_00003	CFPEFCNE_00208	GKBANEBM_01210	MFHEGGBM_00003	EGGFBFOM_00003	GKOCOOAB_00859	FBDPMFPL_01952	IMOPPBIF_01223	KIEMHAEH_01299	MJACAPHP_00113	OLNGHCGH_00004	DCCFGIBI_01204	INDHGBHN_00076	ABJGGOKB_01596	PIGKNEIA_01841	AILEKONO_01857	CCALFPLO_00003	LIIDBHEN_00004	LFAEFAAI_00003	CPGHLNFA_00048	FMJBDMAA_01185	DNIICONI_00211	POJGFOLD_01858	CKBPABEM_01215	AJLJINNK_00003	KBMNLIJE_00356	ILIAOFMC_01246	HBCCCJDO_00004	PCDIOKBK_00003	EGEIJCCE_00004	KBDNDIJC_00817	KNIPFBIG_00122
alsT_1		Amino-acid carrier protein AlsT	124	124	1	169	3170				782	1496	1490	BPHFIHDL_01373	KOCJOFNC_00473	LBCCIJBH_00541	BMJPMCHL_01700	JNBCBFPE_00023	CFPEFCNE_00228	GKBANEBM_00226	MFHEGGBM_00023	EGGFBFOM_00023	GKOCOOAB_00917	FBDPMFPL_00781	IMOPPBIF_00226	KIEMHAEH_00357	MJACAPHP_00092	OLNGHCGH_00023	DCCFGIBI_00184	INDHGBHN_00097	ABJGGOKB_01617	PIGKNEIA_01862	AILEKONO_01877	CCALFPLO_00022	LIIDBHEN_00022	LFAEFAAI_00022	CPGHLNFA_00027	FMJBDMAA_00690	DNIICONI_00190	POJGFOLD_00505	CKBPABEM_00224	AJLJINNK_00023	KBMNLIJE_00336	ILIAOFMC_01591	HBCCCJDO_00025	PCDIOKBK_00023	EGEIJCCE_00025	KBDNDIJC_00652	KNIPFBIG_00101
ubiE		Ubiquinone/menaquinone biosynthesis C-methyltransferase UbiE	124	124	1	169	3190				317	746	742	BPHFIHDL_01386	KOCJOFNC_00484	LBCCIJBH_00528	BMJPMCHL_00299	JNBCBFPE_00035	CFPEFCNE_00240	GKBANEBM_00211	MFHEGGBM_00033	EGGFBFOM_00033	GKOCOOAB_00082	FBDPMFPL_00323	IMOPPBIF_00211	KIEMHAEH_00345	MJACAPHP_00080	OLNGHCGH_00037	DCCFGIBI_00198	INDHGBHN_00109	ABJGGOKB_01630	PIGKNEIA_01871	AILEKONO_01890	CCALFPLO_00030	LIIDBHEN_00035	LFAEFAAI_00034	CPGHLNFA_00015	FMJBDMAA_00899	DNIICONI_00178	POJGFOLD_00493	CKBPABEM_00213	AJLJINNK_00036	KBMNLIJE_00325	ILIAOFMC_00428	HBCCCJDO_00036	PCDIOKBK_00034	EGEIJCCE_00035	KBDNDIJC_00432	KNIPFBIG_00092
pgpA		Phosphatidylglycerophosphatase A	124	124	1	169	3218				500	572	500	BPHFIHDL_01403	KOCJOFNC_01985	LBCCIJBH_01181	BMJPMCHL_00985	JNBCBFPE_00048	CFPEFCNE_01404	GKBANEBM_00194	MFHEGGBM_00046	EGGFBFOM_00047	GKOCOOAB_01755	FBDPMFPL_00755	IMOPPBIF_00194	KIEMHAEH_00328	MJACAPHP_01278	OLNGHCGH_00054	DCCFGIBI_00215	INDHGBHN_00126	ABJGGOKB_01647	PIGKNEIA_01887	AILEKONO_01907	CCALFPLO_00044	LIIDBHEN_00050	LFAEFAAI_00051	CPGHLNFA_01349	FMJBDMAA_01771	DNIICONI_00161	POJGFOLD_00476	CKBPABEM_00198	AJLJINNK_00050	KBMNLIJE_00307	ILIAOFMC_00411	HBCCCJDO_00050	PCDIOKBK_00047	EGEIJCCE_00049	KBDNDIJC_00450	KNIPFBIG_00077
KKKWG1_0063.p01		hypothetical protein	124	124	1	169	3234				821	845	844	BPHFIHDL_01413	KOCJOFNC_01525	LBCCIJBH_01191	BMJPMCHL_00975	JNBCBFPE_00059	CFPEFCNE_01394	GKBANEBM_00184	MFHEGGBM_00056	EGGFBFOM_00057	GKOCOOAB_01764	FBDPMFPL_01633	IMOPPBIF_00184	KIEMHAEH_00318	MJACAPHP_01268	OLNGHCGH_00064	DCCFGIBI_00225	INDHGBHN_01564	ABJGGOKB_01657	PIGKNEIA_01898	AILEKONO_01917	CCALFPLO_00054	LIIDBHEN_00060	LFAEFAAI_00061	CPGHLNFA_01359	FMJBDMAA_01326	DNIICONI_00151	POJGFOLD_00466	CKBPABEM_00188	AJLJINNK_00060	KBMNLIJE_01568	ILIAOFMC_00401	HBCCCJDO_00060	PCDIOKBK_00058	EGEIJCCE_00059	KBDNDIJC_01881	KNIPFBIG_00067
eptA		Phosphoethanolamine transferase EptA	124	124	1	169	3281				1070	1622	1617	BPHFIHDL_01440	KOCJOFNC_01724	LBCCIJBH_01299	BMJPMCHL_01675	JNBCBFPE_00088	CFPEFCNE_01929	GKBANEBM_00950	MFHEGGBM_00081	EGGFBFOM_00085	GKOCOOAB_01103	FBDPMFPL_01864	IMOPPBIF_00987	KIEMHAEH_01392	MJACAPHP_01257	OLNGHCGH_00091	DCCFGIBI_00957	INDHGBHN_01269	ABJGGOKB_01683	PIGKNEIA_01925	AILEKONO_01944	CCALFPLO_00082	LIIDBHEN_00087	LFAEFAAI_00087	CPGHLNFA_01715	FMJBDMAA_01336	DNIICONI_01411	POJGFOLD_01643	CKBPABEM_01430	AJLJINNK_00086	KBMNLIJE_01303	ILIAOFMC_01295	HBCCCJDO_00090	PCDIOKBK_00087	EGEIJCCE_00088	KBDNDIJC_00731	KNIPFBIG_00039
gltS		Sodium/glutamate symporter	124	124	1	169	4135				668	1238	1233	BPHFIHDL_01469	KOCJOFNC_01767	LBCCIJBH_01703	BMJPMCHL_01785	JNBCBFPE_00758	CFPEFCNE_01348	GKBANEBM_01610	MFHEGGBM_00748	EGGFBFOM_00761	GKOCOOAB_01210	FBDPMFPL_01144	IMOPPBIF_01603	KIEMHAEH_01564	MJACAPHP_01727	OLNGHCGH_00783	DCCFGIBI_01605	INDHGBHN_01514	ABJGGOKB_00825	PIGKNEIA_00834	AILEKONO_00771	CCALFPLO_00744	LIIDBHEN_00763	LFAEFAAI_00760	CPGHLNFA_01689	FMJBDMAA_01917	DNIICONI_01593	POJGFOLD_01661	CKBPABEM_01761	AJLJINNK_00774	KBMNLIJE_01601	ILIAOFMC_01725	HBCCCJDO_00769	PCDIOKBK_00755	EGEIJCCE_00760	KBDNDIJC_01686	KNIPFBIG_00753
cptA		Phosphoethanolamine transferase CptA	124	124	1	169	4075				1097	1613	1608	BPHFIHDL_01479	KOCJOFNC_01935	LBCCIJBH_01879	BMJPMCHL_01845	JNBCBFPE_00767	CFPEFCNE_01912	GKBANEBM_01895	MFHEGGBM_00758	EGGFBFOM_00771	GKOCOOAB_01463	FBDPMFPL_01657	IMOPPBIF_01892	KIEMHAEH_01817	MJACAPHP_01930	OLNGHCGH_00793	DCCFGIBI_01900	INDHGBHN_01817	ABJGGOKB_00698	PIGKNEIA_01149	AILEKONO_00788	CCALFPLO_00752	LIIDBHEN_00772	LFAEFAAI_00770	CPGHLNFA_01939	FMJBDMAA_01347	DNIICONI_01835	POJGFOLD_01857	CKBPABEM_01913	AJLJINNK_00782	KBMNLIJE_01869	ILIAOFMC_01901	HBCCCJDO_00777	PCDIOKBK_00763	EGEIJCCE_00769	KBDNDIJC_01742	KNIPFBIG_01068
KKKWG1_1725.p01		hypothetical protein	124	124	1	169	2930				827	1133	1130	BPHFIHDL_01540	KOCJOFNC_00350	LBCCIJBH_01079	BMJPMCHL_01109	JNBCBFPE_00810	CFPEFCNE_00607	GKBANEBM_00644	MFHEGGBM_00787	EGGFBFOM_00821	GKOCOOAB_00268	FBDPMFPL_01059	IMOPPBIF_00628	KIEMHAEH_01460	MJACAPHP_00590	OLNGHCGH_00857	DCCFGIBI_00573	INDHGBHN_01384	ABJGGOKB_00421	PIGKNEIA_01437	AILEKONO_00733	CCALFPLO_00772	LIIDBHEN_00796	LFAEFAAI_00826	CPGHLNFA_00442	FMJBDMAA_00557	DNIICONI_01487	POJGFOLD_01849	CKBPABEM_00359	AJLJINNK_00795	KBMNLIJE_00383	ILIAOFMC_01541	HBCCCJDO_00787	PCDIOKBK_00775	EGEIJCCE_00809	KBDNDIJC_00938	KNIPFBIG_01353
KKKWG1_1724.p01		hypothetical protein	124	124	1	169	2929			Hypothetical protein with no hits to refseq/uniprot/clusters/cdd/tigrfams/pfam overlapping another protein with hits	653	1028	1024	BPHFIHDL_01541	KOCJOFNC_00351	LBCCIJBH_01080	BMJPMCHL_01108	JNBCBFPE_00811	CFPEFCNE_00608	GKBANEBM_00645	MFHEGGBM_00788	EGGFBFOM_00822	GKOCOOAB_00267	FBDPMFPL_01058	IMOPPBIF_00627	KIEMHAEH_01461	MJACAPHP_00589	OLNGHCGH_00858	DCCFGIBI_00572	INDHGBHN_01383	ABJGGOKB_00422	PIGKNEIA_01436	AILEKONO_00734	CCALFPLO_00773	LIIDBHEN_00797	LFAEFAAI_00827	CPGHLNFA_00441	FMJBDMAA_00556	DNIICONI_01486	POJGFOLD_01667	CKBPABEM_00358	AJLJINNK_00796	KBMNLIJE_00384	ILIAOFMC_01542	HBCCCJDO_00788	PCDIOKBK_00776	EGEIJCCE_00810	KBDNDIJC_00937	KNIPFBIG_01352
KKKWG1_0124.p01		hypothetical protein	124	124	1	169	1673				215	215	215	BPHFIHDL_01562	KOCJOFNC_00998	LBCCIJBH_01090	BMJPMCHL_01510	JNBCBFPE_00118	CFPEFCNE_01075	GKBANEBM_01029	MFHEGGBM_00111	EGGFBFOM_00115	GKOCOOAB_01124	FBDPMFPL_00980	IMOPPBIF_01042	KIEMHAEH_01515	MJACAPHP_01168	OLNGHCGH_00123	DCCFGIBI_01027	INDHGBHN_01439	ABJGGOKB_01711	PIGKNEIA_01957	AILEKONO_01977	CCALFPLO_00111	LIIDBHEN_00118	LFAEFAAI_00118	CPGHLNFA_01067	FMJBDMAA_00111	DNIICONI_01548	POJGFOLD_01173	CKBPABEM_01138	AJLJINNK_00117	KBMNLIJE_01167	ILIAOFMC_01145	HBCCCJDO_00123	PCDIOKBK_00119	EGEIJCCE_00119	KBDNDIJC_00794	KNIPFBIG_00006
KKKWG1_0135.p01		hypothetical protein	124	124	1	169	1686				200	212	211	BPHFIHDL_01574	KOCJOFNC_01010	LBCCIJBH_01102	BMJPMCHL_01313	JNBCBFPE_00129	CFPEFCNE_01087	GKBANEBM_01041	MFHEGGBM_00123	EGGFBFOM_00127	GKOCOOAB_00295	FBDPMFPL_00588	IMOPPBIF_01053	KIEMHAEH_01628	MJACAPHP_01180	OLNGHCGH_00135	DCCFGIBI_01039	INDHGBHN_01590	ABJGGOKB_01723	PIGKNEIA_01968	AILEKONO_01989	CCALFPLO_00122	LIIDBHEN_00130	LFAEFAAI_00130	CPGHLNFA_01055	FMJBDMAA_00122	DNIICONI_01669	POJGFOLD_01162	CKBPABEM_01150	AJLJINNK_00129	KBMNLIJE_01156	ILIAOFMC_01157	HBCCCJDO_00134	PCDIOKBK_00131	EGEIJCCE_00130	KBDNDIJC_00783	KNIPFBIG_02102
gloC		Hydroxyacylglutathione hydrolase GloC	124	124	1	169	1687				542	638	637	BPHFIHDL_01575	KOCJOFNC_01011	LBCCIJBH_01103	BMJPMCHL_01314	JNBCBFPE_00130	CFPEFCNE_01088	GKBANEBM_01042	MFHEGGBM_00124	EGGFBFOM_00128	GKOCOOAB_00296	FBDPMFPL_00587	IMOPPBIF_01054	KIEMHAEH_01629	MJACAPHP_01181	OLNGHCGH_00136	DCCFGIBI_01040	INDHGBHN_01589	ABJGGOKB_01724	PIGKNEIA_01969	AILEKONO_01990	CCALFPLO_00123	LIIDBHEN_00131	LFAEFAAI_00131	CPGHLNFA_01054	FMJBDMAA_00123	DNIICONI_01670	POJGFOLD_01161	CKBPABEM_01151	AJLJINNK_00130	KBMNLIJE_01155	ILIAOFMC_01158	HBCCCJDO_00135	PCDIOKBK_00132	EGEIJCCE_00131	KBDNDIJC_00782	KNIPFBIG_02101
fumB		Fumarate hydratase class I, anaerobic	124	124	1	169	1689				989	1523	1518	BPHFIHDL_01576	KOCJOFNC_01012	LBCCIJBH_01104	BMJPMCHL_01315	JNBCBFPE_00131	CFPEFCNE_01089	GKBANEBM_01043	MFHEGGBM_00125	EGGFBFOM_00129	GKOCOOAB_00297	FBDPMFPL_00586	IMOPPBIF_01055	KIEMHAEH_01630	MJACAPHP_01182	OLNGHCGH_00137	DCCFGIBI_01041	INDHGBHN_01588	ABJGGOKB_01725	PIGKNEIA_01970	AILEKONO_01991	CCALFPLO_00124	LIIDBHEN_00132	LFAEFAAI_00132	CPGHLNFA_01053	FMJBDMAA_00124	DNIICONI_01671	POJGFOLD_01160	CKBPABEM_01152	AJLJINNK_00131	KBMNLIJE_01154	ILIAOFMC_01159	HBCCCJDO_00136	PCDIOKBK_00133	EGEIJCCE_00132	KBDNDIJC_00781	KNIPFBIG_02100
bioH		Pimeloyl-[acyl-carrier protein] methyl ester esterase	124	124	1	169	1779				725	806	805	BPHFIHDL_01624	KOCJOFNC_00597	LBCCIJBH_00816	BMJPMCHL_01133	JNBCBFPE_00178	CFPEFCNE_00547	GKBANEBM_01404	MFHEGGBM_00174	EGGFBFOM_00177	GKOCOOAB_00036	FBDPMFPL_00259	IMOPPBIF_00838	KIEMHAEH_00830	MJACAPHP_00684	OLNGHCGH_00185	DCCFGIBI_00788	INDHGBHN_00683	ABJGGOKB_01774	PIGKNEIA_02030	AILEKONO_02045	CCALFPLO_00172	LIIDBHEN_00179	LFAEFAAI_00179	CPGHLNFA_00636	FMJBDMAA_00570	DNIICONI_00805	POJGFOLD_01738	CKBPABEM_00560	AJLJINNK_00180	KBMNLIJE_00917	ILIAOFMC_00718	HBCCCJDO_00188	PCDIOKBK_00177	EGEIJCCE_00182	KBDNDIJC_00134	KNIPFBIG_02038
trmL		tRNA (cytidine(34)-2'-O)-methyltransferase	124	124	1	169	1781				464	464	464	BPHFIHDL_01626	KOCJOFNC_00595	LBCCIJBH_00814	BMJPMCHL_01135	JNBCBFPE_00180	CFPEFCNE_00549	GKBANEBM_01406	MFHEGGBM_00176	EGGFBFOM_00179	GKOCOOAB_00034	FBDPMFPL_00257	IMOPPBIF_00836	KIEMHAEH_00832	MJACAPHP_00686	OLNGHCGH_00187	DCCFGIBI_00786	INDHGBHN_00681	ABJGGOKB_01776	PIGKNEIA_02032	AILEKONO_02047	CCALFPLO_00174	LIIDBHEN_00181	LFAEFAAI_00181	CPGHLNFA_00634	FMJBDMAA_00572	DNIICONI_00803	POJGFOLD_01740	CKBPABEM_00558	AJLJINNK_00182	KBMNLIJE_00919	ILIAOFMC_00720	HBCCCJDO_00190	PCDIOKBK_00179	EGEIJCCE_00184	KBDNDIJC_00132	KNIPFBIG_02036
rplQ		50S ribosomal protein L17	124	124	1	169	1784				368	377	368	BPHFIHDL_01629	KOCJOFNC_00592	LBCCIJBH_00811	BMJPMCHL_00835	JNBCBFPE_00183	CFPEFCNE_00552	GKBANEBM_01279	MFHEGGBM_00179	EGGFBFOM_00182	GKOCOOAB_00031	FBDPMFPL_01705	IMOPPBIF_00833	KIEMHAEH_00835	MJACAPHP_00689	OLNGHCGH_00191	DCCFGIBI_00783	INDHGBHN_00678	ABJGGOKB_01779	PIGKNEIA_02035	AILEKONO_02050	CCALFPLO_00178	LIIDBHEN_00185	LFAEFAAI_00184	CPGHLNFA_00631	FMJBDMAA_00214	DNIICONI_00800	POJGFOLD_01373	CKBPABEM_00555	AJLJINNK_00185	KBMNLIJE_00922	ILIAOFMC_00723	HBCCCJDO_00194	PCDIOKBK_00182	EGEIJCCE_00187	KBDNDIJC_00129	KNIPFBIG_02033
rpsD		30S ribosomal protein S4	124	124	1	169	1786				422	620	618	BPHFIHDL_01631	KOCJOFNC_00590	LBCCIJBH_00809	BMJPMCHL_00837	JNBCBFPE_00185	CFPEFCNE_00554	GKBANEBM_01281	MFHEGGBM_00181	EGGFBFOM_00184	GKOCOOAB_00029	FBDPMFPL_01707	IMOPPBIF_00831	KIEMHAEH_00837	MJACAPHP_00691	OLNGHCGH_00193	DCCFGIBI_00781	INDHGBHN_00676	ABJGGOKB_01781	PIGKNEIA_02037	AILEKONO_02052	CCALFPLO_00180	LIIDBHEN_00187	LFAEFAAI_00186	CPGHLNFA_00629	FMJBDMAA_00212	DNIICONI_00798	POJGFOLD_01375	CKBPABEM_00553	AJLJINNK_00187	KBMNLIJE_00924	ILIAOFMC_00725	HBCCCJDO_00196	PCDIOKBK_00184	EGEIJCCE_00189	KBDNDIJC_00127	KNIPFBIG_02031
rpsE		30S ribosomal protein S5	124	124	1	169	1794				470	518	517	BPHFIHDL_01639	KOCJOFNC_00582	LBCCIJBH_00801	BMJPMCHL_00845	JNBCBFPE_00193	CFPEFCNE_00562	GKBANEBM_01289	MFHEGGBM_00189	EGGFBFOM_00192	GKOCOOAB_00021	FBDPMFPL_01945	IMOPPBIF_00823	KIEMHAEH_00845	MJACAPHP_00699	OLNGHCGH_00201	DCCFGIBI_00773	INDHGBHN_00668	ABJGGOKB_01789	PIGKNEIA_02045	AILEKONO_02060	CCALFPLO_00188	LIIDBHEN_00195	LFAEFAAI_00194	CPGHLNFA_00621	FMJBDMAA_00204	DNIICONI_00790	POJGFOLD_01383	CKBPABEM_00545	AJLJINNK_00195	KBMNLIJE_00932	ILIAOFMC_00733	HBCCCJDO_00204	PCDIOKBK_00192	EGEIJCCE_00197	KBDNDIJC_00119	KNIPFBIG_02023
rpsC		30S ribosomal protein S3	124	124	1	169	1805				698	701	698	BPHFIHDL_01650	KOCJOFNC_00571	LBCCIJBH_00790	BMJPMCHL_00856	JNBCBFPE_00204	CFPEFCNE_00575	GKBANEBM_01300	MFHEGGBM_00200	EGGFBFOM_00203	GKOCOOAB_00008	FBDPMFPL_01441	IMOPPBIF_00812	KIEMHAEH_00856	MJACAPHP_01883	OLNGHCGH_00212	DCCFGIBI_00762	INDHGBHN_00657	ABJGGOKB_01800	PIGKNEIA_02056	AILEKONO_02071	CCALFPLO_00199	LIIDBHEN_00206	LFAEFAAI_00205	CPGHLNFA_01847	FMJBDMAA_00193	DNIICONI_00779	POJGFOLD_01394	CKBPABEM_00534	AJLJINNK_00206	KBMNLIJE_00943	ILIAOFMC_00744	HBCCCJDO_00215	PCDIOKBK_00203	EGEIJCCE_00208	KBDNDIJC_00108	KNIPFBIG_02012
rplB		50S ribosomal protein L2	124	124	1	169	1808				161	833	827	BPHFIHDL_01653	KOCJOFNC_00568	LBCCIJBH_00787	BMJPMCHL_00859	JNBCBFPE_00207	CFPEFCNE_00578	GKBANEBM_01303	MFHEGGBM_00203	EGGFBFOM_00206	GKOCOOAB_00005	FBDPMFPL_01444	IMOPPBIF_00809	KIEMHAEH_00859	MJACAPHP_01886	OLNGHCGH_00215	DCCFGIBI_00759	INDHGBHN_00654	ABJGGOKB_01803	PIGKNEIA_02059	AILEKONO_02074	CCALFPLO_00202	LIIDBHEN_00209	LFAEFAAI_00208	CPGHLNFA_01850	FMJBDMAA_00190	DNIICONI_00776	POJGFOLD_01397	CKBPABEM_00531	AJLJINNK_00209	KBMNLIJE_00946	ILIAOFMC_00747	HBCCCJDO_00218	PCDIOKBK_00206	EGEIJCCE_00211	KBDNDIJC_00105	KNIPFBIG_02009
tabA		hypothetical protein	124	124	1	169	2180				446	446	446	BPHFIHDL_01661	KOCJOFNC_01195	LBCCIJBH_01707	BMJPMCHL_01288	JNBCBFPE_00405	CFPEFCNE_01216	GKBANEBM_01704	MFHEGGBM_00402	EGGFBFOM_00407	GKOCOOAB_00094	FBDPMFPL_00634	IMOPPBIF_01703	KIEMHAEH_01342	MJACAPHP_01301	OLNGHCGH_00425	DCCFGIBI_01645	INDHGBHN_01172	ABJGGOKB_00200	PIGKNEIA_01672	AILEKONO_00354	CCALFPLO_00400	LIIDBHEN_00409	LFAEFAAI_00411	CPGHLNFA_01191	FMJBDMAA_01263	DNIICONI_01373	POJGFOLD_01657	CKBPABEM_01340	AJLJINNK_00414	KBMNLIJE_01699	ILIAOFMC_01717	HBCCCJDO_00415	PCDIOKBK_00401	EGEIJCCE_00412	KBDNDIJC_01384	KNIPFBIG_00286
ydjA		Putative NAD(P)H nitroreductase YdjA	124	124	1	169	2181				545	545	545	BPHFIHDL_01662	KOCJOFNC_01194	LBCCIJBH_01708	BMJPMCHL_01289	JNBCBFPE_00406	CFPEFCNE_01217	GKBANEBM_01703	MFHEGGBM_00403	EGGFBFOM_00408	GKOCOOAB_00095	FBDPMFPL_00633	IMOPPBIF_01704	KIEMHAEH_01343	MJACAPHP_01302	OLNGHCGH_00426	DCCFGIBI_01646	INDHGBHN_01171	ABJGGOKB_00201	PIGKNEIA_01671	AILEKONO_00355	CCALFPLO_00401	LIIDBHEN_00410	LFAEFAAI_00412	CPGHLNFA_01192	FMJBDMAA_01262	DNIICONI_01372	POJGFOLD_01656	CKBPABEM_01339	AJLJINNK_00415	KBMNLIJE_01700	ILIAOFMC_01718	HBCCCJDO_00416	PCDIOKBK_00402	EGEIJCCE_00413	KBDNDIJC_01383	KNIPFBIG_00287
lapB		Lipopolysaccharide assembly protein B	124	124	1	169	2185				1004	1175	1173	BPHFIHDL_01666	KOCJOFNC_01190	LBCCIJBH_01712	BMJPMCHL_01293	JNBCBFPE_00410	CFPEFCNE_01221	GKBANEBM_01699	MFHEGGBM_00407	EGGFBFOM_00412	GKOCOOAB_00099	FBDPMFPL_00629	IMOPPBIF_01708	KIEMHAEH_01347	MJACAPHP_01306	OLNGHCGH_00430	DCCFGIBI_01650	INDHGBHN_01167	ABJGGOKB_00205	PIGKNEIA_01667	AILEKONO_00359	CCALFPLO_00405	LIIDBHEN_00414	LFAEFAAI_00416	CPGHLNFA_01196	FMJBDMAA_01393	DNIICONI_01368	POJGFOLD_01652	CKBPABEM_01335	AJLJINNK_00419	KBMNLIJE_01704	ILIAOFMC_01722	HBCCCJDO_00420	PCDIOKBK_00407	EGEIJCCE_00417	KBDNDIJC_01379	KNIPFBIG_00291
ilvE		Branched-chain-amino-acid aminotransferase	124	124	1	169	2187				458	944	940	BPHFIHDL_01668	KOCJOFNC_01188	LBCCIJBH_01714	BMJPMCHL_01295	JNBCBFPE_00412	CFPEFCNE_01223	GKBANEBM_01697	MFHEGGBM_00409	EGGFBFOM_00414	GKOCOOAB_00101	FBDPMFPL_00627	IMOPPBIF_01710	KIEMHAEH_01349	MJACAPHP_01308	OLNGHCGH_00432	DCCFGIBI_01652	INDHGBHN_01165	ABJGGOKB_00207	PIGKNEIA_01665	AILEKONO_00361	CCALFPLO_00407	LIIDBHEN_00416	LFAEFAAI_00418	CPGHLNFA_01198	FMJBDMAA_01923	DNIICONI_01366	POJGFOLD_01650	CKBPABEM_01333	AJLJINNK_00421	KBMNLIJE_01706	ILIAOFMC_01724	HBCCCJDO_00422	PCDIOKBK_00409	EGEIJCCE_00419	KBDNDIJC_01377	KNIPFBIG_00293
potF		Putrescine-binding periplasmic protein	124	124	1	169	2215				371	1175	1168	BPHFIHDL_01683	KOCJOFNC_00885	LBCCIJBH_00652	BMJPMCHL_01612	JNBCBFPE_00428	CFPEFCNE_01016	GKBANEBM_00986	MFHEGGBM_00423	EGGFBFOM_00428	GKOCOOAB_01970	FBDPMFPL_00724	IMOPPBIF_01000	KIEMHAEH_01441	MJACAPHP_01086	OLNGHCGH_00447	DCCFGIBI_01008	INDHGBHN_01325	ABJGGOKB_00226	PIGKNEIA_01644	AILEKONO_00376	CCALFPLO_00421	LIIDBHEN_00430	LFAEFAAI_00432	CPGHLNFA_00988	FMJBDMAA_00499	DNIICONI_01452	POJGFOLD_01077	CKBPABEM_00966	AJLJINNK_00435	KBMNLIJE_01421	ILIAOFMC_00893	HBCCCJDO_00436	PCDIOKBK_00424	EGEIJCCE_00433	KBDNDIJC_00942	KNIPFBIG_00314
hpf		Ribosome hibernation promoting factor	124	124	1	169	2256				290	290	290	BPHFIHDL_01707	KOCJOFNC_01503	LBCCIJBH_01925	BMJPMCHL_01150	JNBCBFPE_00451	CFPEFCNE_01601	GKBANEBM_01643	MFHEGGBM_00447	EGGFBFOM_00453	GKOCOOAB_01865	FBDPMFPL_01389	IMOPPBIF_01628	KIEMHAEH_01542	MJACAPHP_01603	OLNGHCGH_00471	DCCFGIBI_01638	INDHGBHN_01483	ABJGGOKB_00251	PIGKNEIA_01619	AILEKONO_00400	CCALFPLO_00445	LIIDBHEN_00455	LFAEFAAI_00456	CPGHLNFA_01552	FMJBDMAA_00889	DNIICONI_01552	POJGFOLD_01708	CKBPABEM_01618	AJLJINNK_00461	KBMNLIJE_01546	ILIAOFMC_01867	HBCCCJDO_00460	PCDIOKBK_00448	EGEIJCCE_00459	KBDNDIJC_01175	KNIPFBIG_00339
kdsC		3-deoxy-D-manno-octulosonate 8-phosphate phosphatase KdsC	124	124	1	169	2263				173	539	536	BPHFIHDL_01712	KOCJOFNC_01812	LBCCIJBH_01795	BMJPMCHL_01828	JNBCBFPE_00456	CFPEFCNE_01852	GKBANEBM_01814	MFHEGGBM_00452	EGGFBFOM_00458	GKOCOOAB_01598	FBDPMFPL_01036	IMOPPBIF_01821	KIEMHAEH_01749	MJACAPHP_01840	OLNGHCGH_00476	DCCFGIBI_01822	INDHGBHN_01740	ABJGGOKB_00256	PIGKNEIA_01614	AILEKONO_00405	CCALFPLO_00450	LIIDBHEN_00460	LFAEFAAI_00461	CPGHLNFA_01831	FMJBDMAA_00998	DNIICONI_01781	POJGFOLD_01703	CKBPABEM_01797	AJLJINNK_00466	KBMNLIJE_01837	ILIAOFMC_01811	HBCCCJDO_00465	PCDIOKBK_00453	EGEIJCCE_00464	KBDNDIJC_01640	KNIPFBIG_00344
KKKWG1_0739.p01		DegV domain-containing protein	124	124	1	169	2319				863	863	863	BPHFIHDL_01718	KOCJOFNC_01910	LBCCIJBH_01877	BMJPMCHL_01823	JNBCBFPE_00461	CFPEFCNE_01816	GKBANEBM_01687	MFHEGGBM_00457	EGGFBFOM_00463	GKOCOOAB_00833	FBDPMFPL_01392	IMOPPBIF_01690	KIEMHAEH_01812	MJACAPHP_01939	OLNGHCGH_00482	DCCFGIBI_01713	INDHGBHN_01813	ABJGGOKB_00269	PIGKNEIA_01590	AILEKONO_00412	CCALFPLO_00455	LIIDBHEN_00465	LFAEFAAI_00467	CPGHLNFA_01949	FMJBDMAA_00866	DNIICONI_01834	POJGFOLD_01640	CKBPABEM_01893	AJLJINNK_00471	KBMNLIJE_01694	ILIAOFMC_01885	HBCCCJDO_00470	PCDIOKBK_00459	EGEIJCCE_00469	KBDNDIJC_01358	KNIPFBIG_00369
KKKWG1_0273.p01		hypothetical protein	124	124	1	169	1943				455	557	556	BPHFIHDL_01730	KOCJOFNC_01106	LBCCIJBH_01214	BMJPMCHL_00460	JNBCBFPE_00258	CFPEFCNE_01147	GKBANEBM_01127	MFHEGGBM_00251	EGGFBFOM_00255	GKOCOOAB_00434	FBDPMFPL_00152	IMOPPBIF_01139	KIEMHAEH_01272	MJACAPHP_01198	OLNGHCGH_00266	DCCFGIBI_01125	INDHGBHN_01109	ABJGGOKB_01581	PIGKNEIA_02104	AILEKONO_02131	CCALFPLO_00249	LIIDBHEN_00257	LFAEFAAI_00259	CPGHLNFA_01103	FMJBDMAA_00248	DNIICONI_01263	POJGFOLD_01207	CKBPABEM_01248	AJLJINNK_00258	KBMNLIJE_01268	ILIAOFMC_01175	HBCCCJDO_00265	PCDIOKBK_00252	EGEIJCCE_00258	KBDNDIJC_00633	KNIPFBIG_01965
KKKWG1_0278.p01		hypothetical protein	124	124	1	169	1951				260	260	260	BPHFIHDL_01735	KOCJOFNC_01111	LBCCIJBH_01209	BMJPMCHL_00465	JNBCBFPE_00263	CFPEFCNE_01142	GKBANEBM_01122	MFHEGGBM_00256	EGGFBFOM_00260	GKOCOOAB_00738	FBDPMFPL_00157	IMOPPBIF_01134	KIEMHAEH_01277	MJACAPHP_01193	OLNGHCGH_00271	DCCFGIBI_01120	INDHGBHN_01104	ABJGGOKB_01576	PIGKNEIA_00005	AILEKONO_02136	CCALFPLO_00254	LIIDBHEN_00262	LFAEFAAI_00264	CPGHLNFA_01108	FMJBDMAA_00243	DNIICONI_01258	POJGFOLD_01202	CKBPABEM_01243	AJLJINNK_00263	KBMNLIJE_01263	ILIAOFMC_01170	HBCCCJDO_00270	PCDIOKBK_00257	EGEIJCCE_00263	KBDNDIJC_00638	KNIPFBIG_01960
KKKWG1_0292.p01		hypothetical protein	124	124	1	169	1968				404	410	409	BPHFIHDL_01746	KOCJOFNC_01455	LBCCIJBH_01467	BMJPMCHL_00583	JNBCBFPE_00273	CFPEFCNE_01301	GKBANEBM_01333	MFHEGGBM_00267	EGGFBFOM_00271	GKOCOOAB_00815	FBDPMFPL_00519	IMOPPBIF_01330	KIEMHAEH_01547	MJACAPHP_01373	OLNGHCGH_00282	DCCFGIBI_01296	INDHGBHN_01375	ABJGGOKB_01564	PIGKNEIA_00018	AILEKONO_02151	CCALFPLO_00264	LIIDBHEN_00273	LFAEFAAI_00274	CPGHLNFA_01293	FMJBDMAA_00303	DNIICONI_01478	POJGFOLD_01263	CKBPABEM_01544	AJLJINNK_00276	KBMNLIJE_01462	ILIAOFMC_01236	HBCCCJDO_00281	PCDIOKBK_00267	EGEIJCCE_00273	KBDNDIJC_01532	KNIPFBIG_01947
KKKWG1_0299.p01		hypothetical protein	124	124	1	169	1979				362	362	362	BPHFIHDL_01752	KOCJOFNC_01461	LBCCIJBH_01461	BMJPMCHL_00589	JNBCBFPE_00279	CFPEFCNE_01307	GKBANEBM_01339	MFHEGGBM_00273	EGGFBFOM_00277	GKOCOOAB_01153	FBDPMFPL_01185	IMOPPBIF_01336	KIEMHAEH_01789	MJACAPHP_01367	OLNGHCGH_00288	DCCFGIBI_01290	INDHGBHN_01367	ABJGGOKB_01558	PIGKNEIA_00024	AILEKONO_02157	CCALFPLO_00270	LIIDBHEN_00279	LFAEFAAI_00280	CPGHLNFA_01299	FMJBDMAA_01152	DNIICONI_01470	POJGFOLD_01269	CKBPABEM_01538	AJLJINNK_00282	KBMNLIJE_01468	ILIAOFMC_01230	HBCCCJDO_00287	PCDIOKBK_00273	EGEIJCCE_00279	KBDNDIJC_01499	KNIPFBIG_01941
dsbB		Disulfide bond formation protein B	124	124	1	169	2000				503	503	503	BPHFIHDL_01761	KOCJOFNC_00857	LBCCIJBH_01592	BMJPMCHL_01641	JNBCBFPE_00290	CFPEFCNE_01563	GKBANEBM_01065	MFHEGGBM_00282	EGGFBFOM_00286	GKOCOOAB_00150	FBDPMFPL_00522	IMOPPBIF_01077	KIEMHAEH_01101	MJACAPHP_01514	OLNGHCGH_00298	DCCFGIBI_01063	INDHGBHN_01797	ABJGGOKB_01540	PIGKNEIA_00043	AILEKONO_02168	CCALFPLO_00279	LIIDBHEN_00288	LFAEFAAI_00290	CPGHLNFA_01459	FMJBDMAA_00814	DNIICONI_01169	POJGFOLD_01151	CKBPABEM_00950	AJLJINNK_00292	KBMNLIJE_01197	ILIAOFMC_01080	HBCCCJDO_00296	PCDIOKBK_00283	EGEIJCCE_00290	KBDNDIJC_00477	KNIPFBIG_01918
adk		Adenylate kinase	124	124	1	169	1344				545	644	643	BPHFIHDL_01772	KOCJOFNC_01063	LBCCIJBH_01127	BMJPMCHL_01391	JNBCBFPE_01536	CFPEFCNE_01438	GKBANEBM_01721	MFHEGGBM_01536	EGGFBFOM_01592	GKOCOOAB_00445	FBDPMFPL_01306	IMOPPBIF_01719	KIEMHAEH_01655	MJACAPHP_01129	OLNGHCGH_01642	DCCFGIBI_01723	INDHGBHN_01592	ABJGGOKB_00729	PIGKNEIA_00735	AILEKONO_00640	CCALFPLO_01517	LIIDBHEN_01535	LFAEFAAI_01597	CPGHLNFA_01042	FMJBDMAA_00663	DNIICONI_01687	POJGFOLD_00645	CKBPABEM_01004	AJLJINNK_01526	KBMNLIJE_01721	ILIAOFMC_01743	HBCCCJDO_01535	PCDIOKBK_01507	EGEIJCCE_01554	KBDNDIJC_01456	KNIPFBIG_00654
lutA		Lactate utilization protein A	124	124	1	169	1341				389	767	763	BPHFIHDL_01774	KOCJOFNC_01065	LBCCIJBH_01125	BMJPMCHL_01821	JNBCBFPE_01538	CFPEFCNE_01440	GKBANEBM_01321	MFHEGGBM_01538	EGGFBFOM_01594	GKOCOOAB_00447	FBDPMFPL_01304	IMOPPBIF_01313	KIEMHAEH_00922	MJACAPHP_01131	OLNGHCGH_01644	DCCFGIBI_01275	INDHGBHN_01060	ABJGGOKB_00727	PIGKNEIA_00733	AILEKONO_00638	CCALFPLO_01519	LIIDBHEN_01537	LFAEFAAI_01599	CPGHLNFA_01040	FMJBDMAA_01842	DNIICONI_00879	POJGFOLD_00647	CKBPABEM_01006	AJLJINNK_01528	KBMNLIJE_01362	ILIAOFMC_01447	HBCCCJDO_01537	PCDIOKBK_01509	EGEIJCCE_01556	KBDNDIJC_00841	KNIPFBIG_00652
prs		Ribose-phosphate pyrophosphokinase	124	124	1	169	1326				983	1028	1027	BPHFIHDL_01786	KOCJOFNC_01879	LBCCIJBH_01113	BMJPMCHL_01779	JNBCBFPE_01550	CFPEFCNE_01650	GKBANEBM_01309	MFHEGGBM_01550	EGGFBFOM_01606	GKOCOOAB_00854	FBDPMFPL_01503	IMOPPBIF_01325	KIEMHAEH_00934	MJACAPHP_01143	OLNGHCGH_01656	DCCFGIBI_01287	INDHGBHN_01048	ABJGGOKB_00715	PIGKNEIA_00720	AILEKONO_00626	CCALFPLO_01531	LIIDBHEN_01549	LFAEFAAI_01611	CPGHLNFA_01028	FMJBDMAA_00818	DNIICONI_00891	POJGFOLD_00659	CKBPABEM_01018	AJLJINNK_01541	KBMNLIJE_01350	ILIAOFMC_01435	HBCCCJDO_01551	PCDIOKBK_01523	EGEIJCCE_01568	KBDNDIJC_00830	KNIPFBIG_00640
rsmB_2		Ribosomal RNA small subunit methyltransferase B	124	124	1	169	1318				605	1265	1259	BPHFIHDL_01792	KOCJOFNC_01885	LBCCIJBH_01176	BMJPMCHL_01792	JNBCBFPE_01556	CFPEFCNE_01360	GKBANEBM_01536	MFHEGGBM_01556	EGGFBFOM_01612	GKOCOOAB_00801	FBDPMFPL_00901	IMOPPBIF_01529	KIEMHAEH_00940	MJACAPHP_00957	OLNGHCGH_01662	DCCFGIBI_01543	INDHGBHN_01042	ABJGGOKB_00024	PIGKNEIA_00714	AILEKONO_00620	CCALFPLO_01537	LIIDBHEN_01554	LFAEFAAI_01617	CPGHLNFA_00903	FMJBDMAA_01309	DNIICONI_00897	POJGFOLD_00666	CKBPABEM_01493	AJLJINNK_01546	KBMNLIJE_01235	ILIAOFMC_00928	HBCCCJDO_01558	PCDIOKBK_01529	EGEIJCCE_01573	KBDNDIJC_00496	KNIPFBIG_00634
aroE_3		Shikimate dehydrogenase (NADP(+))	124	124	1	169	1299				818	818	818	BPHFIHDL_01807	KOCJOFNC_01743	LBCCIJBH_01161	BMJPMCHL_00616	JNBCBFPE_01571	CFPEFCNE_01781	GKBANEBM_01737	MFHEGGBM_01571	EGGFBFOM_01627	GKOCOOAB_00678	FBDPMFPL_00918	IMOPPBIF_01729	KIEMHAEH_01658	MJACAPHP_01753	OLNGHCGH_01677	DCCFGIBI_01733	INDHGBHN_01623	ABJGGOKB_00009	PIGKNEIA_00699	AILEKONO_00605	CCALFPLO_01552	LIIDBHEN_01569	LFAEFAAI_01632	CPGHLNFA_01749	FMJBDMAA_00981	DNIICONI_01627	POJGFOLD_01722	CKBPABEM_01746	AJLJINNK_01561	KBMNLIJE_01220	ILIAOFMC_00913	HBCCCJDO_01573	PCDIOKBK_01545	EGEIJCCE_01589	KBDNDIJC_00511	KNIPFBIG_00619
KKKWG1_0260.p01		hypothetical protein	124	124	1	169	1814			Hypothetical protein with no hits to refseq/uniprot/clusters/cdd/tigrfams/pfam overlapping another protein with hits	200	308	307	BPHFIHDL_01816	KOCJOFNC_01294	LBCCIJBH_01898	BMJPMCHL_01454	JNBCBFPE_00212	CFPEFCNE_01922	GKBANEBM_01277	MFHEGGBM_00208	EGGFBFOM_00211	GKOCOOAB_01644	FBDPMFPL_01558	IMOPPBIF_01276	KIEMHAEH_01260	MJACAPHP_01962	OLNGHCGH_00220	DCCFGIBI_01231	INDHGBHN_00947	ABJGGOKB_01830	PIGKNEIA_02088	AILEKONO_02113	CCALFPLO_00207	LIIDBHEN_00214	LFAEFAAI_00213	CPGHLNFA_01966	FMJBDMAA_01125	DNIICONI_01120	POJGFOLD_01066	CKBPABEM_01418	AJLJINNK_00214	KBMNLIJE_01387	ILIAOFMC_01509	HBCCCJDO_00223	PCDIOKBK_00211	EGEIJCCE_00216	KBDNDIJC_01809	KNIPFBIG_01981
rpsB		30S ribosomal protein S2	124	124	1	169	1815				710	725	724	BPHFIHDL_01817	KOCJOFNC_01295	LBCCIJBH_01897	BMJPMCHL_01455	JNBCBFPE_00213	CFPEFCNE_01923	GKBANEBM_01276	MFHEGGBM_00209	EGGFBFOM_00212	GKOCOOAB_01643	FBDPMFPL_01559	IMOPPBIF_01277	KIEMHAEH_01259	MJACAPHP_01961	OLNGHCGH_00221	DCCFGIBI_01232	INDHGBHN_00946	ABJGGOKB_01829	PIGKNEIA_02087	AILEKONO_02112	CCALFPLO_00208	LIIDBHEN_00215	LFAEFAAI_00214	CPGHLNFA_01967	FMJBDMAA_01124	DNIICONI_01119	POJGFOLD_01065	CKBPABEM_01417	AJLJINNK_00215	KBMNLIJE_01386	ILIAOFMC_01508	HBCCCJDO_00224	PCDIOKBK_00212	EGEIJCCE_00217	KBDNDIJC_01808	KNIPFBIG_01982
KKKWG1_0248.p01		hypothetical protein	124	124	1	169	1825				206	218	212	BPHFIHDL_01824	KOCJOFNC_00871	LBCCIJBH_00583	BMJPMCHL_00946	JNBCBFPE_00219	CFPEFCNE_00975	GKBANEBM_01054	MFHEGGBM_00215	EGGFBFOM_00218	GKOCOOAB_00473	FBDPMFPL_01516	IMOPPBIF_01066	KIEMHAEH_01112	MJACAPHP_00991	OLNGHCGH_00228	DCCFGIBI_01052	INDHGBHN_01125	ABJGGOKB_01551	PIGKNEIA_00032	AILEKONO_02101	CCALFPLO_00215	LIIDBHEN_00221	LFAEFAAI_00221	CPGHLNFA_01230	FMJBDMAA_00289	DNIICONI_01180	POJGFOLD_01137	CKBPABEM_00936	AJLJINNK_00222	KBMNLIJE_01208	ILIAOFMC_01069	HBCCCJDO_00231	PCDIOKBK_00218	EGEIJCCE_00223	KBDNDIJC_00488	KNIPFBIG_01933
bamE_1		Outer membrane protein assembly factor BamE	124	124	1	169	1915				497	497	497	BPHFIHDL_01836	KOCJOFNC_01306	LBCCIJBH_00595	BMJPMCHL_01923	JNBCBFPE_00235	CFPEFCNE_00963	GKBANEBM_01264	MFHEGGBM_00229	EGGFBFOM_00233	GKOCOOAB_00113	FBDPMFPL_01358	IMOPPBIF_01289	KIEMHAEH_01248	MJACAPHP_00979	OLNGHCGH_00244	DCCFGIBI_01244	INDHGBHN_00935	ABJGGOKB_01817	PIGKNEIA_02076	AILEKONO_02089	CCALFPLO_00228	LIIDBHEN_00235	LFAEFAAI_00237	CPGHLNFA_01702	FMJBDMAA_00341	DNIICONI_01108	POJGFOLD_01053	CKBPABEM_01406	AJLJINNK_00236	KBMNLIJE_01445	ILIAOFMC_01954	HBCCCJDO_00243	PCDIOKBK_00230	EGEIJCCE_00236	KBDNDIJC_01123	KNIPFBIG_01993
ftsX		Cell division protein FtsX	124	124	1	169	2046				713	911	909	BPHFIHDL_01857	KOCJOFNC_01692	LBCCIJBH_01675	BMJPMCHL_01183	JNBCBFPE_00303	CFPEFCNE_01490	GKBANEBM_01827	MFHEGGBM_00297	EGGFBFOM_00302	GKOCOOAB_00489	FBDPMFPL_00796	IMOPPBIF_01838	KIEMHAEH_01488	MJACAPHP_01698	OLNGHCGH_00317	DCCFGIBI_01839	INDHGBHN_01578	ABJGGOKB_01525	PIGKNEIA_00060	AILEKONO_00007	CCALFPLO_00294	LIIDBHEN_00303	LFAEFAAI_00308	CPGHLNFA_01664	FMJBDMAA_00807	DNIICONI_01511	POJGFOLD_01547	CKBPABEM_01709	AJLJINNK_00307	KBMNLIJE_01479	ILIAOFMC_01655	HBCCCJDO_00310	PCDIOKBK_00296	EGEIJCCE_00304	KBDNDIJC_01257	KNIPFBIG_01901
nhaP2		K(+)/H(+) antiporter NhaP2	124	124	1	169	2055				1175	1742	1737	BPHFIHDL_01866	KOCJOFNC_00837	LBCCIJBH_01011	BMJPMCHL_00233	JNBCBFPE_00311	CFPEFCNE_01002	GKBANEBM_00928	MFHEGGBM_00305	EGGFBFOM_00310	GKOCOOAB_00940	FBDPMFPL_01413	IMOPPBIF_00945	KIEMHAEH_01076	MJACAPHP_01048	OLNGHCGH_00325	DCCFGIBI_00925	INDHGBHN_00923	ABJGGOKB_01517	PIGKNEIA_00068	AILEKONO_00016	CCALFPLO_00302	LIIDBHEN_00311	LFAEFAAI_00316	CPGHLNFA_01810	FMJBDMAA_00414	DNIICONI_01096	POJGFOLD_00929	CKBPABEM_00913	AJLJINNK_00315	KBMNLIJE_01029	ILIAOFMC_00853	HBCCCJDO_00319	PCDIOKBK_00304	EGEIJCCE_00312	KBDNDIJC_00257	KNIPFBIG_01893
ndhC		NAD(P)H-quinone oxidoreductase subunit 3	124	124	1	169	2056				368	368	368	BPHFIHDL_01867	KOCJOFNC_00836	LBCCIJBH_01012	BMJPMCHL_00234	JNBCBFPE_00312	CFPEFCNE_01001	GKBANEBM_00927	MFHEGGBM_00306	EGGFBFOM_00311	GKOCOOAB_00941	FBDPMFPL_00645	IMOPPBIF_00944	KIEMHAEH_01077	MJACAPHP_01047	OLNGHCGH_00326	DCCFGIBI_00924	INDHGBHN_00922	ABJGGOKB_01516	PIGKNEIA_00069	AILEKONO_00017	CCALFPLO_00303	LIIDBHEN_00312	LFAEFAAI_00317	CPGHLNFA_01809	FMJBDMAA_00413	DNIICONI_01095	POJGFOLD_00930	CKBPABEM_00912	AJLJINNK_00316	KBMNLIJE_01028	ILIAOFMC_00854	HBCCCJDO_00320	PCDIOKBK_00305	EGEIJCCE_00313	KBDNDIJC_00256	KNIPFBIG_01892
nqo2		NADH-quinone oxidoreductase subunit 2	124	124	1	169	2062				332	473	471	BPHFIHDL_01871	KOCJOFNC_00832	LBCCIJBH_01016	BMJPMCHL_00238	JNBCBFPE_00316	CFPEFCNE_00997	GKBANEBM_00923	MFHEGGBM_00311	EGGFBFOM_00316	GKOCOOAB_00945	FBDPMFPL_00641	IMOPPBIF_00940	KIEMHAEH_01081	MJACAPHP_01043	OLNGHCGH_00330	DCCFGIBI_00920	INDHGBHN_00918	ABJGGOKB_01512	PIGKNEIA_00073	AILEKONO_00021	CCALFPLO_00308	LIIDBHEN_00316	LFAEFAAI_00321	CPGHLNFA_01167	FMJBDMAA_00409	DNIICONI_01091	POJGFOLD_00934	CKBPABEM_00908	AJLJINNK_00320	KBMNLIJE_01024	ILIAOFMC_00858	HBCCCJDO_00324	PCDIOKBK_00309	EGEIJCCE_00317	KBDNDIJC_00252	KNIPFBIG_01888
nuoF		NADH-quinone oxidoreductase subunit F	124	124	1	169	2063				1082	1301	1299	BPHFIHDL_01872	KOCJOFNC_00831	LBCCIJBH_01017	BMJPMCHL_00239	JNBCBFPE_00317	CFPEFCNE_00996	GKBANEBM_00922	MFHEGGBM_00312	EGGFBFOM_00317	GKOCOOAB_01203	FBDPMFPL_00640	IMOPPBIF_00939	KIEMHAEH_01082	MJACAPHP_01042	OLNGHCGH_00331	DCCFGIBI_00919	INDHGBHN_00917	ABJGGOKB_01511	PIGKNEIA_00074	AILEKONO_00022	CCALFPLO_00309	LIIDBHEN_00317	LFAEFAAI_00322	CPGHLNFA_01166	FMJBDMAA_00408	DNIICONI_01090	POJGFOLD_00935	CKBPABEM_00907	AJLJINNK_00321	KBMNLIJE_01023	ILIAOFMC_00859	HBCCCJDO_00325	PCDIOKBK_00310	EGEIJCCE_00318	KBDNDIJC_00251	KNIPFBIG_01887
nuoH		NADH-quinone oxidoreductase subunit H	124	124	1	169	2065				401	1076	1070	BPHFIHDL_01874	KOCJOFNC_00829	LBCCIJBH_01019	BMJPMCHL_00241	JNBCBFPE_00319	CFPEFCNE_00994	GKBANEBM_00920	MFHEGGBM_00314	EGGFBFOM_00319	GKOCOOAB_00217	FBDPMFPL_00638	IMOPPBIF_00937	KIEMHAEH_01084	MJACAPHP_01040	OLNGHCGH_00333	DCCFGIBI_00917	INDHGBHN_00915	ABJGGOKB_01509	PIGKNEIA_00076	AILEKONO_00024	CCALFPLO_00311	LIIDBHEN_00319	LFAEFAAI_00324	CPGHLNFA_01164	FMJBDMAA_00364	DNIICONI_01088	POJGFOLD_00937	CKBPABEM_00905	AJLJINNK_00323	KBMNLIJE_01021	ILIAOFMC_00861	HBCCCJDO_00327	PCDIOKBK_00312	EGEIJCCE_00320	KBDNDIJC_00249	KNIPFBIG_01885
ribC		Riboflavin synthase	124	124	1	169	3766				518	614	613	BPHFIHDL_01904	KOCJOFNC_00337	LBCCIJBH_01143	BMJPMCHL_00999	JNBCBFPE_00734	CFPEFCNE_00594	GKBANEBM_00631	MFHEGGBM_00726	EGGFBFOM_00739	GKOCOOAB_01115	FBDPMFPL_01751	IMOPPBIF_00641	KIEMHAEH_01149	MJACAPHP_00603	OLNGHCGH_00759	DCCFGIBI_00586	INDHGBHN_01072	ABJGGOKB_00408	PIGKNEIA_01450	AILEKONO_00720	CCALFPLO_00720	LIIDBHEN_00738	LFAEFAAI_00735	CPGHLNFA_00455	FMJBDMAA_00719	DNIICONI_01219	POJGFOLD_01492	CKBPABEM_00372	AJLJINNK_00747	KBMNLIJE_00370	ILIAOFMC_01133	HBCCCJDO_00746	PCDIOKBK_00729	EGEIJCCE_00735	KBDNDIJC_01103	KNIPFBIG_01366
KKKWG1_2228.p01		hypothetical protein	124	124	1	169	2130				167	620	616	BPHFIHDL_01923	KOCJOFNC_01136	LBCCIJBH_01525	BMJPMCHL_01043	JNBCBFPE_00369	CFPEFCNE_00791	GKBANEBM_01531	MFHEGGBM_00367	EGGFBFOM_00371	GKOCOOAB_01140	FBDPMFPL_01261	IMOPPBIF_01513	KIEMHAEH_01008	MJACAPHP_01474	OLNGHCGH_00386	DCCFGIBI_01526	INDHGBHN_00838	ABJGGOKB_01104	PIGKNEIA_01830	AILEKONO_01846	CCALFPLO_00364	LIIDBHEN_00372	LFAEFAAI_00373	CPGHLNFA_01275	FMJBDMAA_01512	DNIICONI_01318	POJGFOLD_01298	CKBPABEM_01299	AJLJINNK_00377	KBMNLIJE_01513	ILIAOFMC_01575	HBCCCJDO_00378	PCDIOKBK_00364	EGEIJCCE_00375	KBDNDIJC_01268	KNIPFBIG_00133
KKKWG1_2220.p01		hypothetical protein	124	124	1	169	2138				302	443	441	BPHFIHDL_01931	KOCJOFNC_01144	LBCCIJBH_01517	BMJPMCHL_01035	JNBCBFPE_00377	CFPEFCNE_00799	GKBANEBM_01523	MFHEGGBM_00375	EGGFBFOM_00379	GKOCOOAB_00764	FBDPMFPL_01649	IMOPPBIF_01521	KIEMHAEH_01000	MJACAPHP_01466	OLNGHCGH_00394	DCCFGIBI_01518	INDHGBHN_00830	ABJGGOKB_01112	PIGKNEIA_01822	AILEKONO_01838	CCALFPLO_00372	LIIDBHEN_00380	LFAEFAAI_00381	CPGHLNFA_01283	FMJBDMAA_01192	DNIICONI_01310	POJGFOLD_01290	CKBPABEM_01291	AJLJINNK_00385	KBMNLIJE_01505	ILIAOFMC_01583	HBCCCJDO_00386	PCDIOKBK_00372	EGEIJCCE_00383	KBDNDIJC_01276	KNIPFBIG_00141
KKKWG1_2210.p01		hypothetical protein	124	124	1	169	2151				275	275	275	BPHFIHDL_01942	KOCJOFNC_01154	LBCCIJBH_01268	BMJPMCHL_00867	JNBCBFPE_00388	CFPEFCNE_00810	GKBANEBM_01764	MFHEGGBM_00385	EGGFBFOM_00389	GKOCOOAB_01317	FBDPMFPL_00595	IMOPPBIF_01762	KIEMHAEH_00990	MJACAPHP_01336	OLNGHCGH_00405	DCCFGIBI_01755	INDHGBHN_00820	ABJGGOKB_01123	PIGKNEIA_01811	AILEKONO_01827	CCALFPLO_00383	LIIDBHEN_00391	LFAEFAAI_00392	CPGHLNFA_01239	FMJBDMAA_01236	DNIICONI_01300	POJGFOLD_01279	CKBPABEM_01281	AJLJINNK_00395	KBMNLIJE_01789	ILIAOFMC_01364	HBCCCJDO_00398	PCDIOKBK_00382	EGEIJCCE_00394	KBDNDIJC_01005	KNIPFBIG_00152
rplJ		50S ribosomal protein L10	124	124	1	169	2120				479	497	496	BPHFIHDL_01980	KOCJOFNC_00782	LBCCIJBH_00854	BMJPMCHL_00636	JNBCBFPE_00358	CFPEFCNE_00753	GKBANEBM_00780	MFHEGGBM_00356	EGGFBFOM_00360	GKOCOOAB_00130	FBDPMFPL_00110	IMOPPBIF_00735	KIEMHAEH_00900	MJACAPHP_00733	OLNGHCGH_00375	DCCFGIBI_00637	INDHGBHN_00751	ABJGGOKB_01483	PIGKNEIA_00105	AILEKONO_00051	CCALFPLO_00353	LIIDBHEN_00361	LFAEFAAI_00362	CPGHLNFA_00558	FMJBDMAA_00382	DNIICONI_00857	POJGFOLD_00864	CKBPABEM_00688	AJLJINNK_00366	KBMNLIJE_00849	ILIAOFMC_00638	HBCCCJDO_00367	PCDIOKBK_00353	EGEIJCCE_00364	KBDNDIJC_00751	KNIPFBIG_01855
apxIB		Toxin RTX-I translocation ATP-binding protein	124	124	1	169	2022				1760	2126	2123	BPHFIHDL_01986	KOCJOFNC_01866	LBCCIJBH_01644	BMJPMCHL_01728	JNBCBFPE_00294	CFPEFCNE_01901	GKBANEBM_01863	MFHEGGBM_00287	EGGFBFOM_00293	GKOCOOAB_00418	FBDPMFPL_00625	IMOPPBIF_01858	KIEMHAEH_01768	MJACAPHP_01899	OLNGHCGH_00305	DCCFGIBI_01867	INDHGBHN_01776	ABJGGOKB_01536	PIGKNEIA_00047	AILEKONO_02177	CCALFPLO_00284	LIIDBHEN_00293	LFAEFAAI_00297	CPGHLNFA_01895	FMJBDMAA_01315	DNIICONI_01801	POJGFOLD_01834	CKBPABEM_01861	AJLJINNK_00297	KBMNLIJE_01859	ILIAOFMC_01841	HBCCCJDO_00301	PCDIOKBK_00287	EGEIJCCE_00294	KBDNDIJC_01695	KNIPFBIG_01914
KKKWG1_0585.p01		hypothetical protein	124	124	1	169	3494				347	602	594	BPHFIHDL_00992	KOCJOFNC_00118	LBCCIJBH_00243	BMJPMCHL_00077	JNBCBFPE_00558	CFPEFCNE_01193	GKBANEBM_00265	MFHEGGBM_00550	EGGFBFOM_00559	GKOCOOAB_00745	FBDPMFPL_00345	IMOPPBIF_00265	KIEMHAEH_00195	MJACAPHP_01120	OLNGHCGH_00582	DCCFGIBI_00539	INDHGBHN_00183	ABJGGOKB_01144	PIGKNEIA_01784	AILEKONO_00255	CCALFPLO_00548	LIIDBHEN_00561	LFAEFAAI_00563	CPGHLNFA_01007	FMJBDMAA_00186	DNIICONI_00767	POJGFOLD_00365	CKBPABEM_00498	AJLJINNK_00569	KBMNLIJE_00581	ILIAOFMC_00519	HBCCCJDO_00563	PCDIOKBK_00553	EGEIJCCE_00565	KBDNDIJC_00065	KNIPFBIG_00179
KKKWG1_1958.p01		hypothetical protein	124	124	1	169	872				422	641	627	BPHFIHDL_00806	KOCJOFNC_00203	LBCCIJBH_00560	BMJPMCHL_00333	JNBCBFPE_01798	CFPEFCNE_00721	GKBANEBM_00149	MFHEGGBM_01795	EGGFBFOM_01854	GKOCOOAB_00776	FBDPMFPL_00030	IMOPPBIF_00161	KIEMHAEH_00295	MJACAPHP_00650	OLNGHCGH_01911	DCCFGIBI_00161	INDHGBHN_00206	ABJGGOKB_01371	PIGKNEIA_00589	AILEKONO_01576	CCALFPLO_01781	LIIDBHEN_01800	LFAEFAAI_01855	CPGHLNFA_00599	FMJBDMAA_01260	DNIICONI_00292	POJGFOLD_00583	CKBPABEM_00147	AJLJINNK_01796	KBMNLIJE_00019	ILIAOFMC_00207	HBCCCJDO_01813	PCDIOKBK_01777	EGEIJCCE_01816	KBDNDIJC_01254	KNIPFBIG_00508
aspC		Aspartate aminotransferase	124	124	1	169	3679				563	1211	1188	BPHFIHDL_01120	KOCJOFNC_01532	LBCCIJBH_01564	BMJPMCHL_01069	JNBCBFPE_00682	CFPEFCNE_01907	GKBANEBM_00554	MFHEGGBM_00675	EGGFBFOM_00688	GKOCOOAB_01483	FBDPMFPL_01861	IMOPPBIF_00571	KIEMHAEH_01073	MJACAPHP_01155	OLNGHCGH_00709	DCCFGIBI_00447	INDHGBHN_00993	ABJGGOKB_01904	PIGKNEIA_00173	AILEKONO_00120	CCALFPLO_00670	LIIDBHEN_00688	LFAEFAAI_00684	CPGHLNFA_00507	FMJBDMAA_00856	DNIICONI_01046	POJGFOLD_00435	CKBPABEM_01588	AJLJINNK_00696	KBMNLIJE_01057	ILIAOFMC_01092	HBCCCJDO_00695	PCDIOKBK_00678	EGEIJCCE_00685	KBDNDIJC_01369	KNIPFBIG_01789
KKKWG1_1555.p01		hypothetical protein	124	124	1	169	4811				242	245	242	BPHFIHDL_01251	KOCJOFNC_00644	LBCCIJBH_00086	BMJPMCHL_00171	JNBCBFPE_00910	CFPEFCNE_00109	GKBANEBM_00089	MFHEGGBM_00893	EGGFBFOM_00928	GKOCOOAB_00751	FBDPMFPL_00233	IMOPPBIF_00111	KIEMHAEH_00036	MJACAPHP_00741	OLNGHCGH_00962	DCCFGIBI_00111	INDHGBHN_00036	ABJGGOKB_00933	PIGKNEIA_00955	AILEKONO_00904	CCALFPLO_00871	LIIDBHEN_00896	LFAEFAAI_00926	CPGHLNFA_00654	FMJBDMAA_01663	DNIICONI_00043	POJGFOLD_00318	CKBPABEM_00607	AJLJINNK_00893	KBMNLIJE_00286	ILIAOFMC_00245	HBCCCJDO_00888	PCDIOKBK_00880	EGEIJCCE_00915	KBDNDIJC_00020	KNIPFBIG_00875
KKKWG1_0152.p01		UDP-glucose:protein N-beta-glucosyltransferase	124	124	1	169	1709				1811	2081	2055	BPHFIHDL_01588	KOCJOFNC_01620	LBCCIJBH_01603	BMJPMCHL_01195	JNBCBFPE_00143	CFPEFCNE_01661	GKBANEBM_01648	MFHEGGBM_00137	EGGFBFOM_00140	GKOCOOAB_00437	FBDPMFPL_00504	IMOPPBIF_01651	KIEMHAEH_01572	MJACAPHP_01639	OLNGHCGH_00149	DCCFGIBI_01666	INDHGBHN_01540	ABJGGOKB_01751	PIGKNEIA_02000	AILEKONO_02006	CCALFPLO_00136	LIIDBHEN_00144	LFAEFAAI_00143	CPGHLNFA_01577	FMJBDMAA_01138	DNIICONI_01600	POJGFOLD_01595	CKBPABEM_01647	AJLJINNK_00143	KBMNLIJE_01800	ILIAOFMC_01534	HBCCCJDO_00149	PCDIOKBK_00145	EGEIJCCE_00144	KBDNDIJC_01528	KNIPFBIG_02069
ihfA		Integration host factor subunit alpha	124	124	1	169	3597				308	308	308	BPHFIHDL_01049	KOCJOFNC_00279	LBCCIJBH_01583	BMJPMCHL_01766	JNBCBFPE_00610	CFPEFCNE_01549	GKBANEBM_00273	MFHEGGBM_00605	EGGFBFOM_00618	GKOCOOAB_00146	FBDPMFPL_00745	IMOPPBIF_00310	KIEMHAEH_00366	MJACAPHP_00251	OLNGHCGH_00639	DCCFGIBI_00270	INDHGBHN_01446	ABJGGOKB_01834	PIGKNEIA_00245	AILEKONO_00190	CCALFPLO_00600	LIIDBHEN_00618	LFAEFAAI_00614	CPGHLNFA_01511	FMJBDMAA_00577	DNIICONI_00332	POJGFOLD_00550	CKBPABEM_00271	AJLJINNK_00626	KBMNLIJE_01575	ILIAOFMC_01001	HBCCCJDO_00620	PCDIOKBK_00608	EGEIJCCE_00615	KBDNDIJC_01181	KNIPFBIG_01717
mreB		Cell shape-determining protein MreB	124	124	1	169	881				1037	1037	1037	BPHFIHDL_00797	KOCJOFNC_00194	LBCCIJBH_00569	BMJPMCHL_00342	JNBCBFPE_01789	CFPEFCNE_00712	GKBANEBM_00140	MFHEGGBM_01786	EGGFBFOM_01845	GKOCOOAB_00922	FBDPMFPL_00039	IMOPPBIF_00170	KIEMHAEH_00304	MJACAPHP_00659	OLNGHCGH_01902	DCCFGIBI_00170	INDHGBHN_00197	ABJGGOKB_01362	PIGKNEIA_00580	AILEKONO_01585	CCALFPLO_01772	LIIDBHEN_01791	LFAEFAAI_01846	CPGHLNFA_00590	FMJBDMAA_00404	DNIICONI_00283	POJGFOLD_00592	CKBPABEM_00138	AJLJINNK_01787	KBMNLIJE_00010	ILIAOFMC_00216	HBCCCJDO_01804	PCDIOKBK_01768	EGEIJCCE_01807	KBDNDIJC_00770	KNIPFBIG_00499
[truncated: 670 more rows]
[truncated: 88 more columns]

## Sheet: Supplementary Data 6
Gene	Non-unique Gene name	Annotation	No. isolates	No. sequences	Avg sequences per isolate	Genome Fragment	Order within Fragment	Accessory Fragment	Accessory Order with Fragment	QC	Min group size nuc	Max group size nuc	Avg group size nuc	11220434	AA010	AA026	AA038	AA068	AA080	AA097	AA105	AA255	AA392	AA392C5	AA392D9	AA392U8	AA393	AA417	AA478	AA574	ATCC23330	ATCC23331	ATCC23332	BB016	BB060	BB114	BB149	BB237	BB270	BB285	BB300	BB631	BB632a	CC062	CC254	D2363	D7330	D7453	F41215CHC
[truncated: 5,029 more rows]
[truncated: 88 more columns]

[truncated: 1 more sheets: Supplementary Data 7]
