# Supplementary material for: Acquisition, co-option, and duplication of the rtx toxin system and the emergence of virulence in Kingella
Source: Nat Commun. 2023 Jul 17;14:4281. doi: 10.1038/s41467-023-39939-8 (PMC10352306; doi:10.1038/s41467-023-39939-8)
Supplement: Supplementary file 6 — Source Data [file 41467_2023_39939_MOESM6_ESM.zip]

Archive with 20 entries (19 files):
- Source Data/
- Source Data/Figure4_TEER_Isogenic_16HBE_transwell_data.txt
- Source Data/FigureS4_Basolateral_CFU_Isogenic_16HBE_transwell_data.txt
- Source Data/Figure4a.tif
- __MACOSX/Source Data/._Figure4a.tif
- Source Data/FigureS4_TEER_Isogenic_16HBE_transwell_data.txt
- Source Data/Figure4_Basolateral_CFU_Isogenic_16HBE_transwell_data.txt
- Source Data/FigureS4_Rat_survival_data_PYKK081.txt
- __MACOSX/Source Data/._FigureS4_Rat_survival_data_PYKK081.txt
- Source Data/Figure4_Rat_survival_data_KK03.txt
- Source Data/FigureS2_rtxD_clustalo_aln.fasta.contree
- __MACOSX/Source Data/._FigureS2_rtxD_clustalo_aln.fasta.contree
- Source Data/FigureS1_rtxB_clustalo_aln.fasta.contree
- __MACOSX/Source Data/._FigureS1_rtxB_clustalo_aln.fasta.contree
- Source Data/Figure1B.txt
- __MACOSX/Source Data/._Figure1B.txt
- Source Data/FigureS3_rtxA_clustalo_aln.fasta.contree
- __MACOSX/Source Data/._FigureS3_rtxA_clustalo_aln.fasta.contree
- Source Data/FigureS4a.tif
- __MACOSX/Source Data/._FigureS4a.tif
