# Supplementary material for: Acquisition, co-option, and duplication of the rtx toxin system and the emergence of virulence in Kingella
Source: Nat Commun. 2023 Jul 17;14:4281. doi: 10.1038/s41467-023-39939-8 (PMC10352306; doi:10.1038/s41467-023-39939-8)
Supplement: Supplementary file 6 — Source Data [file 41467_2023_39939_MOESM6_ESM.zip › Source Data/Figure4_TEER_Isogenic_16HBE_transwell_data.txt]

	hours p	KK03	KK03	KK03	KK1144ΔΔrtxA	KK1144ΔΔrtxA	KK1144ΔΔrtxA	KK1228 ΔrtxA	KK1228 ΔrtxA	KK1228 ΔrtxA	PYKK081	PYKK081	PYKK081	KKNB100	KKNB100	KKNB100	ΚΚΝΒ100-Comp	ΚΚΝΒ100-Comp	ΚΚΝΒ100-Comp
Percent Initial TEER	0.0	100.000000	100.000000	100.000000	100.00000	100.00000	100.00000	100.00000	100.00000	100.00000	100.000000	100.000000	100.000000	100.00000	100.00000	100.00000	100.000000	100.000000	100.000000
Percent Initial TEER	0.5	63.212440	66.402540	97.520660	85.56263	102.50700	136.43410	59.09091	73.65931	94.79866	72.954550	66.206030	84.924620	82.59740	103.46820	113.94960	74.145300	76.701970	91.583170
Percent Initial TEER	1.0	26.424870	35.974640	45.179060	99.57537	82.45125	93.33333	41.09848	30.28391	59.89933	23.863640	22.361810	49.078730	104.41560	99.42197	115.29410	29.487180	29.954610	64.929860
Percent Initial TEER	1.5	5.958549	15.847860	22.589530	92.78132	98.46797	88.99225	20.45455	18.45426	19.12752	15.681820	2.135678	23.283080	85.97403	69.79769	93.10924	12.606840	20.726170	36.272550
Percent Initial TEER	2.0	4.663212	9.350238	-0.550960	76.43312	73.67688	91.78295	18.37121	12.61830	19.46309	-5.227270	5.276382	3.685092	87.53247	70.37572	86.89076	8.760684	0.907716	14.028060
