# Supplementary material for: Acquisition, co-option, and duplication of the rtx toxin system and the emergence of virulence in Kingella
Source: Nat Commun. 2023 Jul 17;14:4281. doi: 10.1038/s41467-023-39939-8 (PMC10352306; doi:10.1038/s41467-023-39939-8)
Supplement: Supplementary file 6 — Source Data [file 41467_2023_39939_MOESM6_ESM.zip › Source Data/FigureS4_Basolateral_CFU_Isogenic_16HBE_transwell_data.txt]

	hours p	KK03	KK03	KK03	KK1144ΔΔrtxA	KK1144ΔΔrtxA	KK1144ΔΔrtxA	KK1228 ΔrtxA	KK1228 ΔrtxA	KK1228 ΔrtxA	PYKK081	PYKK081	PYKK081	KKNB100	KKNB100	KKNB100	ΚΚΝΒ100-Comp	ΚΚΝΒ100-Comp	ΚΚΝΒ100-Comp
Basolateral CFU	0.0	0.10	0.10	0.10	0.1	0.1	0.1	0.10	0.10	0.10	0.10	0.10	0.10	0.10	0.10	0.10	0.1	0.1	0.1
Basolateral CFU	0.5	10.25	0.10	0.10	0.1	0.1	0.1	3.25	0.10	0.10	47.25	15.50	0.00	0.10	0.10	0.10	13.5	0.1	0.1
Basolateral CFU	1.0	3435.25	1875.00	81.25	0.1	0.1	0.1	2153.25	3525.00	13.25	9047.25	11765.50	178.75	0.10	0.10	0.10	10763.5	6500.0	33.5
Basolateral CFU	1.5	23185.25	12375.00	9581.25	0.1	0.1	0.1	12653.25	7825.00	2763.25	36047.25	37515.50	17928.75	0.10	0.10	0.10	31263.5	26000.0	4283.5
Basolateral CFU	2.0	41685.25	30375.00	21331.25	0.1	0.1	0.1	20653.25	17325.00	12763.25	61297.25	75265.50	43178.75	6.00	0.10	0.10	76013.5	42000.0	18283.5
Basolateral CFU	2.5	62185.25	56125.00	33331.25	0.1	0.1	0.1	31403.25	33575.00	30513.25	100047.30	99515.50	65928.75	56.00	10.25	0.10	109763.5	77500.0	30283.5
Basolateral CFU	3.0	93935.25	79625.00	50581.25	2.5	75.0	0.1	43403.25	41325.00	46763.25	117797.30	162765.50	90678.75	4121.00	51.00	0.10	145263.5	103000.0	45283.5
Basolateral CFU	4.0	156685.30	144625.00	88081.25	677.5	1500.0	50.0	61153.25	63575.00	59763.25	805297.30	567765.50	188178.75	5221.00	1151.00	3.50	242763.5	223000.0	96033.5
