# Supplementary material for: Acquisition, co-option, and duplication of the rtx toxin system and the emergence of virulence in Kingella
Source: Nat Commun. 2023 Jul 17;14:4281. doi: 10.1038/s41467-023-39939-8 (PMC10352306; doi:10.1038/s41467-023-39939-8)
Supplement: Supplementary file 6 — Source Data [file 41467_2023_39939_MOESM6_ESM.zip › Source Data/FigureS4_Rat_survival_data_PYKK081.txt]

	Hours	PBS	PYKK081	PYKK081ΔrtxA	PYKK081ΔrtxAcomprtxA
PYKK081	7		1
PYKK081	7		1
PYKK081	7		1
PYKK081	7		1
PYKK081	7		1
PYKK081	7		1
PYKK081	7		1
PYKK081	24		1
PYKK081	48		1
81ΔrtxA	120			0
81ΔrtxA	120			0
81ΔrtxA	120			0
81ΔrtxA	120			0
81ΔrtxA	120			0
81ΔrtxA	120			0
81ΔrtxA	120			0
81ΔrtxA	120			0
81ΔrtxA	120			0
81ΔrtxAcomprtxA	7				1
81ΔrtxAcomprtxA	7				1
81ΔrtxAcomprtxA	7				1
81ΔrtxAcomprtxA	7				1
81ΔrtxAcomprtxA	7				1
81ΔrtxAcomprtxA	7				1
81ΔrtxAcomprtxA	7				1
81ΔrtxAcomprtxA	7				1
81ΔrtxAcomprtxA	7				1
