# Supplementary material for: Acquisition, co-option, and duplication of the rtx toxin system and the emergence of virulence in Kingella
Source: Nat Commun. 2023 Jul 17;14:4281. doi: 10.1038/s41467-023-39939-8 (PMC10352306; doi:10.1038/s41467-023-39939-8)
Supplement: Supplementary file 6 — Source Data [file 41467_2023_39939_MOESM6_ESM.zip › Source Data/Figure4_Rat_survival_data_KK03.txt]

	Hours	PBS	KK03	KK03ΔrtxA	KK03ΔΔrtxA
KK03	6		1
KK03	6		1
KK03	6		1
KK03	6		1
KK03	6		1
KK03	6		1
KK03	6		1
KK03	6		1
KK03	24		1
KK03ΔrtxA	6			1
KK03ΔrtxA	6			1
KK03ΔrtxA	6			1
KK03ΔrtxA	6			1
KK03ΔrtxA	6			1
KK03ΔrtxA	6			1
KK03ΔrtxA	6			1
KK03ΔrtxA	6			1
KK03ΔrtxA	6			1
KK03ΔΔrtxA	102				0
KK03ΔΔrtxA	102				0
KK03ΔΔrtxA	102				0
KK03ΔΔrtxA	102				0
KK03ΔΔrtxA	102				0
KK03ΔΔrtxA	102				0
KK03ΔΔrtxA	102				0
KK03ΔΔrtxA	102				0
KK03ΔΔrtxA	102				0
PBS	102	0
PBS	102	0
PBS	102	0
PBS	102	0
PBS	102	0
PBS	102	0
PBS	102	0
PBS	102	0
PBS	102	0
