# Supplementary material for: Acquisition, co-option, and duplication of the rtx toxin system and the emergence of virulence in Kingella
Source: Nat Commun. 2023 Jul 17;14:4281. doi: 10.1038/s41467-023-39939-8 (PMC10352306; doi:10.1038/s41467-023-39939-8)
Supplement: Supplementary file 6 — Source Data [file 41467_2023_39939_MOESM6_ESM.zip › Source Data/FigureS2_rtxD_clustalo_aln.fasta.contree]

(WP_019390474_MULTISPECIES_HlyD_family_type_I_secretion_periplasmic_adaptor_subunit_Kingella:0.0022832952,(WP_003788049_MULTISPECIES_HlyD_family_type_I_secretion_periplasmic_adaptor_subunit_Kingella:0.0000025259,(WP_038302749_HlyD_family_type_I_secretion_periplasmic_adaptor_subunit_Kingella_kingae:0.0045678691,((WP_003784091_HlyD_family_type_I_secretion_periplasmic_adaptor_subunit_Kingella_denitrificans:0.0021133098,((WP_200521715_HlyD_family_type_I_secretion_periplasmic_adaptor_subunit_Kingella_bonacorsii:0.0022642517,DAO51186_MAG_TPA_type_I_secretion_membrane_fusion_protein_HlyD_family_Caudoviricetes_sp:0.0045758364)85:0.0091975716,((((((((WP_002234234_HlyD_family_type_I_secretion_periplasmic_adaptor_subunit_Neisseria_meningitidis:0.0022778687,WP_127264427_HlyD_family_type_I_secretion_periplasmic_adaptor_subunit_Neisseria_meningitidis:0.0000025259)100:0.0045706612,(WP_101097335_HlyD_family_type_I_secretion_periplasmic_adaptor_subunit_Neisseria_meningitidis:0.0022759505,(MCL5823680_HlyD_family_type_I_secretion_periplasmic_adaptor_subunit_Neisseria_meningitidis:0.0000025259,WP_101124590_HlyD_family_type_I_secretion_periplasmic_adaptor_subunit_Neisseria_meningitidis:0.0022764628)95:0.0000025259)74:0.0022780381)33:0.0000025259,(((((((((((((((((WP_002218333_MULTISPECIES_HlyD_family_type_I_secretion_periplasmic_adaptor_subunit_Neisseria:0.0000025259,((((WP_002218855_HlyD_family_type_I_secretion_periplasmic_adaptor_subunit_Neisseria_meningitidis:0.0000025259,((WP_118827920_HlyD_family_type_I_secretion_periplasmic_adaptor_subunit_Neisseria_meningitidis:0.0022740981,CWM33122_periplasmic_type_I_secretion_system_protein_Neisseria_meningitidis:0.0000025259)66:0.0000025259,WP_096124121_HlyD_family_type_I_secretion_periplasmic_adaptor_subunit_Neisseria_meningitidis:0.0022777636)37:0.0000025259)35:0.0000025259,WP_124210074_HlyD_family_type_I_secretion_periplasmic_adaptor_subunit_Neisseria_meningitidis:0.0022786996)70:0.0000025259,WP_118832703_HlyD_family_type_I_secretion_periplasmic_adaptor_subunit_Neisseria_meningitidis:0.0022769373)97:0.0022770925,WP_002249054_HlyD_family_type_I_secretion_periplasmic_adaptor_subunit_Neisseria_meningitidis:0.0022758894)34:0.0000025259)14:0.0000025259,((WP_002248753_HlyD_family_type_I_secretion_periplasmic_adaptor_subunit_Neisseria_meningitidis:0.0022771171,(WP_101104664_HlyD_family_type_I_secretion_periplasmic_adaptor_subunit_Neisseria_meningitidis:0.0022756510,CWO14213_periplasmic_type_I_secretion_system_protein_Neisseria_meningitidis:0.0027773147)46:0.0000025259)20:0.0000025259,WP_118818626_HlyD_family_type_I_secretion_periplasmic_adaptor_subunit_Neisseria_meningitidis:0.0000025259)9:0.0000025259)9:0.0000025259,(((WP_101116663_HlyD_family_type_I_secretion_periplasmic_adaptor_subunit_Neisseria_meningitidis:0.0000025259,WP_101171984_HlyD_family_type_I_secretion_periplasmic_adaptor_subunit_Neisseria_meningitidis:0.0022819522)100:0.0022805482,(WP_118818847_HlyD_family_type_I_secretion_periplasmic_adaptor_subunit_Neisseria_meningitidis:0.0023007822,WP_101069383_HlyD_family_type_I_secretion_periplasmic_adaptor_subunit_Neisseria_meningitidis:0.0023298005)36:0.0000025259)14:0.0000025259,WP_219204181_HlyD_family_type_I_secretion_periplasmic_adaptor_subunit_Neisseria_meningitidis:0.0022768584)8:0.0000025259)9:0.0000025259,((WP_118815119_HlyD_family_type_I_secretion_periplasmic_adaptor_subunit_Neisseria_meningitidis:0.0000025259,(MBH5997699_HlyD_family_type_I_secretion_periplasmic_adaptor_subunit_Neisseria_meningitidis:0.0022785424,MBH5905307_HlyD_family_type_I_secretion_periplasmic_adaptor_subunit_Neisseria_meningitidis:0.0000025259)41:0.0000025259)40:0.0000025259,MBH2134962_HlyD_family_type_I_secretion_periplasmic_adaptor_subunit_Neisseria_meningitidis:0.0022794022)100:0.0022770823)13:0.0000025259,WP_219195523_HlyD_family_type_I_secretion_periplasmic_adaptor_subunit_Neisseria_meningitidis:0.0022776680)75:0.0022772134,CWN48029_periplasmic_type_I_secretion_system_protein_Neisseria_meningitidis:0.0127941660)73:0.0000025259,WP_101077613_HlyD_family_type_I_secretion_periplasmic_adaptor_subunit_Neisseria_meningitidis:0.0000025259)74:0.0022773573,(WP_118839330_HlyD_family_type_I_secretion_periplasmic_adaptor_subunit_Neisseria_meningitidis:0.0022779417,WP_002212581_HlyD_family_type_I_secretion_periplasmic_adaptor_subunit_Neisseria_meningitidis:0.0000025259)99:0.0045640113)25:0.0000025259,((WP_002232893_HlyD_family_type_I_secretion_periplasmic_adaptor_subunit_Neisseria_meningitidis:0.0000025259,WP_101132174_HlyD_family_type_I_secretion_periplasmic_adaptor_subunit_Neisseria_meningitidis:0.0022777821)100:0.0022783018,WP_101122408_HlyD_family_type_I_secretion_periplasmic_adaptor_subunit_Neisseria_meningitidis:0.0022779422)18:0.0000025259)9:0.0000025259,(WP_127281648_HlyD_family_type_I_secretion_periplasmic_adaptor_subunit_Neisseria_meningitidis:0.0000025259,(MBJ7809541_HlyD_family_type_I_secretion_periplasmic_adaptor_subunit_Neisseria_meningitidis:0.0022818645,WP_061705741_HlyD_family_type_I_secretion_periplasmic_adaptor_subunit_Neisseria_meningitidis:0.0022771686)17:0.0000025259)5:0.0000025259,(WP_127213261_HlyD_family_type_I_secretion_periplasmic_adaptor_subunit_Neisseria_meningitidis:0.0022768792,WP_115436889_HlyD_family_type_I_secretion_periplasmic_adaptor_subunit_Neisseria_meningitidis:0.0022784073)5:0.0000025259)14:0.0000025259,WP_014573836_HlyD_family_type_I_secretion_periplasmic_adaptor_subunit_Neisseria_meningitidis:0.0045587580)29:0.0022767259,EOC79345_type_I_secretion_membrane_fusion_HlyD_family_protein_Neisseria_meningitidis_NM51:0.0048333563)51:0.0000012674,(((WP_002244271_HlyD_family_type_I_secretion_periplasmic_adaptor_subunit_Neisseria_meningitidis:0.0022721068,WP_240645230_biotin_lipoylbinding_protein_partial_Neisseria_meningitidis:0.0000025259)41:0.0000025259,KQB49768_hemolysin_D_partial_Neisseria_meningitidis:0.0000025259)68:0.0000025259,((WP_050889186_HlyD_family_type_I_secretion_periplasmic_adaptor_subunit_Neisseria_meningitidis:0.0000025259,((WP_101116513_HlyD_family_type_I_secretion_periplasmic_adaptor_subunit_Neisseria_meningitidis:0.0022889531,MCL6013393_HlyD_family_type_I_secretion_periplasmic_adaptor_subunit_Neisseria_meningitidis:0.0022896588)43:0.0000025259,WP_127261819_HlyD_family_type_I_secretion_periplasmic_adaptor_subunit_Neisseria_meningitidis:0.0000025259)12:0.0000025259)21:0.0000025259,WP_127207486_HlyD_family_type_I_secretion_periplasmic_adaptor_subunit_Neisseria_meningitidis:0.0022875207)95:0.0022849158)16:0.0000025259)13:0.0000025259,((((AAD30977_NatD_Neisseria_meningitidis:0.0022778191,WP_127404562_HlyD_family_type_I_secretion_periplasmic_adaptor_subunit_Neisseria_meningitidis:0.0022781862)39:0.0000025259,WP_002258841_HlyD_family_type_I_secretion_periplasmic_adaptor_subunit_Neisseria_meningitidis:0.0022786844)15:0.0000025259,((WP_101066960_HlyD_family_type_I_secretion_periplasmic_adaptor_subunit_Neisseria_meningitidis:0.0022821094,(WP_123238492_HlyD_family_type_I_secretion_periplasmic_adaptor_subunit_Neisseria_meningitidis:0.0000025259,WP_123199130_HlyD_family_type_I_secretion_periplasmic_adaptor_subunit_Neisseria_meningitidis:0.0022853288)100:0.0022907987)36:0.0000025259,WP_196960511_HlyD_family_type_I_secretion_periplasmic_adaptor_subunit_Neisseria_meningitidis:0.0000025259)7:0.0000025259)5:0.0000025259,(WP_002221400_HlyD_family_type_I_secretion_periplasmic_adaptor_subunit_Neisseria_meningitidis:0.0000025259,(MBG8929329_HlyD_family_type_I_secretion_periplasmic_adaptor_subunit_Neisseria_meningitidis:0.0022773894,WP_219314509_HlyD_family_type_I_secretion_periplasmic_adaptor_subunit_Neisseria_meningitidis:0.0022799339)28:0.0000025259)9:0.0000025259)13:0.0000025259)15:0.0000025259,RPC21591_hemolysin_D_partial_Neisseria_meningitidis:0.0000025259)27:0.0000025259,WP_127207340_HlyD_family_type_I_secretion_periplasmic_adaptor_subunit_Neisseria_meningitidis:0.0022773116)69:0.0022771609,WP_101072484_HlyD_family_type_I_secretion_periplasmic_adaptor_subunit_Neisseria_meningitidis:0.0000025259)61:0.0022773078)12:0.0000025259,((WP_118825262_HlyD_family_type_I_secretion_periplasmic_adaptor_subunit_Neisseria_meningitidis:0.0022773066,WP_127240407_HlyD_family_type_I_secretion_periplasmic_adaptor_subunit_Neisseria_meningitidis:0.0022793674)19:0.0000025259,WP_127203202_HlyD_family_type_I_secretion_periplasmic_adaptor_subunit_Neisseria_meningitidis:0.0022771901)11:0.0000025259)8:0.0000025259,WP_002236735_HlyD_family_type_I_secretion_periplasmic_adaptor_subunit_Neisseria_meningitidis:0.0000025259)16:0.0000025259,WP_101123872_HlyD_family_type_I_secretion_periplasmic_adaptor_subunit_Neisseria_meningitidis:0.0022774738)28:0.0000025259,WP_127245616_HlyD_family_type_I_secretion_periplasmic_adaptor_subunit_Neisseria_meningitidis:0.0022808584)69:0.0022774623,(WP_118794582_HlyD_family_type_I_secretion_periplasmic_adaptor_subunit_Neisseria_meningitidis:0.0000025259,((((WP_002222947_HlyD_family_type_I_secretion_periplasmic_adaptor_subunit_Neisseria_meningitidis:0.0000025259,(((WP_123213192_HlyD_family_type_I_secretion_periplasmic_adaptor_subunit_Neisseria_meningitidis:0.0022782104,WP_050178825_HlyD_family_type_I_secretion_periplasmic_adaptor_subunit_Neisseria_meningitidis:0.0022779569)28:0.0000025259,(((WP_012221956_HlyD_family_type_I_secretion_periplasmic_adaptor_subunit_Neisseria_meningitidis:0.0000025259,WP_243464623_HlyD_family_type_I_secretion_periplasmic_adaptor_subunit_partial_Neisseria_meningitidis:0.0000025259)100:0.0022790442,WP_050175842_HlyD_family_type_I_secretion_periplasmic_adaptor_subunit_Neisseria_meningitidis:0.0022768924)22:0.0000025259,WP_101071377_HlyD_family_type_I_secretion_periplasmic_adaptor_subunit_Neisseria_meningitidis:0.0022771518)14:0.0000025259)13:0.0000025259,((WP_061370306_HlyD_family_type_I_secretion_periplasmic_adaptor_subunit_Neisseria_meningitidis:0.0022760962,ELK70362_type_I_secretion_membrane_fusion_HlyD_family_protein_Neisseria_meningitidis_63041:0.0364370180)45:0.0000025259,WP_061386507_HlyD_family_type_I_secretion_periplasmic_adaptor_subunit_Neisseria_meningitidis:0.0022778660)26:0.0000025259)7:0.0000025259)7:0.0000025259,((ODP40258_hemolysin_D_Neisseria_meningitidis:0.0022773080,WP_050166566_HlyD_family_type_I_secretion_periplasmic_adaptor_subunit_Neisseria_meningitidis:0.0022789179)27:0.0000025259,(((WP_127243675_HlyD_family_type_I_secretion_periplasmic_adaptor_subunit_Neisseria_meningitidis:0.0022775616,WP_055390342_HlyD_family_type_I_secretion_periplasmic_adaptor_subunit_Neisseria_meningitidis:0.0022865453)29:0.0000025259,((WP_101142615_HlyD_family_type_I_secretion_periplasmic_adaptor_subunit_Neisseria_meningitidis:0.0000025259,WP_118830842_HlyD_family_type_I_secretion_periplasmic_adaptor_subunit_Neisseria_meningitidis:0.0022779605)96:0.0022771993,WP_050892731_HlyD_family_type_I_secretion_periplasmic_adaptor_subunit_Neisseria_meningitidis:0.0022782044)17:0.0000025259)10:0.0000025259,(WP_050175327_HlyD_family_type_I_secretion_periplasmic_adaptor_subunit_Neisseria_meningitidis:0.0022772185,WP_050173053_HlyD_family_type_I_secretion_periplasmic_adaptor_subunit_Neisseria_meningitidis:0.0022784668)11:0.0000025259)7:0.0000025259)8:0.0000025259)1:0.0000025259,((MBH2268047_HlyD_family_type_I_secretion_periplasmic_adaptor_subunit_Neisseria_meningitidis:0.0000025259,MBH2355892_HlyD_family_type_I_secretion_periplasmic_adaptor_subunit_Neisseria_meningitidis:0.0022772791)100:0.0022774635,WP_057318221_HlyD_family_type_I_secretion_periplasmic_adaptor_subunit_Neisseria_meningitidis:0.0022777939)11:0.0000025259)1:0.0000025259,((WP_127242739_HlyD_family_type_I_secretion_periplasmic_adaptor_subunit_Neisseria_meningitidis:0.0022769322,CKL27610_periplasmic_type_I_secretion_system_protein_Neisseria_meningitidis:0.0098521487)42:0.0000025259,WP_050178136_HlyD_family_type_I_secretion_periplasmic_adaptor_subunit_Neisseria_meningitidis:0.0022793759)11:0.0000025259)83:0.0022776222)67:0.0000025259)100:0.0114580104)84:0.0024462527)100:0.1193351759,((WP_249450182_HlyD_family_type_I_secretion_periplasmic_adaptor_subunit_Wielerella_bovis:0.1090550141,(WP_034296315_HlyD_family_type_I_secretion_periplasmic_adaptor_subunit_Alysiella_crassa:0.1519769092,(((((((WP_049253757_HlyD_family_type_I_secretion_periplasmic_adaptor_subunit_Neisseria_elongata:0.0158759147,RKV84260_MAG_HlyD_family_type_I_secretion_periplasmic_adaptor_subunit_Neisseria_sp:0.0361651174)100:0.2282629423,((WP_036496209_MULTISPECIES_HlyD_family_type_I_secretion_periplasmic_adaptor_subunit_unclassified_Neisseria:0.0000025259,ASP16520_HlyD_family_type_I_secretion_periplasmic_adaptor_subunit_Neisseria_sp_KEM232:0.0023397345)100:0.0488907364,(WP_172461229_HlyD_family_type_I_secretion_periplasmic_adaptor_subunit_Kingella_potus:0.0000025259,STR00250_Hemolysin_secretion_protein_D_chromosomal_Kingella_potus:0.0023305783)100:0.0398943646)100:0.1258217849)80:0.0515030223,((((WP_153712451_HlyD_family_type_I_secretion_periplasmic_adaptor_subunit_Eikenella_corrodens:0.0023969255,WP_153708892_HlyD_family_type_I_secretion_periplasmic_adaptor_subunit_Eikenella_corrodens:0.0023935241)75:0.0000025259,WP_154103827_HlyD_family_type_I_secretion_periplasmic_adaptor_subunit_Eikenella_corrodens:0.0023934007)99:0.0056174466,(WP_070630207_MULTISPECIES_HlyD_family_type_I_secretion_periplasmic_adaptor_subunit_unclassified_Eikenella:0.0048171812,WP_126982743_HlyD_family_type_I_secretion_periplasmic_adaptor_subunit_Eikenella_corrodens:0.0072638702)67:0.0040827192)100:0.2545161799,WP_182122557_HlyD_family_type_I_secretion_periplasmic_adaptor_subunit_Neisseria_shayeganii:0.3127390725)100:0.0772401984)83:0.0436245473,((((((WP_180296783_HlyD_family_type_I_secretion_periplasmic_adaptor_subunit_Snodgrassella_alvi:0.0000025259,(((WP_180295849_HlyD_family_type_I_secretion_periplasmic_adaptor_subunit_Snodgrassella_alvi:0.0000025259,PIT39611_hemolysin_D_Snodgrassella_alvi:0.0022901169)73:0.0022874127,(WP_180297467_HlyD_family_type_I_secretion_periplasmic_adaptor_subunit_Snodgrassella_alvi:0.0000025259,PIT37171_hemolysin_D_Snodgrassella_alvi:0.0022874010)62:0.0022865688)40:0.0000025259,PIT39840_hemolysin_D_Snodgrassella_alvi:0.0022904299)73:0.0000025259)95:0.0052466671,(WP_267408855_HlyD_family_type_I_secretion_periplasmic_adaptor_subunit_Snodgrassella_sp_B3800:0.0023052910,WP_267403296_HlyD_family_type_I_secretion_periplasmic_adaptor_subunit_Snodgrassella_sp_B3837:0.0092843612)98:0.0042662419)98:0.0037956631,WP_267391188_HlyD_family_type_I_secretion_periplasmic_adaptor_subunit_Snodgrassella_sp_B3088:0.0063730651)100:0.0378904971,((((((((WP_084563749_HlyD_family_type_I_secretion_periplasmic_adaptor_subunit_Snodgrassella_alvi:0.0023036959,(WP_041879887_HlyD_family_type_I_secretion_periplasmic_adaptor_subunit_Snodgrassella_alvi:0.0023034231,WP_084547107_HlyD_family_type_I_secretion_periplasmic_adaptor_subunit_Snodgrassella_alvi:0.0046136071)66:0.0000025259)50:0.0000025259,WP_174830580_HlyD_family_type_I_secretion_periplasmic_adaptor_subunit_Snodgrassella_alvi:0.0000025259)50:0.0000025259,(NUF09377_HlyD_family_type_I_secretion_periplasmic_adaptor_subunit_Snodgrassella_sp_ESL0324:0.0000025259,WP_180214737_HlyD_family_type_I_secretion_periplasmic_adaptor_subunit_Snodgrassella_sp_ESL0324:0.0022977639)76:0.0022953055)21:0.0000025259,(MCT6883971_HlyD_family_type_I_secretion_periplasmic_adaptor_subunit_Snodgrassella_alvi:0.0000025259,(MBI0165300_HlyD_family_type_I_secretion_periplasmic_adaptor_subunit_Snodgrassella_sp_M0351:0.0000025259,WP_232332598_HlyD_family_type_I_secretion_periplasmic_adaptor_subunit_Snodgrassella_sp_M0351:0.0022953228)99:0.0068928247)77:0.0022957920)28:0.0000025259,((WP_084553533_HlyD_family_type_I_secretion_periplasmic_adaptor_subunit_Snodgrassella_alvi:0.0000025259,(WP_198431395_HlyD_family_type_I_secretion_periplasmic_adaptor_subunit_Snodgrassella_alvi:0.0092351185,WP_084562090_HlyD_family_type_I_secretion_periplasmic_adaptor_subunit_Snodgrassella_alvi:0.0046342643)77:0.0000025259)73:0.0023034161,((KEQ00128_Multidrug_resistance_efflux_pump_Snodgrassella_alvi_SCGC_AB598J21:0.0045981341,WP_143555757_MULTISPECIES_HlyD_family_type_I_secretion_periplasmic_adaptor_subunit_unclassified_Snodgrassella:0.0000025259)60:0.0022941652,(WP_100125914_HlyD_family_type_I_secretion_periplasmic_adaptor_subunit_Snodgrassella_sp_ESL0304:0.0000025259,WP_096766111_MULTISPECIES_HlyD_family_type_I_secretion_periplasmic_adaptor_subunit_unclassified_Snodgrassella:0.0022941922)57:0.0000025259)35:0.0022978532)23:0.0000025259)69:0.0022950801,WP_078474734_HlyD_family_type_I_secretion_periplasmic_adaptor_subunit_Snodgrassella_alvi:0.0022975943)29:0.0000025259,((WP_025331004_HlyD_family_type_I_secretion_periplasmic_adaptor_subunit_Snodgrassella_alvi:0.0000025259,MBI0158745_HlyD_family_type_I_secretion_periplasmic_adaptor_subunit_Snodgrassella_sp_W6238H11:0.0023094617)78:0.0000025259,(WP_144235828_HlyD_family_type_I_secretion_periplasmic_adaptor_subunit_Snodgrassella_sp_W8158:0.0022884026,(AHN28806_Alkaline_protease_secretion_protein_AprE_Snodgrassella_alvi_wkB2:0.0000025259,WP_232335925_MULTISPECIES_HlyD_family_type_I_secretion_periplasmic_adaptor_subunit_unclassified_Snodgrassella:0.0023001670)78:0.0000025259)69:0.0022920603)25:0.0000025259)100:0.0345660637,(WP_180296420_HlyD_family_type_I_secretion_periplasmic_adaptor_subunit_Snodgrassella_alvi:0.0238202545,(((WP_239324548_HlyD_family_type_I_secretion_periplasmic_adaptor_subunit_Snodgrassella_gandavensis:0.0000025259,WP_239373290_HlyD_family_type_I_secretion_periplasmic_adaptor_subunit_Snodgrassella_gandavensis:0.0046333217)100:0.0046124499,(WP_180299077_HlyD_family_type_I_secretion_periplasmic_adaptor_subunit_Snodgrassella_alvi:0.0069889703,((NUE67281_HlyD_family_type_I_secretion_periplasmic_adaptor_subunit_Snodgrassella_sp_ESL0253:0.0000025259,WP_194240718_HlyD_family_type_I_secretion_periplasmic_adaptor_subunit_Snodgrassella_sp_ESL0253:0.0023118859)100:0.0023143240,WP_180297024_HlyD_family_type_I_secretion_periplasmic_adaptor_subunit_Snodgrassella_alvi:0.0000025259)89:0.0000025259)100:0.0053584739)100:0.0051071108,(((((((MCO6525148_HlyD_family_type_I_secretion_periplasmic_adaptor_subunit_Snodgrassella_sp:0.0000025259,WP_239350647_HlyD_family_type_I_secretion_periplasmic_adaptor_subunit_Snodgrassella_communis:0.0046260054)75:0.0022985369,WP_239363539_MULTISPECIES_HlyD_family_type_I_secretion_periplasmic_adaptor_subunit_Snodgrassella:0.0000025259)38:0.0000025259,(WP_180296217_HlyD_family_type_I_secretion_periplasmic_adaptor_subunit_Snodgrassella_communis:0.0000025259,MCO6517071_HlyD_family_type_I_secretion_periplasmic_adaptor_subunit_Snodgrassella_sp:0.0000025259)68:0.0022975974)61:0.0022976544,MCO6512964_HlyD_family_type_I_secretion_periplasmic_adaptor_subunit_Snodgrassella_sp:0.0022933091)50:0.0000025259,MCO6506474_HlyD_family_type_I_secretion_periplasmic_adaptor_subunit_Snodgrassella_sp:0.0000025259)52:0.0000025259,(WP_239423302_HlyD_family_type_I_secretion_periplasmic_adaptor_subunit_Snodgrassella_communis:0.0046350652,(((WP_037490666_HlyD_family_type_I_secretion_periplasmic_adaptor_subunit_Snodgrassella_communis:0.0000025259,KDN15378_Alkaline_protease_secretion_protein_AprE_Snodgrassella_communis:0.0022863884)90:0.0000025259,(WP_037406734_HlyD_family_type_I_secretion_periplasmic_adaptor_subunit_Snodgrassella_communis:0.0000025259,KDN12671_putative_secretion_protein_Snodgrassella_communis:0.0022856457)97:0.0068805047)99:0.0022837244,((WP_180296004_HlyD_family_type_I_secretion_periplasmic_adaptor_subunit_Snodgrassella_communis:0.0045971453,WP_180295709_HlyD_family_type_I_secretion_periplasmic_adaptor_subunit_Snodgrassella_communis:0.0045907147)84:0.0000025259,WP_180296835_HlyD_family_type_I_secretion_periplasmic_adaptor_subunit_Snodgrassella_communis:0.0022916648)95:0.0000025259)97:0.0046084036)60:0.0022737074)64:0.0022921505,MCO6507562_HlyD_family_type_I_secretion_periplasmic_adaptor_subunit_Snodgrassella_sp:0.0000025259)100:0.0572392371)99:0.0143763405)100:0.0218873684)100:0.0110278707)100:0.0337117429,WP_267375661_HlyD_family_type_I_secretion_periplasmic_adaptor_subunit_Snodgrassella_sp_B3882:0.1056823742)100:0.0990972893,WP_066570554_HlyD_family_type_I_secretion_periplasmic_adaptor_subunit_partial_Snodgrassella_sp_CFCC_13594:0.1402247184)100:0.0909784894)82:0.0722313762,(((((((((KQN61065_hemolysin_D_Serratia_sp_Leaf51:0.0047005625,WP_136376083_HlyD_family_type_I_secretion_periplasmic_adaptor_subunit_Rahnella_inusitata:0.0000025259)100:0.0023345694,WP_217203577_HlyD_family_type_I_secretion_periplasmic_adaptor_subunit_Rahnella_rivi:0.0000025259)55:0.0000020247,WP_122094215_HlyD_family_type_I_secretion_periplasmic_adaptor_subunit_Rahnella_sp_Larv3_ips:0.0046573617)100:0.1000910192,WP_101075124_HlyD_family_type_I_secretion_periplasmic_adaptor_subunit_Rahnella_sp_AA:0.1695369413)98:0.0470221365,((WP_112168216_HlyD_family_type_I_secretion_periplasmic_adaptor_subunit_Rahnella_inusitata:0.0000025259,WP_213051391_HlyD_family_type_I_secretion_periplasmic_adaptor_subunit_Rahnella_inusitata:0.0046619492)100:0.0271630792,QLK59870_HlyD_family_type_I_secretion_periplasmic_adaptor_subunit_Enterobacteriaceae_bacterium_Kacie_13:0.0427185878)100:0.1559746059)100:0.1365042817,(RYJ12676_HlyD_family_type_I_secretion_periplasmic_adaptor_subunit_Rahnella_variigena:0.0000025259,(WP_240783386_HlyD_family_type_I_secretion_periplasmic_adaptor_subunit_Rahnella_variigena:0.0000025259,(WP_243701100_HlyD_family_type_I_secretion_periplasmic_adaptor_subunit_Rahnella_sp_JUb53:0.0000025259,TCQ85617_hemolysin_D_Rahnella_sp_JUb53:0.0000025259)100:0.0042090667)91:0.0000025259)100:0.3347625314)100:0.1504035737,(((TOY97270_HlyD_family_type_I_secretion_periplasmic_adaptor_subunit_Escherichia_coli:0.0901882351,WP_101736901_HlyD_family_type_I_secretion_periplasmic_adaptor_subunit_Enterobacter_cancerogenus:0.0976546997)100:0.0526852750,WP_230353621_HlyD_family_type_I_secretion_periplasmic_adaptor_subunit_Lelliottia_sp_WAP21:0.0866080204)100:0.1312054351,WP_083965116_HlyD_family_type_I_secretion_periplasmic_adaptor_subunit_Kluyvera_georgiana:0.2994464452)100:0.3167188659)100:0.1317396543,((((((((((WP_085275080_HlyD_family_type_I_secretion_periplasmic_adaptor_subunit_Pseudogulbenkiania_subflava:0.0119200834,WP_189354744_HlyD_family_type_I_secretion_periplasmic_adaptor_subunit_Vogesella_fluminis:0.0349811080)100:0.0807104315,WP_272750935_HlyD_family_type_I_secretion_periplasmic_adaptor_subunit_Vogesella_sp_DC21W:0.4485802925)100:0.0827606756,WP_137009939_HlyD_family_type_I_secretion_periplasmic_adaptor_subunit_Aquitalea_aquatilis:0.2615202813)97:0.0587463683,(((((WP_107801108_MULTISPECIES_HlyD_family_type_I_secretion_periplasmic_adaptor_subunit_unclassified_Chromobacterium:0.0000025259,WP_227107834_HlyD_family_type_I_secretion_periplasmic_adaptor_subunit_Chromobacterium_rhizoryzae:0.0048611915)100:0.0048599699,(WP_253315551_HlyD_family_type_I_secretion_periplasmic_adaptor_subunit_Chromobacterium_sp_S0633:0.0024339563,WP_081544459_HlyD_family_type_I_secretion_periplasmic_adaptor_subunit_Chromobacterium_haemolyticum:0.0149508808)77:0.0000026719)79:0.0079400757,(WP_048411416_HlyD_family_type_I_secretion_periplasmic_adaptor_subunit_Chromobacterium_sp_LK1:0.0048458244,WP_231461634_HlyD_family_type_I_secretion_periplasmic_adaptor_subunit_Chromobacterium_aquaticum:0.0000025259)100:0.0224411905)92:0.0118162364,(((((WP_043592906_HlyD_family_type_I_secretion_periplasmic_adaptor_subunit_Chromobacterium_haemolyticum:0.0024281350,WP_249605520_HlyD_family_type_I_secretion_periplasmic_adaptor_subunit_Chromobacterium_sp_IRSSSOUMB001:0.0000025259)89:0.0024282169,WP_081576348_HlyD_family_type_I_secretion_periplasmic_adaptor_subunit_Chromobacterium_haemolyticum:0.0048621743)46:0.0000025259,WP_019101219_MULTISPECIES_HlyD_family_type_I_secretion_periplasmic_adaptor_subunit_Chromobacterium:0.0000025259)85:0.0024270935,(WP_191185621_HlyD_family_type_I_secretion_periplasmic_adaptor_subunit_Chromobacterium_haemolyticum:0.0000025259,WP_161523986_HlyD_family_type_I_secretion_periplasmic_adaptor_subunit_Chromobacterium_haemolyticum:0.0024280823)51:0.0000025259)88:0.0027764790,((WP_048412808_HlyD_family_type_I_secretion_periplasmic_adaptor_subunit_Chromobacterium_sp_LK11:0.0000025259,WP_205467893_HlyD_family_type_I_secretion_periplasmic_adaptor_subunit_Chromobacterium_alkanivorans:0.0024278341)76:0.0000025259,WP_259043916_HlyD_family_type_I_secretion_periplasmic_adaptor_subunit_Chromobacterium_alkanivorans:0.0024308798)100:0.0120832706)100:0.0126835542)100:0.1592256000,((WP_005355643_HlyD_family_type_I_secretion_periplasmic_adaptor_subunit_Aeromonas_diversa:0.0959943169,((((WP_040068085_HlyD_family_type_I_secretion_periplasmic_adaptor_subunit_Aeromonas_veronii:0.0098848718,(WP_236294551_HlyD_family_type_I_secretion_periplasmic_adaptor_subunit_Aeromonas_veronii:0.0024555786,WP_203116929_HlyD_family_type_I_secretion_periplasmic_adaptor_subunit_Aeromonas_veronii:0.0000025259)100:0.0049216409)96:0.0024456325,((WP_267519376_HlyD_family_type_I_secretion_periplasmic_adaptor_subunit_Aeromonas_veronii:0.0024516856,WP_167569289_HlyD_family_type_I_secretion_periplasmic_adaptor_subunit_Aeromonas_veronii:0.0049245631)67:0.0000025259,WP_139461511_HlyD_family_type_I_secretion_periplasmic_adaptor_subunit_Aeromonas_veronii:0.0000025259)97:0.0024515854)49:0.0000025259,WP_236297958_HlyD_family_type_I_secretion_periplasmic_adaptor_subunit_Aeromonas_veronii:0.0024533328)73:0.0000025259,WP_268038613_HlyD_family_type_I_secretion_periplasmic_adaptor_subunit_Aeromonas_dhakensis:0.0148670522)100:0.0834811982)100:0.2705320367,((((((((WP_104945582_HlyD_family_type_I_secretion_periplasmic_adaptor_subunit_Chromobacterium_vaccinii:0.0048393791,ERE17988_hemolysin_Pseudogulbenkiania_ferrooxidans_EGDHP2:0.0000025259)100:0.0048400547,WP_254300644_HlyD_family_type_I_secretion_periplasmic_adaptor_subunit_Chromobacterium_sp_IIBBL_2904:0.0122091195)93:0.0061905118,((((WP_231163475_HlyD_family_type_I_secretion_periplasmic_adaptor_subunit_Chromobacterium_vaccinii:0.0024074129,(WP_166439475_HlyD_family_type_I_secretion_periplasmic_adaptor_subunit_Chromobacterium_vaccinii:0.0024135931,WP_221668821_MULTISPECIES_HlyD_family_type_I_secretion_periplasmic_adaptor_subunit_Chromobacterium:0.0000025259)100:0.0048242300)75:0.0000025259,(WP_046158398_HlyD_family_type_I_secretion_periplasmic_adaptor_subunit_Chromobacterium_vaccinii:0.0000025259,((WP_046168881_HlyD_family_type_I_secretion_periplasmic_adaptor_subunit_Chromobacterium_vaccinii:0.0024210349,WP_115616894_HlyD_family_type_I_secretion_periplasmic_adaptor_subunit_Chromobacterium_vaccinii:0.0048213718)100:0.0024116424,WP_114073394_HlyD_family_type_I_secretion_periplasmic_adaptor_subunit_Chromobacterium_phragmitis:0.0024075585)63:0.0000025259)84:0.0024071479)80:0.0048239364,WP_231155332_HlyD_family_type_I_secretion_periplasmic_adaptor_subunit_Chromobacterium_vaccinii:0.0000025170)100:0.0048274447,WP_076227564_HlyD_family_type_I_secretion_periplasmic_adaptor_subunit_Chromobacterium_violaceum:0.0024073543)100:0.0035439432)96:0.0072729130,WP_114060770_HlyD_family_type_I_secretion_periplasmic_adaptor_subunit_Chromobacterium_phragmitis:0.0083700439)95:0.0062273754,((WP_230724044_HlyD_family_type_I_secretion_periplasmic_adaptor_subunit_Chromobacterium_violaceum:0.0096634475,WP_048403569_HlyD_family_type_I_secretion_periplasmic_adaptor_subunit_Chromobacterium_violaceum:0.0073775793)98:0.0122098398,((((((((WP_099426373_HlyD_family_type_I_secretion_periplasmic_adaptor_subunit_Chromobacterium_violaceum:0.0096965819,WP_043619359_HlyD_family_type_I_secretion_periplasmic_adaptor_subunit_Chromobacterium_violaceum:0.0000025259)84:0.0024261909,WP_011134069_HlyD_family_type_I_secretion_periplasmic_adaptor_subunit_Chromobacterium_violaceum:0.0072854842)69:0.0032887475,WP_081573157_HlyD_family_type_I_secretion_periplasmic_adaptor_subunit_Chromobacterium_violaceum:0.0087637231)64:0.0024112920,WP_182331576_HlyD_family_type_I_secretion_periplasmic_adaptor_subunit_Chromobacterium_violaceum:0.0015085719)73:0.0033088757,(((WP_081528002_HlyD_family_type_I_secretion_periplasmic_adaptor_subunit_Chromobacterium_violaceum:0.0000025259,WP_087698826_HlyD_family_type_I_secretion_periplasmic_adaptor_subunit_Chromobacterium_violaceum:0.0048161391)89:0.0024012067,WP_168227489_HlyD_family_type_I_secretion_periplasmic_adaptor_subunit_Chromobacterium_violaceum:0.0048103782)19:0.0000025259,WP_210545436_HlyD_family_type_I_secretion_periplasmic_adaptor_subunit_Chromobacterium_violaceum:0.0024073147)16:0.0000025259)34:0.0000025259,(WP_210563595_HlyD_family_type_I_secretion_periplasmic_adaptor_subunit_Chromobacterium_violaceum:0.0048943168,WP_225548704_HlyD_family_type_I_secretion_periplasmic_adaptor_subunit_Chromobacterium_violaceum:0.0073538853)70:0.0023281801)69:0.0024044275,WP_045052534_HlyD_family_type_I_secretion_periplasmic_adaptor_subunit_Chromobacterium_violaceum:0.0048278511)46:0.0000025259,WP_081543822_HlyD_family_type_I_secretion_periplasmic_adaptor_subunit_Chromobacterium_violaceum:0.0048089787)91:0.0071824502)66:0.0000025259)69:0.0067649117,WP_214757532_HlyD_family_type_I_secretion_periplasmic_adaptor_subunit_Chromobacterium_violaceum:0.0054044084)70:0.0085035208,(WP_043581522_MULTISPECIES_HlyD_family_type_I_secretion_periplasmic_adaptor_subunit_Chromobacterium:0.0000025259,((WP_065202956_HlyD_family_type_I_secretion_periplasmic_adaptor_subunit_Chromobacterium_subtsugae:0.0000025259,WP_047243701_HlyD_family_type_I_secretion_periplasmic_adaptor_subunit_Chromobacterium_subtsugae:0.0024415641)70:0.0000025259,WP_047248507_HlyD_family_type_I_secretion_periplasmic_adaptor_subunit_Chromobacterium_subtsugae:0.0048853516)100:0.0024414374)100:0.0348632384)96:0.0359236641,WP_101707777_HlyD_family_type_I_secretion_periplasmic_adaptor_subunit_Chromobacterium_sp_ATCC_53434:0.0760638415)100:0.0659896633)97:0.0357579099)100:0.1085458341)100:0.1043526323,WP_189535546_HlyD_family_type_I_secretion_periplasmic_adaptor_subunit_Paludibacterium_paludis:0.6258370030)92:0.0531349553,(((WP_261282540_HlyD_family_type_I_secretion_periplasmic_adaptor_subunit_Serratia_fonticola:0.1283143527,WP_142011956_HlyD_family_type_I_secretion_periplasmic_adaptor_subunit_Serratia_fonticola:0.0970411292)100:0.2876649766,WP_023492805_HlyD_family_type_I_secretion_periplasmic_adaptor_subunit_Serratia_sp_DD3:0.2835436196)100:0.0750769457,(WP_024485535_HlyD_family_type_I_secretion_periplasmic_adaptor_subunit_Serratia_fonticola:0.0024854144,(VEI75455_Hemolysin_secretion_protein_D_chromosomal_Serratia_fonticola:0.0000025259,WP_261288061_HlyD_family_type_I_secretion_periplasmic_adaptor_subunit_Serratia_fonticola:0.0020300293)100:0.0119289706)100:0.5765951687)100:0.2973505193)100:0.1411093343,((((((((((((WP_114563014_HlyD_family_type_I_secretion_periplasmic_adaptor_subunit_Ephemeroptericola_cinctiostellae:0.5181180408,((((NCT97192_HlyD_family_type_I_secretion_periplasmic_adaptor_subunit_Comamonadaceae_bacterium:0.0000025259,(WP_245981124_HlyD_family_type_I_secretion_periplasmic_adaptor_subunit_Hydrogenophaga_borbori:0.0000025259,RFP76182_HlyD_family_type_I_secretion_periplasmic_adaptor_subunit_Hydrogenophaga_borbori:0.0000025259)100:0.0023895759)100:0.0499242431,WP_070397302_HlyD_family_type_I_secretion_periplasmic_adaptor_subunit_Hydrogenophaga_sp_PML113:0.0049301334)98:0.0023367108,WP_204742969_HlyD_family_type_I_secretion_periplasmic_adaptor_subunit_Hydrogenophaga_sp_YM1:0.0000020661)100:0.3952194628,WP_056268417_HlyD_family_type_I_secretion_periplasmic_adaptor_subunit_Hydrogenophaga_sp_Root209:0.1483840718)98:0.0780676958)70:0.0368521765,(((WP_112938097_HlyD_family_type_I_secretion_periplasmic_adaptor_subunit_Massilia_sp_YMA4:0.0024187147,TXE24158_HlyD_family_type_I_secretion_periplasmic_adaptor_subunit_Empedobacter_haloabium:0.0023460209)100:0.0201480471,WP_107141241_HlyD_family_type_I_secretion_periplasmic_adaptor_subunit_Pseudoduganella_armeniaca:0.0142561846)100:0.1891832556,(WP_077334893_HlyD_family_type_I_secretion_periplasmic_adaptor_subunit_Hydrogenophaga_sp_A37:0.0651016802,MBL8387303_HlyD_family_type_I_secretion_periplasmic_adaptor_subunit_Hydrogenophaga_sp:0.0260011475)100:0.2482941628)79:0.0299111242)89:0.0462147559,((WP_114403068_HlyD_family_type_I_secretion_periplasmic_adaptor_subunit_Parvibium_lacunae:0.5213956213,QQR69262_HlyD_family_type_I_secretion_periplasmic_adaptor_subunit_Alphaproteobacteria_bacterium:0.2555588183)55:0.0686008379,WP_096447147_HlyD_family_type_I_secretion_periplasmic_adaptor_subunit_Thauera_sp_K11:0.3077624125)44:0.0632756619)33:0.0329239494,(WP_169147394_HlyD_family_type_I_secretion_periplasmic_adaptor_subunit_Zoogloea_dura:0.2529572386,WP_148577605_HlyD_family_type_I_secretion_periplasmic_adaptor_subunit_Zoogloea_oleivorans:0.1649931503)54:0.0844462818)56:0.0257483996,WP_200596856_HlyD_family_type_I_secretion_periplasmic_adaptor_subunit_Noviherbaspirillum_pedocola:0.4173300324)98:0.1399971792,((((((MBU1237110_HlyD_family_type_I_secretion_periplasmic_adaptor_subunit_Gammaproteobacteria_bacterium:0.1245118698,MBI5785102_HlyD_family_type_I_secretion_periplasmic_adaptor_subunit_Rhodocyclales_bacterium:0.0952955242)100:0.0791042308,NWG32638_HlyD_family_type_I_secretion_periplasmic_adaptor_subunit_Rhodocyclaceae_bacterium:0.1714287537)95:0.0323714422,MBV6411713_Hemolysin_secretion_protein_D_chromosomal_Rhodocyclaceae_bacterium:0.1532164597)95:0.0214482937,MBI4937529_HlyD_family_type_I_secretion_periplasmic_adaptor_subunit_Nitrosomonadales_bacterium:0.1793240400)100:0.0653903965,MBI3524413_HlyD_family_type_I_secretion_periplasmic_adaptor_subunit_Betaproteobacteria_bacterium:0.2902795006)60:0.0239334524,(((((((MBK7017792_HlyD_family_type_I_secretion_periplasmic_adaptor_subunit_Sulfuritalea_sp:0.0063032147,MBK9352234_HlyD_family_type_I_secretion_periplasmic_adaptor_subunit_Sulfuritalea_sp:0.0121444258)100:0.0301679650,((MBI5107185_HlyD_family_type_I_secretion_periplasmic_adaptor_subunit_Rhodocyclales_bacterium:0.0346513105,MBI5900983_HlyD_family_type_I_secretion_periplasmic_adaptor_subunit_Rhodocyclales_bacterium:0.0204536945)100:0.0703005689,(MBK9350117_HlyD_family_type_I_secretion_periplasmic_adaptor_subunit_Sulfuritalea_sp:0.0022542559,MBK7017333_HlyD_family_type_I_secretion_periplasmic_adaptor_subunit_Sulfuritalea_sp:0.0022356420)100:0.0384099930)96:0.0212676458)100:0.0476440787,MBP8898370_HlyD_family_type_I_secretion_periplasmic_adaptor_subunit_Sulfuritalea_sp:0.1289395085)96:0.0514845841,(MCM2309634_HlyD_family_type_I_secretion_periplasmic_adaptor_subunit_Sulfuritalea_sp:0.0514940978,KAF0163343_hlyD_Rhodocyclaceae_bacterium:0.0451684539)91:0.0122132084)94:0.0134891101,(MCF8199276_HlyD_family_type_I_secretion_periplasmic_adaptor_subunit_Sulfuritalea_sp:0.0390340041,MCF8152445_HlyD_family_type_I_secretion_periplasmic_adaptor_subunit_Sulfuritalea_sp:0.0654145271)100:0.0649732731)100:0.1495269078,MBY0341246_HlyD_family_type_I_secretion_periplasmic_adaptor_subunit_Rhodocyclaceae_bacterium:0.3432128174)56:0.0230576055,(MBK6639085_HlyD_family_type_I_secretion_periplasmic_adaptor_subunit_Rhodocyclaceae_bacterium:0.0098086360,MBK6906584_HlyD_family_type_I_secretion_periplasmic_adaptor_subunit_Rhodocyclaceae_bacterium:0.0172533967)100:0.2549246763)56:0.0298853636)99:0.0797667116)87:0.0341073975,KAF0191127_hlyD_Gammaproteobacteria_bacterium:0.3520795285)88:0.0230949172,(WP_266022332_HlyD_family_type_I_secretion_periplasmic_adaptor_subunit_Methylococcus_sp_165:0.3946392400,((WP_255188244_HlyD_family_type_I_secretion_periplasmic_adaptor_subunit_Methylomonas_rapida:0.1751921499,(WP_256607338_HlyD_family_type_I_secretion_periplasmic_adaptor_subunit_Methylomonas_sp_WSC7:0.0285963196,(((WP_171697110_HlyD_family_type_I_secretion_periplasmic_adaptor_subunit_Methylomonas_sp_ZR1:0.0138872521,MBD9359669_HlyD_family_type_I_secretion_periplasmic_adaptor_subunit_Methylomonas_fluvii:0.0119802507)100:0.0034195041,WP_205452442_HlyD_family_type_I_secretion_periplasmic_adaptor_subunit_Methylomonas_sp_EFPC1:0.0156329991)100:0.0053341292,(WP_020484137_HlyD_family_type_I_secretion_periplasmic_adaptor_subunit_Methylomonas_sp_MK1:0.0146482917,WP_036278328_MULTISPECIES_HlyD_family_type_I_secretion_periplasmic_adaptor_subunit_Methylomonas:0.0086913404)81:0.0092598205)81:0.0022473515)98:0.0772759406)100:0.0462541608,WP_196436968_HlyD_family_type_I_secretion_periplasmic_adaptor_subunit_Methylomonas_sp_LL1:0.1626861285)100:0.3828323392)86:0.0430340835)96:0.0603036365,WP_156912717_HlyD_family_type_I_secretion_periplasmic_adaptor_subunit_Methylocaldum_szegediense:0.3400287746)59:0.0423224944,(WP_191486301_HlyD_family_type_I_secretion_periplasmic_adaptor_subunit_Pseudomonas_sp_FEN:0.0386397712,WP_040072029_HlyD_family_type_I_secretion_periplasmic_adaptor_subunit_Pseudomonas_batumici:0.0445851153)100:0.5600349299)96:0.0863658136,((((OYW66440_hemolysin_secretion_protein_D_Hydrogenophilales_bacterium_126413:0.0704907261,(((QLQ03580_MAG_HlyD_family_type_I_secretion_periplasmic_adaptor_subunit_Thiobacillus_sp:0.0360685084,TXH73401_MAG_HlyD_family_type_I_secretion_periplasmic_adaptor_subunit_Thiobacillus_sp:0.0164887125)96:0.0133793265,WP_018506968_HlyD_family_type_I_secretion_periplasmic_adaptor_subunit_Thiobacillus_thioparus:0.0202654544)96:0.0203061386,MBN8774271_HlyD_family_type_I_secretion_periplasmic_adaptor_subunit_Thiobacillus_sp:0.1021511532)100:0.0669032508)60:0.0083239290,((((((PWB58647_hemolysin_secretion_protein_D_Nitrosomonadales_bacterium:0.0937211767,(OYY73519_hemolysin_secretion_protein_D_Gammaproteobacteria_bacterium_285727:0.1804134842,OZA13489_hemolysin_secretion_protein_D_Hydrogenophilales_bacterium_17628:0.1585620673)84:0.0138704111)84:0.0170183055,WP_173065283_HlyD_family_type_I_secretion_periplasmic_adaptor_subunit_Sulfurimicrobium_lacus:0.1172640313)97:0.0386332656,((MBU1395956_HlyD_family_type_I_secretion_periplasmic_adaptor_subunit_Gammaproteobacteria_bacterium:0.0376440127,MBS1211476_hlyD_Pseudomonadota_bacterium:0.0870764939)96:0.0129408583,(MBW8459534_HlyD_family_type_I_secretion_periplasmic_adaptor_subunit_Thiobacillus_sp:0.0370092171,MCD6706958_HlyD_family_type_I_secretion_periplasmic_adaptor_subunit_Thiobacillus_sp:0.0508608165)100:0.0345054884)100:0.0241398784)75:0.0125312778,((MBT9540368_HlyD_family_type_I_secretion_periplasmic_adaptor_subunit_Thiobacillus_sp:0.0306152861,OGU23463_hemolysin_secretion_protein_D_Hydrogenophilales_bacterium_RIFOXYD1_FULL_62_11:0.0331263168)100:0.0385774390,HAN55533_hemolysin_secretion_protein_D_Betaproteobacteria_bacterium:0.1068737166)76:0.0108738382)85:0.0066416194,OHE62151_MAG_hemolysin_secretion_protein_D_Thiobacillus_sp_GWE1_62_9:0.1013390387)90:0.0130548829,ODU05321_MAG_hemolysin_secretion_protein_D_Thiobacillus_sp_SCN_631177:0.0779414348)91:0.0260292654)65:0.0129288339,OJZ17449_MAG_hemolysin_secretion_protein_D_Thiobacillus_sp_6529:0.1235416577)89:0.0172837272,((MBC2732442_HlyD_family_type_I_secretion_periplasmic_adaptor_subunit_Thiobacillus_sp:0.0511525004,MBS0328851_HlyD_family_type_I_secretion_periplasmic_adaptor_subunit_Pseudomonadota_bacterium:0.0873741957)71:0.0192640300,(MBN8779578_HlyD_family_type_I_secretion_periplasmic_adaptor_subunit_Thiobacillus_sp:0.0120259277,MBD3813467_HlyD_family_type_I_secretion_periplasmic_adaptor_subunit_Betaproteobacteria_bacterium:0.0223438433)100:0.0597595031)71:0.0153659275)100:0.2587477812)100:0.2992489257,(((WP_137938259_HlyD_family_type_I_secretion_periplasmic_adaptor_subunit_Chitinivorax_sp_B:0.1079157356,WP_099404374_HlyD_family_type_I_secretion_periplasmic_adaptor_subunit_Chitinimonas_sp_BJB300:0.2429708562)100:0.0577936341,WP_184037554_HlyD_family_type_I_secretion_periplasmic_adaptor_subunit_Chitinivorax_tropicus:0.1809855243)100:0.3731201044,(((WP_103902746_HlyD_family_type_I_secretion_periplasmic_adaptor_subunit_Chromobacterium_alticapitis:0.0943468036,WP_047238463_HlyD_family_type_I_secretion_periplasmic_adaptor_subunit_Chromobacterium_subtsugae:0.1154980332)100:0.0951629728,(WP_199104807_HlyD_family_type_I_secretion_periplasmic_adaptor_subunit_Aquitalea_sp_ASV1:0.0200574018,WP_131356574_HlyD_family_type_I_secretion_periplasmic_adaptor_subunit_Aquitalea_sp_USM4:0.0144518764)100:0.1364651043)100:0.1284022203,WP_121281186_HlyD_family_type_I_secretion_periplasmic_adaptor_subunit_Trinickia_fusca:0.3108202214)100:0.3328603169)52:0.0409174896)100:0.2276406934)97:0.0517255026,(MBP9154346_HlyD_family_type_I_secretion_periplasmic_adaptor_subunit_Xanthomonadales_bacterium:0.6145798557,((((((((((((((WP_145478416_HlyD_family_type_I_secretion_periplasmic_adaptor_subunit_Stenotrophomonas_rhizophila:0.0422405760,WP_093532727_HlyD_family_type_I_secretion_periplasmic_adaptor_subunit_Stenotrophomonas_rhizophila:0.0440809220)100:0.0208599374,WP_101099132_MULTISPECIES_HlyD_family_type_I_secretion_periplasmic_adaptor_subunit_unclassified_Stenotrophomonas:0.0854901895)99:0.0219955795,OUL15771_hemolysin_secretion_protein_D_bacterium_AM6:0.1251387808)100:0.0593370791,(WP_188326974_HlyD_family_type_I_secretion_periplasmic_adaptor_subunit_Stenotrophomonas_sp_169:0.1234379599,((((MBN5027863_HlyD_family_type_I_secretion_periplasmic_adaptor_subunit_Stenotrophomonas_maltophilia:0.0070426068,(WP_049445112_HlyD_family_type_I_secretion_periplasmic_adaptor_subunit_Stenotrophomonas_maltophilia:0.0000025259,WP_101765512_HlyD_family_type_I_secretion_periplasmic_adaptor_subunit_Stenotrophomonas_maltophilia:0.0023239216)100:0.0118001182)100:0.0047088762,WP_164118698_HlyD_family_type_I_secretion_periplasmic_adaptor_subunit_Stenotrophomonas_maltophilia:0.0000025259)100:0.0671601142,(WP_057499781_HlyD_family_type_I_secretion_periplasmic_adaptor_subunit_Stenotrophomonas_maltophilia:0.0203244219,(WP_154262658_HlyD_family_type_I_secretion_periplasmic_adaptor_subunit_Stenotrophomonas_maltophilia:0.0094290369,(WP_164143919_HlyD_family_type_I_secretion_periplasmic_adaptor_subunit_Stenotrophomonas_maltophilia:0.0111321963,(WP_117309214_HlyD_family_type_I_secretion_periplasmic_adaptor_subunit_Stenotrophomonas_sp_G4:0.0229442766,WP_064237830_HlyD_family_type_I_secretion_periplasmic_adaptor_subunit_Stenotrophomonas_maltophilia:0.0228067600)100:0.0320182810)78:0.0133186723)78:0.0086341201)100:0.1433137757)100:0.0239635271,(((((SFR76518_hemolysin_D_Stenotrophomonas_maltophilia:0.0261791931,((((WP_235650941_HlyD_family_type_I_secretion_periplasmic_adaptor_subunit_Stenotrophomonas_maltophilia:0.0000025259,GFF08549_HlyD_family_type_I_secretion_periplasmic_adaptor_subunit_Stenotrophomonas_maltophilia:0.0077707895)100:0.0023559575,WP_134970249_HlyD_family_type_I_secretion_periplasmic_adaptor_subunit_Stenotrophomonas_maltophilia:0.0000025259)86:0.0000025259,WP_111200910_HlyD_family_type_I_secretion_periplasmic_adaptor_subunit_Stenotrophomonas_maltophilia:0.0023495761)100:0.0046959182,(WP_235647262_HlyD_family_type_I_secretion_periplasmic_adaptor_subunit_Stenotrophomonas_maltophilia:0.0023442657,WP_262084311_HlyD_family_type_I_secretion_periplasmic_adaptor_subunit_Stenotrophomonas_maltophilia:0.0070643272)78:0.0000025259)100:0.0072364092)99:0.0023269084,(WP_164170971_HlyD_family_type_I_secretion_periplasmic_adaptor_subunit_Stenotrophomonas_maltophilia:0.0025227100,((((WP_099484145_HlyD_family_type_I_secretion_periplasmic_adaptor_subunit_Stenotrophomonas_maltophilia:0.0000025259,WP_241901821_HlyD_family_type_I_secretion_periplasmic_adaptor_subunit_Stenotrophomonas_maltophilia:0.0024105153)90:0.0023303199,(WP_258287795_HlyD_family_type_I_secretion_periplasmic_adaptor_subunit_Stenotrophomonas_maltophilia:0.0024109862,WP_060380244_HlyD_family_type_I_secretion_periplasmic_adaptor_subunit_Stenotrophomonas_maltophilia:0.0000025259)90:0.0023290325)73:0.0000025259,WP_138969998_HlyD_family_type_I_secretion_periplasmic_adaptor_subunit_Stenotrophomonas_maltophilia:0.0000025259)79:0.0000025259,(WP_065183802_HlyD_family_type_I_secretion_periplasmic_adaptor_subunit_Stenotrophomonas_maltophilia:0.0000025259,WP_232092461_HlyD_family_type_I_secretion_periplasmic_adaptor_subunit_Stenotrophomonas_maltophilia:0.0024117760)100:0.0046653533)100:0.0163638713)98:0.0047602838)98:0.0072045972,WP_241898462_HlyD_family_type_I_secretion_periplasmic_adaptor_subunit_Stenotrophomonas_maltophilia:0.0212326844)98:0.0056121597,(((WP_133934704_HlyD_family_type_I_secretion_periplasmic_adaptor_subunit_Stenotrophomonas_sp_CC2202:0.0024252945,MBN5170576_HlyD_family_type_I_secretion_periplasmic_adaptor_subunit_Stenotrophomonas_maltophilia:0.0070572542)99:0.0023512217,((CCP11735_Leukotoxin_secretion_protein_D_Stenotrophomonas_maltophilia_SKK35:0.0000021661,WP_049458572_HlyD_family_type_I_secretion_periplasmic_adaptor_subunit_Stenotrophomonas_maltophilia:0.0094792548)100:0.0023416304,MBH1362743_HlyD_family_type_I_secretion_periplasmic_adaptor_subunit_Stenotrophomonas_maltophilia:0.0094607140)100:0.0024476603)100:0.0169694914,WP_236508960_HlyD_family_type_I_secretion_periplasmic_adaptor_subunit_Stenotrophomonas_sp_PA65C:0.0264121920)100:0.0108921233)100:0.0225320586,(WP_205404101_HlyD_family_type_I_secretion_periplasmic_adaptor_subunit_Stenotrophomonas_lactitubi:0.0212975204,(WP_180167073_HlyD_family_type_I_secretion_periplasmic_adaptor_subunit_Stenotrophomonas_sp_SbOxS2:0.0026009961,((MBD3682106_HlyD_family_type_I_secretion_periplasmic_adaptor_subunit_Stenotrophomonas_sp_Br8:0.0000025259,WP_223880156_HlyD_family_type_I_secretion_periplasmic_adaptor_subunit_Stenotrophomonas_sp_Br8:0.0000025259)78:0.0000025259,WP_100552531_HlyD_family_type_I_secretion_periplasmic_adaptor_subunit_Stenotrophomonas_lactitubi:0.0023256570)100:0.0114171009)99:0.0053526515)100:0.0331092492)100:0.0332615462)100:0.0727490429)100:0.0863947117)100:0.0649207605,(WP_256776187_MULTISPECIES_HlyD_family_type_I_secretion_periplasmic_adaptor_subunit_unclassified_Stenotrophomonas:0.0410791016,WP_128096021_HlyD_family_type_I_secretion_periplasmic_adaptor_subunit_Stenotrophomonas_sp_HMWF003:0.0470145367)100:0.3038774859)95:0.0510038566,(WP_249843586_HlyD_family_type_I_secretion_periplasmic_adaptor_subunit_Stenotrophomonas_maltophilia:0.0272822681,(WP_053450201_HlyD_family_type_I_secretion_periplasmic_adaptor_subunit_Stenotrophomonas_maltophilia:0.0000025259,(WP_274510731_HlyD_family_type_I_secretion_periplasmic_adaptor_subunit_Stenotrophomonas_sp_DFS20110405:0.0024505954,WDM62314_HlyD_family_type_I_secretion_periplasmic_adaptor_subunit_Stenotrophomonas_sp_DFS20110405:0.0000025259)100:0.0024226849)100:0.0131068370)100:0.2540917863)92:0.0555261554,(((((WP_046420716_HlyD_family_type_I_secretion_periplasmic_adaptor_subunit_Xylella_fastidiosa:0.0000025259,WP_060872362_HlyD_family_type_I_secretion_periplasmic_adaptor_subunit_Xylella_fastidiosa:0.0023332849)100:0.0088384857,((WP_023907452_HlyD_family_type_I_secretion_periplasmic_adaptor_subunit_Xylella_fastidiosa:0.0023265758,WP_088577774_HlyD_family_type_I_secretion_periplasmic_adaptor_subunit_Xylella_fastidiosa:0.0046821920)100:0.0046950777,WP_010894844_HlyD_family_type_I_secretion_periplasmic_adaptor_subunit_Xylella_fastidiosa:0.0000025259)100:0.0052299345)100:0.0027342180,((WP_020851308_HlyD_family_type_I_secretion_periplasmic_adaptor_subunit_Xylella_fastidiosa:0.0000025259,(WP_038210846_HlyD_family_type_I_secretion_periplasmic_adaptor_subunit_Xylella_fastidiosa:0.0000025259,(ADN62258_HlyD_family_type_I_secretion_membrane_fusion_protein_Xylella_fastidiosa_subsp_fastidiosa_GB514:0.0000025259,WP_011098096_HlyD_family_type_I_secretion_periplasmic_adaptor_subunit_Xylella_fastidiosa:0.0000025259)100:0.0023382074)100:0.0023395985)100:0.0088696244,(WP_154415605_HlyD_family_type_I_secretion_periplasmic_adaptor_subunit_Xylella_fastidiosa:0.0023370686,(WP_004085930_HlyD_family_type_I_secretion_periplasmic_adaptor_subunit_Xylella_fastidiosa:0.0000025259,(WP_128723439_HlyD_family_type_I_secretion_periplasmic_adaptor_subunit_Xylella_fastidiosa:0.0023363732,WP_274065387_HlyD_family_type_I_secretion_periplasmic_adaptor_subunit_Xylella_fastidiosa:0.0046758316)60:0.0000025259)85:0.0000025259)100:0.0076006934)100:0.0043317990)100:0.0956259609,WP_038270256_HlyD_family_type_I_secretion_periplasmic_adaptor_subunit_Xylella_taiwanensis:0.0841899868)100:0.1980822538,((((WP_206233505_HlyD_family_type_I_secretion_periplasmic_adaptor_subunit_Xanthomonas_sp:0.0844995705,(WP_057495768_HlyD_family_type_I_secretion_periplasmic_adaptor_subunit_Stenotrophomonas_maltophilia:0.0129468443,WP_107230570_MULTISPECIES_HlyD_family_type_I_secretion_periplasmic_adaptor_subunit_unclassified_Stenotrophomonas:0.0214617021)100:0.3413918695)84:0.0149247332,(WP_095364140_HlyD_family_type_I_secretion_periplasmic_adaptor_subunit_Stenotrophomonas_rhizophila:0.0388158813,(WP_145477619_HlyD_family_type_I_secretion_periplasmic_adaptor_subunit_Stenotrophomonas_rhizophila:0.0641104113,WP_102944345_HlyD_family_type_I_secretion_periplasmic_adaptor_subunit_Stenotrophomonas_sp_VV52:0.0354789354)99:0.0167194725)100:0.0960425978)84:0.0319669069,((WP_158185542_HlyD_family_type_I_secretion_periplasmic_adaptor_subunit_Xanthomonas_hyacinthi:0.0185700028,WP_158185605_HlyD_family_type_I_secretion_periplasmic_adaptor_subunit_Xanthomonas_hyacinthi:0.0314438764)100:0.0939130949,(KLD75415_hemolysin_secretion_protein_D_Xanthomonas_hyacinthi_DSM_19077:0.0000025259,PPU95162_hypothetical_protein_XhyaCFBP1156_19705_Xanthomonas_hyacinthi:0.0000025259)100:0.0902149087)98:0.0160955870)100:0.0540989565,WP_129472501_HlyD_family_type_I_secretion_periplasmic_adaptor_subunit_Pseudoxanthomonas_composti:0.3129858401)100:0.0518025007)99:0.0317066322)85:0.0338873474,((((WP_039005046_HlyD_family_type_I_secretion_periplasmic_adaptor_subunit_Xanthomonas_translucens:0.0605448737,((WP_043091933_HlyD_family_type_I_secretion_periplasmic_adaptor_subunit_Xanthomonas_sacchari:0.0000025259,WP_267094043_HlyD_family_type_I_secretion_periplasmic_adaptor_subunit_Xanthomonas_sacchari:0.0025380576)100:0.0049520412,((WP_209029179_HlyD_family_type_I_secretion_periplasmic_adaptor_subunit_Xanthomonas_sp_D93:0.0000025259,WP_209230224_HlyD_family_type_I_secretion_periplasmic_adaptor_subunit_Xanthomonas_sp_A2111:0.0023872139)100:0.0119981569,WP_160967757_HlyD_family_type_I_secretion_periplasmic_adaptor_subunit_Xanthomonas_sp_LMG_9002:0.0171259281)100:0.0096126267)100:0.1803814544)100:0.0342076728,(WP_185817272_HlyD_family_type_I_secretion_periplasmic_adaptor_subunit_Xanthomonas_theicola:0.0132110037,WP_185817327_HlyD_family_type_I_secretion_periplasmic_adaptor_subunit_Xanthomonas_theicola:0.0363252565)100:0.1238339265)98:0.0139664638,(((((((WP_108084699_HlyD_family_type_I_secretion_periplasmic_adaptor_subunit_Xanthomonas_translucens:0.0071979498,(WP_053839322_HlyD_family_type_I_secretion_periplasmic_adaptor_subunit_Xanthomonas_translucens:0.0047981770,(WP_142741661_HlyD_family_type_I_secretion_periplasmic_adaptor_subunit_Xanthomonas_translucens:0.0071854917,((WP_074379243_HlyD_family_type_I_secretion_periplasmic_adaptor_subunit_partial_Xanthomonas_translucens:0.0000025259,((WP_064528099_HlyD_family_type_I_secretion_periplasmic_adaptor_subunit_partial_Xanthomonas_translucens:0.0000025259,WP_237654585_HlyD_family_type_I_secretion_periplasmic_adaptor_subunit_Xanthomonas_translucens:0.0000025259)100:0.0000023437,WP_074379127_HlyD_family_type_I_secretion_periplasmic_adaptor_subunit_partial_Xanthomonas_translucens:0.0000025259)97:0.0000025259)95:0.0000025259,WP_039956614_HlyD_family_type_I_secretion_periplasmic_adaptor_subunit_partial_Xanthomonas_translucens:0.0000025259)100:0.0527550736)83:0.0000025259)84:0.0047915743)87:0.0000025259,WP_003477595_HlyD_family_type_I_secretion_periplasmic_adaptor_subunit_Xanthomonas_translucens:0.0072284469)91:0.0145973332,WP_058362686_HlyD_family_type_I_secretion_periplasmic_adaptor_subunit_Xanthomonas_translucens:0.0000025259)88:0.0085534109,WP_053835532_HlyD_family_type_I_secretion_periplasmic_adaptor_subunit_Xanthomonas_translucens:0.0084956146)99:0.0136111418,(WP_206259911_HlyD_family_type_I_secretion_periplasmic_adaptor_subunit_Xanthomonas_bonasiae:0.0172875765,WP_267096429_HlyD_family_type_I_secretion_periplasmic_adaptor_subunit_Xanthomonas_sacchari:0.1009326685)92:0.0090754708)95:0.0165351679,WP_185825557_HlyD_family_type_I_secretion_periplasmic_adaptor_subunit_Xanthomonas_sp_SI:0.0580290283)95:0.0181443632,WP_263112409_HlyD_family_type_I_secretion_periplasmic_adaptor_subunit_Xanthomonas_sp_AM6:0.0796566245)100:0.0341660108)96:0.0359386530,((((((WP_208590313_HlyD_family_type_I_secretion_periplasmic_adaptor_subunit_Xanthomonas_fragariae:0.0000025259,WP_208587610_HlyD_family_type_I_secretion_periplasmic_adaptor_subunit_Xanthomonas_fragariae:0.0097189147)100:0.0048518483,WP_238135657_HlyD_family_type_I_secretion_periplasmic_adaptor_subunit_Xanthomonas_fragariae:0.0000025259)100:0.0200569682,WP_269122998_HlyD_family_type_I_secretion_periplasmic_adaptor_subunit_Xanthomonas_fragariae:0.0097911979)82:0.0048205518,(((((((((((((WP_274318200_HlyD_family_type_I_secretion_periplasmic_adaptor_subunit_Xanthomonas_campestris:0.0073136651,(WP_006449300_HlyD_family_type_I_secretion_periplasmic_adaptor_subunit_Xanthomonas_hortorum:0.0097602964,WP_023905074_HlyD_family_type_I_secretion_periplasmic_adaptor_subunit_Xanthomonas_hortorum:0.0097824088)65:0.0000025259)78:0.0048970684,WP_128417968_HlyD_family_type_I_secretion_periplasmic_adaptor_subunit_Xanthomonas_populi:0.0073353321)73:0.0000025259,WP_166763035_HlyD_family_type_I_secretion_periplasmic_adaptor_subunit_Xanthomonas_arboricola:0.0146922343)74:0.0024298443,((WP_255086003_HlyD_family_type_I_secretion_periplasmic_adaptor_subunit_Xanthomonas_hortorum:0.0147548025,((MCP3046344_HlyD_family_type_I_secretion_periplasmic_adaptor_subunit_Xanthomonas_euvesicatoria_pv_allii:0.0098518021,WP_109290720_HlyD_family_type_I_secretion_periplasmic_adaptor_subunit_Xanthomonas_perforans:0.0048888797)46:0.0000025259,WP_218497157_HlyD_family_type_I_secretion_periplasmic_adaptor_subunit_Xanthomonas_campestris:0.0000025259)100:0.0073457012)44:0.0000025259,((WP_002804836_HlyD_family_type_I_secretion_periplasmic_adaptor_subunit_Xanthomonas_fragariae:0.0000025259,WP_088062036_HlyD_family_type_I_secretion_periplasmic_adaptor_subunit_Xanthomonas_fragariae:0.0024200884)100:0.0073509906,WP_154832617_HlyD_family_type_I_secretion_periplasmic_adaptor_subunit_Xanthomonas_arboricola:0.0122658959)72:0.0024461367)24:0.0024320970)39:0.0000025259,WP_016902306_HlyD_family_type_I_secretion_periplasmic_adaptor_subunit_Xanthomonas_arboricola:0.0147726259)58:0.0024405630,WP_104536266_HlyD_family_type_I_secretion_periplasmic_adaptor_subunit_Xanthomonas_arboricola:0.0171980512)20:0.0000025259,((((((((((WP_209228686_HlyD_family_type_I_secretion_periplasmic_adaptor_subunit_Xanthomonas_phaseoli:0.0024275316,WP_057680120_HlyD_family_type_I_secretion_periplasmic_adaptor_subunit_Xanthomonas_phaseoli:0.0000025259)81:0.0000025259,WP_209232092_HlyD_family_type_I_secretion_periplasmic_adaptor_subunit_Xanthomonas_phaseoli:0.0024271747)100:0.0198904871,((WP_212580169_HlyD_family_type_I_secretion_periplasmic_adaptor_subunit_Xanthomonas_euroxanthea:0.0024240676,WP_126944542_HlyD_family_type_I_secretion_periplasmic_adaptor_subunit_Xanthomonas_sp_BRIP62418:0.0000025259)88:0.0000025259,WP_115675742_HlyD_family_type_I_secretion_periplasmic_adaptor_subunit_Xanthomonas_euroxanthea:0.0024234588)100:0.0124211427)68:0.0048144248,(WP_055825045_HlyD_family_type_I_secretion_periplasmic_adaptor_subunit_Xanthomonas_sp_Leaf131:0.0074465266,WP_229009220_HlyD_family_type_I_secretion_periplasmic_adaptor_subunit_Xanthomonas_hortorum:0.0074422028)77:0.0023418196)46:0.0024600729,((WP_116901883_HlyD_family_type_I_secretion_periplasmic_adaptor_subunit_Xanthomonas_campestris:0.0048927121,WP_040940685_HlyD_family_type_I_secretion_periplasmic_adaptor_subunit_Xanthomonas_campestris:0.0024370287)58:0.0000025259,(WP_227971691_HlyD_family_type_I_secretion_periplasmic_adaptor_subunit_Xanthomonas_campestris:0.0024365613,WP_075285337_HlyD_family_type_I_secretion_periplasmic_adaptor_subunit_Xanthomonas_campestris:0.0000025259)100:0.0024379300)100:0.0073249895)40:0.0000025259,(WP_273664727_HlyD_family_type_I_secretion_periplasmic_adaptor_subunit_Xanthomonas_hortorum:0.0000025259,WP_104552393_HlyD_family_type_I_secretion_periplasmic_adaptor_subunit_Xanthomonas_hortorum:0.0024397954)94:0.0000025259)47:0.0024367666,WP_104543395_HlyD_family_type_I_secretion_periplasmic_adaptor_subunit_Xanthomonas_codiaei:0.0024384560)61:0.0000025259,WP_104581323_MULTISPECIES_HlyD_family_type_I_secretion_periplasmic_adaptor_subunit_unclassified_Xanthomonas:0.0147977939)71:0.0024096251,((WP_274396538_HlyD_family_type_I_secretion_periplasmic_adaptor_subunit_Xanthomonas_cucurbitae:0.0000025259,WP_104602381_HlyD_family_type_I_secretion_periplasmic_adaptor_subunit_Xanthomonas_cucurbitae:0.0024371059)91:0.0000025259,WP_159407547_HlyD_family_type_I_secretion_periplasmic_adaptor_subunit_Xanthomonas_cucurbitae:0.0147127182)99:0.0073658042)60:0.0024749035,((((WP_029221164_HlyD_family_type_I_secretion_periplasmic_adaptor_subunit_partial_Xanthomonas_cassavae:0.0126276173,(((((WP_104613274_HlyD_family_type_I_secretion_periplasmic_adaptor_subunit_Xanthomonas_arboricola:0.0024055308,WP_039811854_HlyD_family_type_I_secretion_periplasmic_adaptor_subunit_Xanthomonas_arboricola:0.0000025259)83:0.0000025259,WP_104567044_HlyD_family_type_I_secretion_periplasmic_adaptor_subunit_Xanthomonas_arboricola:0.0024059280)100:0.0121904673,WP_184615060_HlyD_family_type_I_secretion_periplasmic_adaptor_subunit_Xanthomonas_arboricola:0.0000025259)88:0.0000020515,WP_245103244_HlyD_family_type_I_secretion_periplasmic_adaptor_subunit_Xanthomonas_arboricola:0.0097711274)95:0.0172327289,(WP_089111713_HlyD_family_type_I_secretion_periplasmic_adaptor_subunit_Xanthomonas_citri:0.0068880580,((WP_099207324_HlyD_family_type_I_secretion_periplasmic_adaptor_subunit_Xanthomonas_citri:0.0000025259,WP_099802284_MULTISPECIES_HlyD_family_type_I_secretion_periplasmic_adaptor_subunit_Xanthomonas:0.0273783264)84:0.0029145035,((WP_126215255_HlyD_family_type_I_secretion_periplasmic_adaptor_subunit_Xanthomonas_axonopodis:0.0000025259,(WP_103092785_HlyD_family_type_I_secretion_periplasmic_adaptor_subunit_Xanthomonas_citri:0.0000029578,WP_261677226_HlyD_family_type_I_secretion_periplasmic_adaptor_subunit_partial_Xanthomonas_citri:0.0000025259)100:0.0073276374)100:0.0049106776,WP_194271799_HlyD_family_type_I_secretion_periplasmic_adaptor_subunit_Xanthomonas_citri:0.0097853980)98:0.0068839363)85:0.0049178149)90:0.0053607516)77:0.0024678399)74:0.0048782656,WP_218493107_HlyD_family_type_I_secretion_periplasmic_adaptor_subunit_Xanthomonas_campestris:0.0073171979)66:0.0000025259,WP_115039067_HlyD_family_type_I_secretion_periplasmic_adaptor_subunit_Xanthomonas_arboricola:0.0098158462)69:0.0024412287,((WP_095575177_HlyD_family_type_I_secretion_periplasmic_adaptor_subunit_Xanthomonas_hortorum:0.0000025259,WP_074058238_HlyD_family_type_I_secretion_periplasmic_adaptor_subunit_Xanthomonas_hortorum:0.0024328177)74:0.0000025259,WP_180313467_HlyD_family_type_I_secretion_periplasmic_adaptor_subunit_Xanthomonas_hortorum:0.0024353802)97:0.0048766921)71:0.0024500283)35:0.0000025259)17:0.0000025259,(WP_064510397_HlyD_family_type_I_secretion_periplasmic_adaptor_subunit_Xanthomonas_floridensis:0.0000026370,((WP_007972243_HlyD_family_type_I_secretion_periplasmic_adaptor_subunit_Xanthomonas_citri:0.0000025259,WP_088409261_HlyD_family_type_I_secretion_periplasmic_adaptor_subunit_Xanthomonas_citri:0.0049999690)100:0.0098486972,WP_039509924_HlyD_family_type_I_secretion_periplasmic_adaptor_subunit_Xanthomonas_arboricola:0.0173731774)85:0.0074453174)58:0.0048809947)41:0.0024294634,(((((((((WP_269339948_HlyD_family_type_I_secretion_periplasmic_adaptor_subunit_Xanthomonas_citri:0.0024450041,(WP_269359574_HlyD_family_type_I_secretion_periplasmic_adaptor_subunit_Xanthomonas_citri:0.0000025259,WP_269356692_HlyD_family_type_I_secretion_periplasmic_adaptor_subunit_Xanthomonas_citri:0.0024374069)100:0.0024374199)99:0.0000025259,WP_005920693_MULTISPECIES_HlyD_family_type_I_secretion_periplasmic_adaptor_subunit_Xanthomonas:0.0000025259)86:0.0000025259,WP_005913569_HlyD_family_type_I_secretion_periplasmic_adaptor_subunit_partial_Xanthomonas_citri:0.0049009888)100:0.0040837983,(WP_005934142_HlyD_family_type_I_secretion_periplasmic_adaptor_subunit_Xanthomonas_citri:0.0000025259,(WP_244441016_HlyD_family_type_I_secretion_periplasmic_adaptor_subunit_Xanthomonas_citri:0.0000025259,CDN20282_type_I_secretion_membrane_fusion_HlyD_family_protein_Xanthomonas_citri_pv_viticola:0.0026288373)100:0.0051474042)100:0.0057063662)100:0.0147036384,WP_078583075_HlyD_family_type_I_secretion_periplasmic_adaptor_subunit_Xanthomonas_axonopodis:0.0186571329)75:0.0062701414,WP_218533169_HlyD_family_type_I_secretion_periplasmic_adaptor_subunit_Xanthomonas_campestris:0.0000025259)62:0.0024328764,(WP_218504566_HlyD_family_type_I_secretion_periplasmic_adaptor_subunit_Xanthomonas_campestris:0.0097745555,WP_104627792_HlyD_family_type_I_secretion_periplasmic_adaptor_subunit_Xanthomonas_arboricola:0.0048761086)74:0.0048676224)57:0.0000025259,(WP_014091029_HlyD_family_type_I_secretion_periplasmic_adaptor_subunit_Xanthomonas_euvesicatoria:0.0024256583,((MCE4329787_HlyD_family_type_I_secretion_periplasmic_adaptor_subunit_Xanthomonas_campestris_pv_coriandri:0.0000025259,MBV6865634_HlyD_family_type_I_secretion_periplasmic_adaptor_subunit_Xanthomonas_campestris_pv_coriandri:0.0095288580)99:0.0000025259,WP_228740526_HlyD_family_type_I_secretion_periplasmic_adaptor_subunit_Xanthomonas_campestris:0.0000025259)100:0.0505564731)69:0.0000025259)10:0.0000025259,WP_218555160_HlyD_family_type_I_secretion_periplasmic_adaptor_subunit_Xanthomonas_campestris:0.0000025259)12:0.0000025259)35:0.0000025259,(((((WP_228318192_HlyD_family_type_I_secretion_periplasmic_adaptor_subunit_Xanthomonas_sp_NCPPB_1067:0.0073670124,(WP_218503387_HlyD_family_type_I_secretion_periplasmic_adaptor_subunit_Xanthomonas_campestris:0.0024177903,WP_230440039_HlyD_family_type_I_secretion_periplasmic_adaptor_subunit_Xanthomonas_melonis:0.0097586472)99:0.0048950097)67:0.0024542629,(WP_228324984_HlyD_family_type_I_secretion_periplasmic_adaptor_subunit_Xanthomonas_dyei:0.0050888389,(WP_115513854_HlyD_family_type_I_secretion_periplasmic_adaptor_subunit_Xanthomonas_arboricola:0.0024245740,WP_115559158_HlyD_family_type_I_secretion_periplasmic_adaptor_subunit_Xanthomonas_dyei:0.0024259219)100:0.0147140376)100:0.0120643517)64:0.0024110250,((WP_064629296_HlyD_family_type_I_secretion_periplasmic_adaptor_subunit_Xanthomonas_nasturtii:0.0024341364,(WP_249047617_HlyD_family_type_I_secretion_periplasmic_adaptor_subunit_Xanthomonas_nasturtii:0.0000025259,WP_249059923_HlyD_family_type_I_secretion_periplasmic_adaptor_subunit_Xanthomonas_nasturtii:0.0024185351)100:0.0024124503)100:0.0073614717,(WP_104585658_HlyD_family_type_I_secretion_periplasmic_adaptor_subunit_Xanthomonas_melonis:0.0122236251,WP_228317190_HlyD_family_type_I_secretion_periplasmic_adaptor_subunit_Xanthomonas_sp_NCPPB_1067:0.0073605704)100:0.0098347211)77:0.0024313233)59:0.0024414834,WP_078562820_HlyD_family_type_I_secretion_periplasmic_adaptor_subunit_Xanthomonas_axonopodis:0.0122580443)30:0.0000025259,WP_218559590_HlyD_family_type_I_secretion_periplasmic_adaptor_subunit_Xanthomonas_campestris:0.0024259077)54:0.0024278344)63:0.0000025259,(WP_104581844_MULTISPECIES_HlyD_family_type_I_secretion_periplasmic_adaptor_subunit_Xanthomonas:0.0024197491,WP_065049183_MULTISPECIES_HlyD_family_type_I_secretion_periplasmic_adaptor_subunit_Xanthomonas:0.0024316671)92:0.0024387483)72:0.0048545826,(WP_126966672_MULTISPECIES_HlyD_family_type_I_secretion_periplasmic_adaptor_subunit_Xanthomonas:0.0147841283,(WP_047694969_HlyD_family_type_I_secretion_periplasmic_adaptor_subunit_Xanthomonas_cannabis:0.0270779239,WP_184374735_HlyD_family_type_I_secretion_periplasmic_adaptor_subunit_Xanthomonas_arboricola:0.0073459626)100:0.0121738478)76:0.0000025259)65:0.0000025259,WP_104569208_HlyD_family_type_I_secretion_periplasmic_adaptor_subunit_Xanthomonas_arboricola:0.0096926160)64:0.0024299223)70:0.0039348456,WP_184438342_HlyD_family_type_I_secretion_periplasmic_adaptor_subunit_Xanthomonas_arboricola:0.0241026141)97:0.0062057724,(((WP_167765828_HlyD_family_type_I_secretion_periplasmic_adaptor_subunit_Xanthomonas_arboricola:0.0097352162,WP_154831297_HlyD_family_type_I_secretion_periplasmic_adaptor_subunit_Xanthomonas_arboricola:0.0048964741)96:0.0024270918,WP_104646778_HlyD_family_type_I_secretion_periplasmic_adaptor_subunit_Xanthomonas_arboricola:0.0122323081)93:0.0000025259,WP_115556733_HlyD_family_type_I_secretion_periplasmic_adaptor_subunit_Xanthomonas_campestris:0.0147400904)100:0.0268772638)100:0.0420037469)100:0.0849075015)86:0.0530069278,((WP_206860594_HlyD_family_type_I_secretion_periplasmic_adaptor_subunit_Lysobacter_sp_Cm3T8:0.1154639168,WP_115842277_HlyD_family_type_I_secretion_periplasmic_adaptor_subunit_Lysobacter_soli:0.0986970966)100:0.0513612283,WP_200605233_HlyD_family_type_I_secretion_periplasmic_adaptor_subunit_Lysobacter_arenosi:0.1277986106)100:0.0828075134)93:0.0568161711,(WP_036207983_HlyD_family_type_I_secretion_periplasmic_adaptor_subunit_Lysobacter_arseniciresistens:0.1935124798,((WP_161814424_HlyD_family_type_I_secretion_periplasmic_adaptor_subunit_Steroidobacter_agaridevorans:0.0000025259,WP_161827703_HlyD_family_type_I_secretion_periplasmic_adaptor_subunit_Steroidobacter_agaridevorans:0.0046994784)100:0.2318905832,WP_141623386_HlyD_family_type_I_secretion_periplasmic_adaptor_subunit_Lysobacter_alkalisoli:0.1440525752)100:0.0568166272)96:0.0380282297)90:0.0581268969,(((((((WP_240127040_HlyD_family_type_I_secretion_periplasmic_adaptor_subunit_Thermomonas_alba:0.0718691517,WP_240126309_HlyD_family_type_I_secretion_periplasmic_adaptor_subunit_Thermomonas_alba:0.0650505142)100:0.1856095660,(WP_139450056_HlyD_family_type_I_secretion_periplasmic_adaptor_subunit_Arenimonas_terrae:0.4044313957,WP_192029243_HlyD_family_type_I_secretion_periplasmic_adaptor_subunit_Pseudomarimonas_arenosa:0.4881481817)78:0.0704866113)80:0.0640221897,(((MPS34572_HlyD_family_type_I_secretion_periplasmic_adaptor_subunit_Stenotrophomonas_sp:0.0467287179,(WP_243350963_HlyD_family_type_I_secretion_periplasmic_adaptor_subunit_Stenotrophomonas_acidaminiphila:0.0354666090,(MTI72984_HlyD_family_type_I_secretion_periplasmic_adaptor_subunit_Stenotrophomonas_sp:0.0107986366,WP_161614053_HlyD_family_type_I_secretion_periplasmic_adaptor_subunit_Stenotrophomonas_acidaminiphila:0.0086144151)100:0.0178045777)100:0.0235495363)100:0.2071382405,((WP_125077086_HlyD_family_type_I_secretion_periplasmic_adaptor_subunit_Pseudoxanthomonas_sp_SGT18:0.1299637033,(PZQ33804_hemolysin_secretion_protein_D_Stenotrophomonas_acidaminiphila:0.0123344978,(PZQ34318_hemolysin_secretion_protein_D_Stenotrophomonas_acidaminiphila:0.0023201891,WP_056878812_HlyD_family_type_I_secretion_periplasmic_adaptor_subunit_Pseudoxanthomonas_sp_Root630:0.0074465295)100:0.0580969791)100:0.1476841958)85:0.0156740214,((WP_046978430_HlyD_family_type_I_secretion_periplasmic_adaptor_subunit_Xanthomonas_hyacinthi:0.1088838351,WP_014161095_HlyD_family_type_I_secretion_periplasmic_adaptor_subunit_Pseudoxanthomonas_spadix:0.1224833202)100:0.0977865957,(WP_235871556_HlyD_family_type_I_secretion_periplasmic_adaptor_subunit_Pseudoxanthomonas_winnipegensis:0.0000025259,RZZ88255_HlyD_family_type_I_secretion_periplasmic_adaptor_subunit_Pseudoxanthomonas_winnipegensis:0.0000025259)100:0.4497379976)86:0.0569162133)82:0.0457993264)99:0.1180053035,WP_203169888_HlyD_family_type_I_secretion_periplasmic_adaptor_subunit_Steroidobacter_gossypii:0.3156153649)97:0.1217343477)70:0.0351635189,WP_046978424_HlyD_family_type_I_secretion_periplasmic_adaptor_subunit_Xanthomonas_hyacinthi:0.2202995599)68:0.0161239718,(WP_057163366_HlyD_family_type_I_secretion_periplasmic_adaptor_subunit_Lysobacter_sp_Root916:0.0000025259,(WP_057159598_HlyD_family_type_I_secretion_periplasmic_adaptor_subunit_Lysobacter_sp_Root983:0.0048110483,WP_056175847_HlyD_family_type_I_secretion_periplasmic_adaptor_subunit_Lysobacter_sp_Root604:0.0024015775)100:0.0048072977)100:0.2591626150)72:0.0229661199,((TXI48463_MAG_HlyD_family_type_I_secretion_periplasmic_adaptor_subunit_Lysobacter_sp:0.2270410781,WP_133817619_HlyD_family_type_I_secretion_periplasmic_adaptor_subunit_Tahibacter_aquaticus:0.2831425080)100:0.0675817730,PKM07740_hemolysin_secretion_protein_D_Gammaproteobacteria_bacterium_HGWGammaproteobacteria4:0.3544193354)96:0.0449616451)72:0.0347032558,((((WP_031371901_HlyD_family_type_I_secretion_periplasmic_adaptor_subunit_Lysobacter_antibioticus:0.0046231230,(WP_057971135_HlyD_family_type_I_secretion_periplasmic_adaptor_subunit_Lysobacter_antibioticus:0.0000025259,WP_057917537_HlyD_family_type_I_secretion_periplasmic_adaptor_subunit_Lysobacter_antibioticus:0.0048195427)100:0.0099186266)100:0.0676450078,(WP_215835044_HlyD_family_type_I_secretion_periplasmic_adaptor_subunit_Lysobacter_sp_K5869:0.0457294356,WP_207525301_HlyD_family_type_I_secretion_periplasmic_adaptor_subunit_Lysobacter_enzymogenes:0.1643138518)100:0.0731598294)100:0.1188114427,(WP_206412049_HlyD_family_type_I_secretion_periplasmic_adaptor_subunit_Lysobacter_enzymogenes:0.0382233432,WP_096377602_HlyD_family_type_I_secretion_periplasmic_adaptor_subunit_Lysobacter_enzymogenes:0.0532809495)100:0.1794865877)94:0.0147736647,(AXK73262_HlyD_family_type_I_secretion_periplasmic_adaptor_subunit_Lysobacter_sp_TY298:0.0000021621,WP_240318537_HlyD_family_type_I_secretion_periplasmic_adaptor_subunit_Lysobacter_sp_TY298:0.0025624125)100:0.4434958550)94:0.0342519936)66:0.0191560068)88:0.0727982127,(PZO62194_hemolysin_secretion_protein_D_Pseudoxanthomonas_suwonensis:0.2632479233,(WP_122101865_HlyD_family_type_I_secretion_periplasmic_adaptor_subunit_Lysobacter_pythonis:0.1638935298,(PJK10843_hemolysin_secretion_protein_D_Xanthomonadaceae_bacterium_NML120232:0.1044802003,(PJK10115_hemolysin_secretion_protein_D_Xanthomonadaceae_bacterium_NML080793:0.0076830908,PJK13850_hemolysin_secretion_protein_D_Xanthomonadaceae_bacterium_NML070707:0.0414859759)100:0.0805019708)100:0.1264325781)100:0.1757608584)100:0.2083043992)96:0.0704942917,(((((WP_240147772_HlyD_family_type_I_secretion_periplasmic_adaptor_subunit_Luteibacter_yeojuensis:0.0000025259,NID14096_HlyD_family_type_I_secretion_periplasmic_adaptor_subunit_Luteibacter_yeojuensis:0.0000025259)100:0.1158199151,(WP_232309522_HlyD_family_type_I_secretion_periplasmic_adaptor_subunit_Luteibacter_yeojuensis:0.0000025259,KJV33806_hemolysin_secretion_protein_D_Luteibacter_yeojuensis:0.0000025259)100:0.2242117619)100:0.1762647423,(MBT2117144_HlyD_family_type_I_secretion_periplasmic_adaptor_subunit_Dyella_sp_LX1:0.0000025259,WP_250901669_MULTISPECIES_HlyD_family_type_I_secretion_periplasmic_adaptor_subunit_unclassified_Dyella:0.0000025259)100:0.4423910369)98:0.0423418826,((((WP_136259736_HlyD_family_type_I_secretion_periplasmic_adaptor_subunit_Rhodanobacter_lindaniclasticus:0.0643955944,WP_204109652_HlyD_family_type_I_secretion_periplasmic_adaptor_subunit_Rhodanobacter_sp_FDAARGOS_1247:0.0369509148)100:0.0366543056,(MBN8924888_HlyD_family_type_I_secretion_periplasmic_adaptor_subunit_Rhodanobacter_sp:0.0118091666,(WP_017463415_HlyD_family_type_I_secretion_periplasmic_adaptor_subunit_Dyella_ginsengisoli:0.0390447718,WP_052329388_HlyD_family_type_I_secretion_periplasmic_adaptor_subunit_Dyella_ginsengisoli:0.0372201771)100:0.0472366588)100:0.0701593685)100:0.0656429874,(WP_211004994_HlyD_family_type_I_secretion_periplasmic_adaptor_subunit_Rhodanobacter_sp_B2A1Ga4:0.0418528832,WP_068091887_MULTISPECIES_HlyD_family_type_I_secretion_periplasmic_adaptor_subunit_unclassified_Rhodanobacter:0.0243955380)100:0.0807804090)100:0.0638163781,WP_236585522_HlyD_family_type_I_secretion_periplasmic_adaptor_subunit_Dyella_sp_EPa41:0.2465479454)100:0.1015521344)100:0.1233804954,((RAP58295_hemolysin_secretion_protein_D_Oleiagrimonas_sp_MCCC_1A03011:0.0000025259,WP_240601737_HlyD_family_type_I_secretion_periplasmic_adaptor_subunit_Oleiagrimonas_sp_MCCC_1A03011:0.0000025259)100:0.5252067268,WP_056005377_HlyD_family_type_I_secretion_periplasmic_adaptor_subunit_Frateuria_sp_Soil773:0.2306927255)93:0.0471001934)100:0.1744763835)82:0.0698136134,MBP7370697_HlyD_family_type_I_secretion_periplasmic_adaptor_subunit_Arenimonas_sp:0.4466311264)100:0.1775982563)99:0.0713157462)100:0.4973544853,((((((((WP_101774597_HlyD_family_type_I_secretion_periplasmic_adaptor_subunit_Pasteurella_oralis:0.0313528412,WP_203331369_HlyD_family_type_I_secretion_periplasmic_adaptor_subunit_Pasteurella_multocida:0.0000025259)100:0.0062455006,WP_064968654_HlyD_family_type_I_secretion_periplasmic_adaptor_subunit_Pasteurella_multocida:0.0056677496)100:0.1037292272,WP_132023069_HlyD_family_type_I_secretion_periplasmic_adaptor_subunit_Bisgaardia_hudsonensis:0.1105760243)100:0.2522437779,((((WP_132021931_HlyD_family_type_I_secretion_periplasmic_adaptor_subunit_Bisgaardia_hudsonensis:0.0691859212,(NBI12835_HlyD_family_type_I_secretion_periplasmic_adaptor_subunit_Haemophilus_felis:0.0046868352,NBI43220_HlyD_family_type_I_secretion_periplasmic_adaptor_subunit_Haemophilus_felis:0.0000025259)100:0.1543964195)90:0.0234141316,(WP_005822578_HlyD_family_type_I_secretion_periplasmic_adaptor_subunit_Actinobacillus_minor:0.0893969896,WP_077543173_HlyD_family_type_I_secretion_periplasmic_adaptor_subunit_Rodentibacter_genomosp_1:0.1743343873)88:0.0239980866)100:0.1339455972,OOH88440_hemolysin_D_Pasteurellaceae_bacterium_15036681:0.2290366844)100:0.1247116690,(WP_125135193_HlyD_family_type_I_secretion_periplasmic_adaptor_subunit_Bibersteinia_trehalosi:0.0014392361,WP_064318668_HlyD_family_type_I_secretion_periplasmic_adaptor_subunit_Bibersteinia_trehalosi:0.0080131077)100:0.3629553663)100:0.2354860636)55:0.0506116582,QIM62196_hemolysin_D_Pasteurellaceae_bacterium_Orientalotternb1:0.3870680579)55:0.0517116025,(QIM62436_hemolysin_D_Pasteurellaceae_bacterium_Orientalotternb1:0.2925123574,((WP_064319106_HlyD_family_type_I_secretion_periplasmic_adaptor_subunit_Bibersteinia_trehalosi:0.0000025259,WP_131928073_HlyD_family_type_I_secretion_periplasmic_adaptor_subunit_Bibersteinia_trehalosi:0.0047200296)100:0.2923699853,AIZ79936_hypothetical_protein_ACEE_09255_Actinobacillus_equuli_subsp_equuli:0.2954847232)100:0.3289981226)100:0.2131572833)100:0.2353186364,((((((((WP_244149403_HlyD_family_type_I_secretion_periplasmic_adaptor_subunit_Rodentibacter_rarus:0.0000025259,OOF44697_hemolysin_D_Rodentibacter_rarus:0.0000025259)100:0.0023466456,(WP_256843260_HlyD_family_type_I_secretion_periplasmic_adaptor_subunit_Rodentibacter_rarus:0.0000025259,OOF38727_hemolysin_D_Rodentibacter_rarus:0.0000025259)100:0.0023507298)100:0.0439728015,((OOF83088_hemolysin_D_Rodentibacter_ratti:0.0000025259,WP_256856110_HlyD_family_type_I_secretion_periplasmic_adaptor_subunit_Rodentibacter_ratti:0.0000025259)100:0.0220276714,(WP_018356146_HlyD_family_type_I_secretion_periplasmic_adaptor_subunit_Rodentibacter_pneumotropicus:0.0000025259,WP_136126048_HlyD_family_type_I_secretion_periplasmic_adaptor_subunit_Rodentibacter_pneumotropicus:0.0023437366)100:0.0385850127)100:0.0110292734)100:0.0244729473,(OOF67239_hemolysin_D_Rodentibacter_heylii:0.0433334452,WP_077541406_HlyD_family_type_I_secretion_periplasmic_adaptor_subunit_Rodentibacter_genomosp_1:0.0308889913)100:0.0395062082)100:0.1105350077,WP_049364278_MULTISPECIES_HlyD_family_type_I_secretion_periplasmic_adaptor_subunit_Haemophilus:0.1222895417)100:0.4088749343,WP_021615444_HlyD_family_type_I_secretion_periplasmic_adaptor_subunit_Aggregatibacter_sp_oral_taxon_458:0.3972819684)100:0.0766407550,((((WP_035689131_HlyD_family_type_I_secretion_periplasmic_adaptor_subunit_Avibacterium_paragallinarum:0.0000025259,WP_168939941_HlyD_family_type_I_secretion_periplasmic_adaptor_subunit_Avibacterium_paragallinarum:0.0023726789)65:0.0000025259,(((WP_264256837_HlyD_family_type_I_secretion_periplasmic_adaptor_subunit_Avibacterium_paragallinarum:0.0047519645,((WP_124994859_HlyD_family_type_I_secretion_periplasmic_adaptor_subunit_Avibacterium_paragallinarum:0.0023722377,WP_130230716_HlyD_family_type_I_secretion_periplasmic_adaptor_subunit_Avibacterium_paragallinarum:0.0000025259)100:0.0023821765,WP_110478760_HlyD_family_type_I_secretion_periplasmic_adaptor_subunit_Avibacterium_paragallinarum:0.0000025259)99:0.0023718103)34:0.0000025259,(WP_021724213_HlyD_family_type_I_secretion_periplasmic_adaptor_subunit_Avibacterium_paragallinarum:0.0000025259,WP_017806770_HlyD_family_type_I_secretion_periplasmic_adaptor_subunit_Avibacterium_paragallinarum:0.0095440646)100:0.0023718150)36:0.0000025259,WP_046098804_HlyD_family_type_I_secretion_periplasmic_adaptor_subunit_Avibacterium_paragallinarum:0.0000025259)93:0.0023723635)99:0.0946799730,WP_265778235_HlyD_family_type_I_secretion_periplasmic_adaptor_subunit_Avibacterium_sp_21599:0.1520692527)100:0.3129064289,((((WP_013746709_HlyD_family_type_I_secretion_periplasmic_adaptor_subunit_Gallibacterium_anatis:0.0023235530,(WP_021461477_HlyD_family_type_I_secretion_periplasmic_adaptor_subunit_Gallibacterium_anatis:0.0000025259,WP_039141643_HlyD_family_type_I_secretion_periplasmic_adaptor_subunit_Gallibacterium_anatis:0.0023260901)53:0.0000025259)99:0.0046389717,WP_039174231_HlyD_family_type_I_secretion_periplasmic_adaptor_subunit_Gallibacterium_genomosp_1:0.0023436114)99:0.0237443595,(WP_065232397_MULTISPECIES_HlyD_family_type_I_secretion_periplasmic_adaptor_subunit_Gallibacterium:0.0022904561,WP_271142940_HlyD_family_type_I_secretion_periplasmic_adaptor_subunit_Gallibacterium_sp_AGMB14963:0.0046869676)66:0.0000025259)99:0.0708536433,WP_021461231_HlyD_family_type_I_secretion_periplasmic_adaptor_subunit_Gallibacterium_anatis:0.0635175434)100:0.3415560034)100:0.1465187885)100:0.1455380558,((((((((WP_015674426_MULTISPECIES_HlyD_family_type_I_secretion_periplasmic_adaptor_subunit_Actinobacillus:0.0000025259,AAM45568_AqxD_Actinobacillus_equuli_subsp_haemolyticus:0.0023177748)100:0.0101412281,WP_005621664_HlyD_family_type_I_secretion_periplasmic_adaptor_subunit_Actinobacillus_ureae:0.0457194610)100:0.0208990941,WP_150540256_HlyD_family_type_I_secretion_periplasmic_adaptor_subunit_Actinobacillus_vicugnae:0.0520370094)100:0.0549391676,(((((((AIT40259_RTXI_toxin_secretion_component_Actinobacillus_pleuropneumoniae:0.0023370187,WP_237585860_RTX_toxin_T1SS_ABC_transporter_adaptor_subunit_ApxID_Actinobacillus_pleuropneumoniae:0.0023369721)22:0.0000025259,WP_265410730_RTX_toxin_T1SS_ABC_transporter_adaptor_subunit_ApxID_Actinobacillus_pleuropneumoniae:0.0023366483)6:0.0000025259,(WP_005618983_RTX_toxin_T1SS_ABC_transporter_adaptor_subunit_ApxID_Actinobacillus_pleuropneumoniae:0.0000025259,(CAA43426_ClyID_protein_Actinobacillus_pleuropneumoniae:0.0023369169,EFM87257_RTXIII_toxin_determinant_D_Actinobacillus_pleuropneumoniae_serovar_2_str_S1536:0.0000025259)10:0.0000025259)4:0.0000025259)12:0.0000025259,P26761_RecName_FullRTXI_toxin_determinant_D_AltName_FullAPXID_AltName_FullCytolysin_ID_ShortCLYID_AltName_FullHLYID_AltName_Ful:0.0094162889)51:0.0000021970,AIT40261_RTXI_toxin_secretion_component_Actinobacillus_pleuropneumoniae:0.0094253073)96:0.0023361487,(WP_005620484_RTX_toxin_T1SS_ABC_transporter_adaptor_subunit_ApxID_Actinobacillus_pleuropneumoniae:0.0000025259,(EFM91527_RTXIII_toxin_determinant_D_Actinobacillus_pleuropneumoniae_serovar_6_str_Femo:0.0000025259,WP_115590727_RTX_toxin_T1SS_ABC_transporter_adaptor_subunit_ApxID_Actinobacillus_lignieresii:0.0070242450)95:0.0000025259)64:0.0000025259)99:0.0023400359,WP_115587498_RTX_toxin_T1SS_ABC_transporter_adaptor_subunit_ApxID_Actinobacillus_lignieresii:0.0023407057)100:0.0608749861)100:0.1051504335,((((WP_005605164_HlyD_family_type_I_secretion_periplasmic_adaptor_subunit_Actinobacillus_pleuropneumoniae:0.0023861527,WP_005601909_HlyD_family_type_I_secretion_periplasmic_adaptor_subunit_Actinobacillus_pleuropneumoniae:0.0000025259)29:0.0000025259,(SUT92915_RTXIII_toxin_determinant_D_Actinobacillus_rossii:0.0023791922,Q08633_RecName_FullRTXIII_toxin_determinant_D_AltName_FullAPXIIID_AltName_FullCytolysin_IIID_ShortCLYIIID_AltName_FullToxin_RTX:0.0095799706)30:0.0000025259)66:0.0023793328,WP_039709261_HlyD_family_type_I_secretion_periplasmic_adaptor_subunit_Actinobacillus_pleuropneumoniae:0.0000025259)100:0.0334247718,((WP_115610081_HlyD_family_type_I_secretion_periplasmic_adaptor_subunit_Actinobacillus_seminis:0.0152404123,(SUB34504_Hemolysin_secretion_protein_D_chromosomal_Pasteurella_mairii:0.0047140369,AAF15372_PaxD_Pasteurella_aerogenes:0.0048820625)100:0.0166527359)100:0.0825376253,WP_111750241_MULTISPECIES_HlyD_family_type_I_secretion_periplasmic_adaptor_subunit_Glaesserella:0.0783405499)100:0.0091858445)100:0.1701590433)100:0.1074253775,((((WP_027073403_HlyD_family_type_I_secretion_periplasmic_adaptor_subunit_Mannheimia_granulomatis:0.0000025259,WP_042801844_HlyD_family_type_I_secretion_periplasmic_adaptor_subunit_Mannheimia_granulomatis:0.0023250260)100:0.0091120107,WP_165889773_HlyD_family_type_I_secretion_periplasmic_adaptor_subunit_Mannheimia_granulomatis:0.0049686430)100:0.0368225822,(((WP_176812815_HlyD_family_type_I_secretion_periplasmic_adaptor_subunit_Mannheimia_pernigra:0.0000025259,(WP_209289790_HlyD_family_type_I_secretion_periplasmic_adaptor_subunit_Mannheimia_sp_ZY171111:0.0023086838,WP_176810366_HlyD_family_type_I_secretion_periplasmic_adaptor_subunit_Mannheimia_pernigra:0.0000025259)92:0.0023105400)57:0.0000025259,WP_176808978_HlyD_family_type_I_secretion_periplasmic_adaptor_subunit_Mannheimia_pernigra:0.0046355915)100:0.1116065128,(((((((WP_025289666_HlyD_family_type_I_secretion_periplasmic_adaptor_subunit_Bibersteinia_trehalosi:0.0000025259,AAL12815_LktD_partial_Bibersteinia_trehalosi:0.0000025259)78:0.0000025259,(WP_015433038_HlyD_family_type_I_secretion_periplasmic_adaptor_subunit_Bibersteinia_trehalosi:0.0000025259,AAL12821_LktD_partial_Bibersteinia_trehalosi:0.0000025259)100:0.0139182174)100:0.0302808918,(SQE30361_Hemolysin_secretion_protein_D_chromosomal_Mannheimia_haemolytica:0.0000025259,AAL12771_LktD_partial_Mannheimia_haemolytica:0.0000025259)100:0.0158313671)97:0.0079634679,(((((((WP_209026088_HlyD_family_type_I_secretion_periplasmic_adaptor_subunit_Mannheimia_haemolytica:0.0023098413,WP_061888701_HlyD_family_type_I_secretion_periplasmic_adaptor_subunit_Mannheimia_haemolytica:0.0023109595)26:0.0000025259,AAL12768_LktD_partial_Mannheimia_haemolytica:0.0000025259)3:0.0000025259,(((WP_240028585_HlyD_family_type_I_secretion_periplasmic_adaptor_subunit_Mannheimia_haemolytica:0.0000025259,WP_240030180_HlyD_family_type_I_secretion_periplasmic_adaptor_subunit_Mannheimia_haemolytica:0.0000025259)33:0.0000025259,WP_275686856_HlyD_family_type_I_secretion_periplasmic_adaptor_subunit_Mannheimia_haemolytica:0.0000025259)39:0.0000025259,WP_240020483_HlyD_family_type_I_secretion_periplasmic_adaptor_subunit_Mannheimia_haemolytica:0.0000025259)29:0.0000025259)1:0.0000025259,(WP_006248025_HlyD_family_type_I_secretion_periplasmic_adaptor_subunit_Mannheimia_haemolytica:0.0000025259,(WP_147010020_HlyD_family_type_I_secretion_periplasmic_adaptor_subunit_Mannheimia_haemolytica:0.0023091839,WP_071165145_HlyD_family_type_I_secretion_periplasmic_adaptor_subunit_Mannheimia_haemolytica:0.0097593876)29:0.0000025259)12:0.0000025259)5:0.0000025259,(WP_240021280_HlyD_family_type_I_secretion_periplasmic_adaptor_subunit_Mannheimia_haemolytica:0.0000025259,(WP_240026808_HlyD_family_type_I_secretion_periplasmic_adaptor_subunit_Mannheimia_haemolytica:0.0000025259,WP_240018708_HlyD_family_type_I_secretion_periplasmic_adaptor_subunit_Mannheimia_haemolytica:0.0000025259)75:0.0000025259)63:0.0000025259)14:0.0000025259,AAA25545_leukotoxin__LktD__Mannheimia_haemolytica:0.0069465604)22:0.0000025259,P16534_RecName_FullLeukotoxin_secretion_protein_D_Mannheimia_haemolytica:0.0069433416)99:0.0024023409)97:0.0012119285,(WP_159628656_HlyD_family_type_I_secretion_periplasmic_adaptor_subunit_Mannheimia_ovis:0.0046230632,(WP_021279472_HlyD_family_type_I_secretion_periplasmic_adaptor_subunit_Mannheimia_haemolytica:0.0000025259,AAL12786_LktD_partial_Mannheimia_haemolytica:0.0000025259)71:0.0000025259)99:0.0033218371)98:0.0154120384,(((WP_126301483_HlyD_family_type_I_secretion_periplasmic_adaptor_subunit_Mannheimia_haemolytica:0.0000025259,AAL12807_LktD_partial_Mannheimia_glucosida:0.0000025259)71:0.0000025259,ABB84253_leukotoxin_translocon_membrane_fusion_protein_Mannheimia_ruminalis:0.0022939651)49:0.0000025259,(((WP_154703685_HlyD_family_type_I_secretion_periplasmic_adaptor_subunit_Mannheimia_haemolytica:0.0000025259,AAL12804_LktD_partial_Mannheimia_glucosida:0.0000025259)54:0.0000025259,AAL12809_lktD_partial_Mannheimia_glucosida:0.0139738104)100:0.0046057181,AAL12798_LktD_partial_Mannheimia_glucosida:0.0000025259)95:0.0022949260)100:0.0138240451)100:0.0153577027,(((WP_112110371_HlyD_family_type_I_secretion_periplasmic_adaptor_subunit_Mannheimia_varigena:0.0000025259,WP_138317746_HlyD_family_type_I_secretion_periplasmic_adaptor_subunit_Mannheimia_varigena:0.0023047634)58:0.0000021633,WP_025235106_HlyD_family_type_I_secretion_periplasmic_adaptor_subunit_Mannheimia_sp_USDAARSUSMARC1261:0.0022978424)56:0.0022982420,((((WP_025216436_HlyD_family_type_I_secretion_periplasmic_adaptor_subunit_Mannheimia_varigena:0.0022957854,WP_178218925_HlyD_family_type_I_secretion_periplasmic_adaptor_subunit_Mannheimia_varigena:0.0000025259)26:0.0000025259,P55125_RecName_FullLeukotoxin_secretion_protein_D_Mannheimia_cf_haemolytica:0.0022976392)48:0.0000025259,WP_025247071_HlyD_family_type_I_secretion_periplasmic_adaptor_subunit_Mannheimia_varigena:0.0023004014)99:0.0022999296,WP_025343151_HlyD_family_type_I_secretion_periplasmic_adaptor_subunit_Mannheimia_varigena:0.0022968247)46:0.0000021596)100:0.0352520707)100:0.0556957470)96:0.0361914061)100:0.1530688485,(WP_096066369_HlyD_family_type_I_secretion_periplasmic_adaptor_subunit_Psychrobacter_sp_FDAARGOS_221:0.3950395592,WP_005817647_MULTISPECIES_HlyD_family_type_I_secretion_periplasmic_adaptor_subunit_Actinobacillus:0.2613867623)100:0.0288025203)100:0.0794790674)100:0.1263345702,((((((((((WP_005578818_HlyD_family_type_I_secretion_periplasmic_adaptor_subunit_Aggregatibacter_actinomycetemcomitans:0.0000025259,WP_205773489_HlyD_family_type_I_secretion_periplasmic_adaptor_subunit_Aggregatibacter_actinomycetemcomitans:0.0023505965)52:0.0000025259,WP_005557906_HlyD_family_type_I_secretion_periplasmic_adaptor_subunit_Aggregatibacter_actinomycetemcomitans:0.0023468800)96:0.0023478466,WP_233118566_HlyD_family_type_I_secretion_periplasmic_adaptor_subunit_Aggregatibacter_actinomycetemcomitans:0.0023491061)33:0.0000025259,(WP_050846469_HlyD_family_type_I_secretion_periplasmic_adaptor_subunit_Aggregatibacter_actinomycetemcomitans:0.0000025259,(WP_025298516_HlyD_family_type_I_secretion_periplasmic_adaptor_subunit_Aggregatibacter_actinomycetemcomitans:0.0000025259,WP_233114693_HlyD_family_type_I_secretion_periplasmic_adaptor_subunit_Aggregatibacter_actinomycetemcomitans:0.0023491102)100:0.0023498881)25:0.0000025259)83:0.0023490784,(WP_205764695_HlyD_family_type_I_secretion_periplasmic_adaptor_subunit_Aggregatibacter_actinomycetemcomitans:0.0023494473,WP_148336447_HlyD_family_type_I_secretion_periplasmic_adaptor_subunit_Aggregatibacter_actinomycetemcomitans:0.0023538822)27:0.0000025259)13:0.0000025259,WP_005545615_HlyD_family_type_I_secretion_periplasmic_adaptor_subunit_Aggregatibacter_actinomycetemcomitans:0.0000025259)21:0.0000025259,WP_005537921_HlyD_family_type_I_secretion_periplasmic_adaptor_subunit_Aggregatibacter_actinomycetemcomitans:0.0023539622)83:0.0023493225,WP_148327097_HlyD_family_type_I_secretion_periplasmic_adaptor_subunit_Aggregatibacter_actinomycetemcomitans:0.0000025259)83:0.0023476513,WP_151294888_HlyD_family_type_I_secretion_periplasmic_adaptor_subunit_Aggregatibacter_actinomycetemcomitans:0.0000025259)100:0.2819528949,((WP_226692503_HlyD_family_type_I_secretion_periplasmic_adaptor_subunit_Rodentibacter_sp_JRC1:0.0000025259,WP_194811699_HlyD_family_type_I_secretion_periplasmic_adaptor_subunit_Rodentibacter_haemolyticus:0.0047225954)100:0.2278671003,(((((WP_161671446_MULTISPECIES_HlyD_family_type_I_secretion_periplasmic_adaptor_subunit_Proteus:0.0000025259,(WP_109848526_MULTISPECIES_HlyD_family_type_I_secretion_periplasmic_adaptor_subunit_Proteus:0.0000025259,WP_161729642_HlyD_family_type_I_secretion_periplasmic_adaptor_subunit_Proteus_sp_G2661:0.0023047066)100:0.0023043876)100:0.0092660204,WP_100158707_HlyD_family_type_I_secretion_periplasmic_adaptor_subunit_Proteus_columbae:0.0023066453)100:0.0157969110,(WP_196564517_HlyD_family_type_I_secretion_periplasmic_adaptor_subunit_Providencia_thailandensis:0.0022989631,MBG2711996_HlyD_family_type_I_secretion_periplasmic_adaptor_subunit_Proteus_mirabilis:0.0000025259)100:0.0169998426)100:0.0358293462,((((((ECZ4224933_alphahemolysin_T1SS_ABC_transporter_subunit_HlyD_Salmonella_enterica:0.0023437869,(WP_261635843_alphahemolysin_T1SS_ABC_transporter_subunit_HlyD_Escherichia_coli:0.0000025259,((WP_045895734_MULTISPECIES_alphahemolysin_T1SS_ABC_transporter_subunit_HlyD_Enterobacteriaceae:0.0000025259,EIV2219990_alphahemolysin_T1SS_ABC_transporter_subunit_HlyD_Salmonella_enterica_subsp_enterica_serovar_Reading:0.0023470695)62:0.0000025259,EHS7593441_alphahemolysin_T1SS_ABC_transporter_subunit_HlyD_Escherichia_coli:0.0023434687)100:0.0023457485)51:0.0000025259)99:0.0024112711,(((((((((((((WP_032258014_alphahemolysin_T1SS_ABC_transporter_subunit_HlyD_Escherichia_coli:0.0046795661,(WP_052909942_alphahemolysin_T1SS_ABC_transporter_subunit_HlyD_Escherichia_coli:0.0000025259,CTW83860_hemolysin_D_Escherichia_coli:0.0000025259)100:0.0023366925)16:0.0000025259,((WP_024229065_alphahemolysin_T1SS_ABC_transporter_subunit_HlyD_Escherichia_coli:0.0023391582,(((WP_032253844_alphahemolysin_T1SS_ABC_transporter_subunit_HlyD_Escherichia_coli:0.0000025259,CTT40487_hemolysin_D_Escherichia_coli:0.0000025259)68:0.0000025259,(WP_054472917_alphahemolysin_T1SS_ABC_transporter_subunit_HlyD_Escherichia_coli:0.0000025259,CTW17151_hemolysin_D_Escherichia_coli:0.0000025259)100:0.0023372962)100:0.0023372177,WP_054496352_alphahemolysin_T1SS_ABC_transporter_subunit_HlyD_Escherichia_coli:0.0023368106)22:0.0000025259)20:0.0000025259,WP_000708193_alphahemolysin_T1SS_ABC_transporter_subunit_HlyD_Escherichia_coli:0.0000025259)16:0.0000025259)6:0.0000025259,EGM7770383_alphahemolysin_T1SS_ABC_transporter_subunit_HlyD_Escherichia_coli:0.0023407014)13:0.0000025259,CTT29671_hemolysin_D_Escherichia_coli:0.0000025259)98:0.0023368085,WP_096174018_alphahemolysin_T1SS_ABC_transporter_subunit_HlyD_Escherichia_coli:0.0000025259)100:0.0094061841,((((((HAX1950334_alphahemolysin_T1SS_ABC_transporter_subunit_HlyD_Escherichia_coli:0.0023461475,EFH7881457_alphahemolysin_T1SS_ABC_transporter_subunit_HlyD_Escherichia_coli:0.0000025259)90:0.0000028966,WP_000860465_alphahemolysin_T1SS_ABC_transporter_subunit_HlyD_Escherichia_coli:0.0000025259)25:0.0000025259,(HBB3198809_alphahemolysin_T1SS_ABC_transporter_subunit_HlyD_Escherichia_coli:0.0023472489,HBD4305518_alphahemolysin_T1SS_ABC_transporter_subunit_HlyD_Escherichia_coli:0.0000025259)29:0.0000025259)99:0.0023412255,(((((((((((WP_089599734_alphahemolysin_T1SS_ABC_transporter_subunit_HlyD_Escherichia_coli:0.0023391183,EES5103579_alphahemolysin_T1SS_ABC_transporter_subunit_HlyD_Escherichia_coli:0.0023387356)27:0.0000025259,WP_057729481_alphahemolysin_T1SS_ABC_transporter_subunit_HlyD_Escherichia_coli:0.0023384411)38:0.0000025259,(EFN0031808_alphahemolysin_T1SS_ABC_transporter_subunit_HlyD_Escherichia_coli:0.0023420767,EEU5471572_alphahemolysin_T1SS_ABC_transporter_subunit_HlyD_Escherichia_coli:0.0023382224)16:0.0000025259)20:0.0000025259,WP_032215131_alphahemolysin_T1SS_ABC_transporter_subunit_HlyD_Escherichia_coli:0.0000025259)27:0.0000025259,WP_047089226_alphahemolysin_T1SS_ABC_transporter_subunit_HlyD_Escherichia_coli:0.0023445830)28:0.0000025259,EFN5736953_HlyD_family_type_I_secretion_periplasmic_adaptor_subunit_Escherichia_coli:0.0023384287)98:0.0023404873,(WP_069907197_alphahemolysin_T1SS_ABC_transporter_subunit_HlyD_Escherichia_coli:0.0000025259,EFG1299718_alphahemolysin_T1SS_ABC_transporter_subunit_HlyD_Escherichia_coli:0.0023391565)97:0.0023393764)17:0.0000025259,(((EIT0007595_alphahemolysin_T1SS_ABC_transporter_subunit_HlyD_Escherichia_coli:0.0023396251,WP_104802317_alphahemolysin_T1SS_ABC_transporter_subunit_HlyD_Escherichia_coli:0.0000025259)99:0.0023404005,WP_089513823_alphahemolysin_T1SS_ABC_transporter_subunit_HlyD_Escherichia_coli:0.0023450701)24:0.0000025259,WP_069917552_alphahemolysin_T1SS_ABC_transporter_subunit_HlyD_Escherichia_coli:0.0023409243)17:0.0000025259)5:0.0000025259,WP_061348415_alphahemolysin_T1SS_ABC_transporter_subunit_HlyD_Escherichia_coli:0.0000025259)9:0.0000025259,WP_255398594_alphahemolysin_T1SS_ABC_transporter_subunit_HlyD_Escherichia_coli:0.0023385813)13:0.0000025259,EHH5246780_alphahemolysin_T1SS_ABC_transporter_subunit_HlyD_Escherichia_coli:0.0023401140)98:0.0023399007)11:0.0000025259,(((((EFJ1835722_alphahemolysin_T1SS_ABC_transporter_subunit_HlyD_Escherichia_coli:0.0023413095,EAR9626192_HlyD_family_type_I_secretion_periplasmic_adaptor_subunit_Salmonella_enterica:0.0023414613)35:0.0000025259,(WP_000860466_alphahemolysin_T1SS_ABC_transporter_subunit_HlyD_Escherichia_coli:0.0000025259,P06739_RecName_FullHemolysin_secretion_protein_D_plasmid_Escherichia_coli:0.0023414384)29:0.0000025259)98:0.0023451318,WP_240766706_alphahemolysin_T1SS_ABC_transporter_subunit_HlyD_Shigella_flexneri:0.0023390550)25:0.0000025259,((WP_000860464_MULTISPECIES_alphahemolysin_T1SS_ABC_transporter_subunit_HlyD_Escherichia:0.0000025259,WP_061354769_alphahemolysin_T1SS_ABC_transporter_subunit_HlyD_Escherichia_coli:0.0023560399)24:0.0000025259,(EJV3561630_alphahemolysin_T1SS_ABC_transporter_subunit_HlyD_Escherichia_coli:0.0023430008,WP_096266775_alphahemolysin_T1SS_ABC_transporter_subunit_HlyD_Escherichia_coli:0.0023427918)32:0.0000025259)100:0.0023425081)14:0.0000025259,QED72625_HlyD_family_type_I_secretion_periplasmic_adaptor_subunit_Escherichia_coli:0.0023497030)9:0.0000025259)4:0.0000025259,WP_000860467_MULTISPECIES_alphahemolysin_T1SS_ABC_transporter_subunit_HlyD_Escherichia:0.0000025259)27:0.0000025259)97:0.0023399667,WP_115440686_alphahemolysin_T1SS_ABC_transporter_subunit_HlyD_Escherichia_coli:0.0070445986)43:0.0000025259,EHS0425066_alphahemolysin_T1SS_ABC_transporter_subunit_HlyD_Escherichia_coli:0.0023403157)25:0.0000025259,HBA8112850_alphahemolysin_T1SS_ABC_transporter_subunit_HlyD_Escherichia_coli:0.0000025259)23:0.0000025259,EFH2567203_alphahemolysin_T1SS_ABC_transporter_subunit_HlyD_Escherichia_coli:0.0023429249)19:0.0000025259,WP_089576179_alphahemolysin_T1SS_ABC_transporter_subunit_HlyD_Escherichia_coli:0.0023399496)44:0.0000025259,WP_137581536_alphahemolysin_T1SS_ABC_transporter_subunit_HlyD_Escherichia_coli:0.0070325727)99:0.0094238901,MBS8303324_alphahemolysin_T1SS_ABC_transporter_subunit_HlyD_Escherichia_coli:0.0094153447)100:0.0141300276)93:0.0023103175,(((((((((((((WP_000860471_alphahemolysin_T1SS_ABC_transporter_subunit_HlyD_Escherichia_coli:0.0023358055,((((WP_000860468_alphahemolysin_T1SS_ABC_transporter_subunit_HlyD_Escherichia_coli:0.0000025259,WP_020245486_alphahemolysin_T1SS_ABC_transporter_subunit_HlyD_Escherichia_coli:0.0023466113)13:0.0000025259,(MCN2394815_alphahemolysin_T1SS_ABC_transporter_subunit_HlyD_Escherichia_coli:0.0023391546,HCD2400394_alphahemolysin_T1SS_ABC_transporter_subunit_HlyD_Escherichia_coli:0.0023364273)15:0.0000025259)14:0.0000025259,WP_115767839_alphahemolysin_T1SS_ABC_transporter_subunit_HlyD_Escherichia_coli:0.0023363571)34:0.0000025259,WP_020245258_alphahemolysin_T1SS_ABC_transporter_subunit_HlyD_Escherichia_coli:0.0023373451)99:0.0023361864)27:0.0000025259,((WP_001566413_alphahemolysin_T1SS_ABC_transporter_subunit_HlyD_Escherichia_coli:0.0000025259,MCN5671250_alphahemolysin_T1SS_ABC_transporter_subunit_HlyD_Escherichia_coli:0.0023363415)59:0.0000025259,EEV7769395_HlyD_family_type_I_secretion_periplasmic_adaptor_subunit_Escherichia_coli:0.0023349567)97:0.0023353089)8:0.0000025259,(((HAX9270540_alphahemolysin_T1SS_ABC_transporter_subunit_HlyD_Escherichia_coli:0.0023356425,WP_042092095_alphahemolysin_T1SS_ABC_transporter_subunit_HlyD_Escherichia_coli:0.0023359000)26:0.0000025259,HBI7600825_alphahemolysin_T1SS_ABC_transporter_subunit_HlyD_Escherichia_coli:0.0023375970)26:0.0000025259,((EHC1838067_alphahemolysin_T1SS_ABC_transporter_subunit_HlyD_Escherichia_coli:0.0023394033,HAH8274363_alphahemolysin_T1SS_ABC_transporter_subunit_HlyD_Escherichia_coli:0.0023357225)10:0.0000025259,HAM6190551_alphahemolysin_T1SS_ABC_transporter_subunit_HlyD_Escherichia_coli:0.0023353534)14:0.0000025259)2:0.0000025259,((EFB1832166_HlyD_family_type_I_secretion_periplasmic_adaptor_subunit_Escherichia_coli:0.0023361678,(WP_204098504_HlyD_family_type_I_secretion_periplasmic_adaptor_subunit_Escherichia_coli:0.0023363244,WP_149845456_alphahemolysin_T1SS_ABC_transporter_subunit_HlyD_Escherichia_coli:0.0023353685)14:0.0000025259)11:0.0000025259,(EFN9655028_HlyD_family_type_I_secretion_periplasmic_adaptor_subunit_Escherichia_coli:0.0000025259,WP_096847136_alphahemolysin_T1SS_ABC_transporter_subunit_HlyD_partial_Escherichia_coli:0.0000025259)61:0.0000025259)10:0.0000025259,((EEZ9812938_alphahemolysin_T1SS_ABC_transporter_subunit_HlyD_Escherichia_coli_O25:0.0023358557,WP_089636116_alphahemolysin_T1SS_ABC_transporter_subunit_HlyD_Escherichia_coli:0.0023354031)31:0.0000025259,EFI7774102_alphahemolysin_T1SS_ABC_transporter_subunit_HlyD_Escherichia_coli:0.0000025259)20:0.0000025259,(WP_185768321_alphahemolysin_T1SS_ABC_transporter_subunit_HlyD_partial_Escherichia_coli:0.0000025259,WP_170684641_alphahemolysin_T1SS_ABC_transporter_subunit_HlyD_partial_Escherichia_coli:0.0000025259)28:0.0000025259)4:0.0000025259,((WP_219138338_alphahemolysin_T1SS_ABC_transporter_subunit_HlyD_Escherichia_coli:0.0023356645,WP_042093050_alphahemolysin_T1SS_ABC_transporter_subunit_HlyD_Escherichia_coli:0.0023364525)16:0.0000025259,WP_001528401_alphahemolysin_T1SS_ABC_transporter_subunit_HlyD_Escherichia_coli:0.0000025259)6:0.0000025259,(WP_089647802_alphahemolysin_T1SS_ABC_transporter_subunit_HlyD_Escherichia_coli:0.0023400301,EJD4730091_alphahemolysin_T1SS_ABC_transporter_subunit_HlyD_Escherichia_coli:0.0023355698)11:0.0000025259)2:0.0000025259,(((WP_105456767_alphahemolysin_T1SS_ABC_transporter_subunit_HlyD_Escherichia_coli:0.0023395041,WP_105494345_alphahemolysin_T1SS_ABC_transporter_subunit_HlyD_Escherichia_coli:0.0000025259)53:0.0000025259,((WP_105450614_alphahemolysin_T1SS_ABC_transporter_subunit_HlyD_Escherichia_coli:0.0000025259,WP_105461654_alphahemolysin_T1SS_ABC_transporter_subunit_HlyD_Escherichia_coli:0.0023436644)100:0.0046987934,WP_105457310_alphahemolysin_T1SS_ABC_transporter_subunit_HlyD_Escherichia_coli:0.0000025259)87:0.0023393456)100:0.0070352569,WP_033552177_alphahemolysin_T1SS_ABC_transporter_subunit_HlyD_Escherichia_coli:0.0000025259)49:0.0023365218)7:0.0000025259,(HBP4516922_alphahemolysin_T1SS_ABC_transporter_subunit_HlyD_Escherichia_coli:0.0023356300,HBC8264332_alphahemolysin_T1SS_ABC_transporter_subunit_HlyD_Escherichia_coli:0.0023372476)9:0.0000025259)51:0.0023383177,EFO0961036_HlyD_family_type_I_secretion_periplasmic_adaptor_subunit_Escherichia_coli:0.0023384603)2:0.0000025259,(((WP_064237062_alphahemolysin_T1SS_ABC_transporter_subunit_HlyD_Escherichia_coli:0.0000025259,WP_042108676_alphahemolysin_T1SS_ABC_transporter_subunit_HlyD_Escherichia_coli:0.0023367238)100:0.0046824177,WP_096980525_alphahemolysin_T1SS_ABC_transporter_subunit_HlyD_Escherichia_coli:0.0094261859)60:0.0000025259,(EFA9788948_HlyD_family_type_I_secretion_periplasmic_adaptor_subunit_Escherichia_coli:0.0023387119,EHQ8368406_alphahemolysin_T1SS_ABC_transporter_subunit_HlyD_Escherichia_coli:0.0023409832)16:0.0000025259)9:0.0000025259,((((WP_201472279_alphahemolysin_T1SS_ABC_transporter_subunit_HlyD_Escherichia_coli:0.0023402708,(((WP_021528399_MULTISPECIES_alphahemolysin_T1SS_ABC_transporter_subunit_HlyD_Enterobacteriaceae:0.0000025259,HBD4129567_alphahemolysin_T1SS_ABC_transporter_subunit_HlyD_Escherichia_coli:0.0023362764)39:0.0000025259,HAI4164412_alphahemolysin_T1SS_ABC_transporter_subunit_HlyD_Escherichia_coli:0.0023374595)33:0.0000025259,HAM4201954_alphahemolysin_T1SS_ABC_transporter_subunit_HlyD_Escherichia_coli:0.0023363160)99:0.0023401693)22:0.0000025259,EFF0624550_alphahemolysin_T1SS_ABC_transporter_subunit_HlyD_Escherichia_coli:0.0023380207)27:0.0000025259,((((WP_000860469_alphahemolysin_T1SS_ABC_transporter_subunit_HlyD_Escherichia_coli:0.0000025259,EJA8951322_alphahemolysin_T1SS_ABC_transporter_subunit_HlyD_Escherichia_coli:0.0023340651)96:0.0023373615,WP_047645367_alphahemolysin_T1SS_ABC_transporter_subunit_HlyD_Escherichia_coli:0.0023381836)20:0.0000025259,EYD87045_hemolysin_secretion_protein_D_chromosomal_Escherichia_coli_117605_S1_C1:0.0000025259)9:0.0000025259,((STI93408_hemolysin_D_Escherichia_coli:0.0023424299,WP_016234204_alphahemolysin_T1SS_ABC_transporter_subunit_HlyD_Escherichia_coli:0.0023378939)17:0.0000025259,EHK0833014_alphahemolysin_T1SS_ABC_transporter_subunit_HlyD_Escherichia_coli:0.0023378597)12:0.0000025259)4:0.0000025259)4:0.0000025259,(HBP4872122_alphahemolysin_T1SS_ABC_transporter_subunit_HlyD_Escherichia_coli:0.0023384198,WP_001682677_alphahemolysin_T1SS_ABC_transporter_subunit_HlyD_Escherichia_coli:0.0000025259)7:0.0000025259)1:0.0000025259,((((WP_192447724_alphahemolysin_T1SS_ABC_transporter_subunit_HlyD_Escherichia_coli:0.0023333578,WP_044075452_alphahemolysin_T1SS_ABC_transporter_subunit_HlyD_Escherichia_coli:0.0023340847)45:0.0000025259,MBB8851302_alphahemolysin_T1SS_ABC_transporter_subunit_HlyD_Escherichia_coli:0.0000025259)82:0.0023411087,EHM5906181_alphahemolysin_T1SS_ABC_transporter_subunit_HlyD_Escherichia_coli:0.0024251118)15:0.0000025259,WP_096934902_alphahemolysin_T1SS_ABC_transporter_subunit_HlyD_Escherichia_coli:0.0046857178)8:0.0000025259)5:0.0000025259,WP_087935042_alphahemolysin_T1SS_ABC_transporter_subunit_HlyD_Escherichia_coli:0.0023395805)34:0.0023380919,(WP_192950451_alphahemolysin_T1SS_ABC_transporter_subunit_HlyD_Escherichia_coli:0.0023384015,WP_000860470_alphahemolysin_T1SS_ABC_transporter_subunit_HlyD_Escherichia_coli:0.0000025259)42:0.0000025259)40:0.0023395799,((((((((((((((((((((HAL3277246_alphahemolysin_T1SS_ABC_transporter_subunit_HlyD_Escherichia_coli:0.0023354366,EFF6284026_alphahemolysin_T1SS_ABC_transporter_subunit_HlyD_Escherichia_coli:0.0023344183)14:0.0000025259,NPN40482_alphahemolysin_T1SS_ABC_transporter_subunit_HlyD_Escherichia_coli:0.0000025259)15:0.0000025259,((WP_123381669_alphahemolysin_T1SS_ABC_transporter_subunit_HlyD_Escherichia_coli:0.0023434259,EFG8472253_alphahemolysin_T1SS_ABC_transporter_subunit_HlyD_Escherichia_coli:0.0023336514)24:0.0000025259,((EFD5174831_HlyD_family_type_I_secretion_periplasmic_adaptor_subunit_Escherichia_coli:0.0023428918,EAB1120853_HlyD_family_type_I_secretion_periplasmic_adaptor_subunit_Escherichia_coli:0.0023350399)18:0.0000025259,HAM7289657_alphahemolysin_T1SS_ABC_transporter_subunit_HlyD_Escherichia_coli:0.0023345245)25:0.0000025259)9:0.0000025259,((((MCO0444568_alphahemolysin_T1SS_ABC_transporter_subunit_HlyD_Escherichia_coli:0.0023361399,HBE4232230_alphahemolysin_T1SS_ABC_transporter_subunit_HlyD_Escherichia_coli:0.0023356726)28:0.0000025259,MCN8542538_alphahemolysin_T1SS_ABC_transporter_subunit_HlyD_Escherichia_coli:0.0023347382)17:0.0000025259,WP_000860472_MULTISPECIES_alphahemolysin_T1SS_ABC_transporter_subunit_HlyD_Escherichia:0.0000025259)4:0.0000025259,(((EFC4555837_HlyD_family_type_I_secretion_periplasmic_adaptor_subunit_Escherichia_coli:0.0023440035,HCD8519001_alphahemolysin_T1SS_ABC_transporter_subunit_HlyD_Escherichia_coli:0.0023352237)25:0.0000025259,HAJ5307579_alphahemolysin_T1SS_ABC_transporter_subunit_HlyD_Escherichia_coli:0.0023345489)28:0.0000025259,((WP_032342308_alphahemolysin_T1SS_ABC_transporter_subunit_HlyD_Escherichia_coli:0.0000025259,KEO32316_hemolysin_secretion_protein_D_chromosomal_Escherichia_coli_536608_S4_C1:0.0000025259)100:0.0023338814,WP_060589386_alphahemolysin_T1SS_ABC_transporter_subunit_HlyD_Escherichia_coli:0.0023358832)17:0.0000025259)3:0.0000025259)1:0.0000025259)4:0.0000025259,((NPH09324_alphahemolysin_T1SS_ABC_transporter_subunit_HlyD_Escherichia_coli:0.0023362534,HCN2143530_alphahemolysin_T1SS_ABC_transporter_subunit_HlyD_Escherichia_coli:0.0023344223)8:0.0000025259,WP_262939316_alphahemolysin_T1SS_ABC_transporter_subunit_HlyD_partial_Escherichia_coli:0.0000025259)8:0.0000025259)3:0.0000025259,((HBL7795621_alphahemolysin_T1SS_ABC_transporter_subunit_HlyD_Escherichia_coli:0.0023363913,HAG9299918_alphahemolysin_T1SS_ABC_transporter_subunit_HlyD_Escherichia_coli:0.0023351120)20:0.0000025259,WP_021524503_alphahemolysin_T1SS_ABC_transporter_subunit_HlyD_Escherichia_coli:0.0023347671)22:0.0000025259)10:0.0000025259,WP_267234955_alphahemolysin_T1SS_ABC_transporter_subunit_HlyD_Escherichia_coli:0.0023343571)98:0.0023347109,HAZ3720606_alphahemolysin_T1SS_ABC_transporter_subunit_HlyD_Escherichia_coli:0.0023372183)17:0.0000025259,((WP_097727033_alphahemolysin_T1SS_ABC_transporter_subunit_HlyD_Escherichia_coli:0.0000025259,CAA74193_HlyD_protein_Escherichia_coli:0.0046677823)86:0.0023344193,(MBC0669250_alphahemolysin_T1SS_ABC_transporter_subunit_HlyD_Escherichia_coli:0.0023348099,HBI7973965_alphahemolysin_T1SS_ABC_transporter_subunit_HlyD_Escherichia_coli:0.0023342061)23:0.0000025259)13:0.0000025259)2:0.0000025259,(WP_000860473_MULTISPECIES_alphahemolysin_T1SS_ABC_transporter_subunit_HlyD_Enterobacteriaceae:0.0000025259,(EFK8332277_alphahemolysin_T1SS_ABC_transporter_subunit_HlyD_Escherichia_coli:0.0023344519,((HAX9338688_alphahemolysin_T1SS_ABC_transporter_subunit_HlyD_Escherichia_coli:0.0023315286,EFI3448509_alphahemolysin_T1SS_ABC_transporter_subunit_HlyD_Escherichia_coli:0.0000025259)76:0.0000024279,WP_059337575_alphahemolysin_T1SS_ABC_transporter_subunit_HlyD_Escherichia_coli:0.0023366947)21:0.0000025259)29:0.0000025259)10:0.0000025259)6:0.0000025259,(((MCN6028923_alphahemolysin_T1SS_ABC_transporter_subunit_HlyD_Escherichia_coli:0.0023363672,(MBB0260180_alphahemolysin_T1SS_ABC_transporter_subunit_HlyD_Escherichia_coli:0.0023393588,WP_204638912_HlyD_family_type_I_secretion_periplasmic_adaptor_subunit_Escherichia_coli:0.0023340096)19:0.0000025259)8:0.0000025259,HBB6572626_alphahemolysin_T1SS_ABC_transporter_subunit_HlyD_Escherichia_coli:0.0023346858)2:0.0000025259,((HAH3480074_alphahemolysin_T1SS_ABC_transporter_subunit_HlyD_Escherichia_coli:0.0023356753,HBB6484355_alphahemolysin_T1SS_ABC_transporter_subunit_HlyD_Escherichia_coli:0.0023359368)10:0.0000025259,EFM4713159_alphahemolysin_T1SS_ABC_transporter_subunit_HlyD_Escherichia_coli:0.0023341528)8:0.0000025259)10:0.0000025259)5:0.0000025259,((WP_152067146_alphahemolysin_T1SS_ABC_transporter_subunit_HlyD_Escherichia_coli:0.0023340391,WP_126297746_alphahemolysin_T1SS_ABC_transporter_subunit_HlyD_Escherichia_coli:0.0023334234)23:0.0000025259,MCO0421172_alphahemolysin_T1SS_ABC_transporter_subunit_HlyD_Escherichia_coli:0.0023345460)17:0.0000025259)5:0.0000025259,((WP_214209397_alphahemolysin_T1SS_ABC_transporter_subunit_HlyD_Escherichia_coli:0.0023373661,EIZ7169690_alphahemolysin_T1SS_ABC_transporter_subunit_HlyD_Escherichia_coli:0.0023348568)21:0.0000025259,HAX8810243_alphahemolysin_T1SS_ABC_transporter_subunit_HlyD_Escherichia_coli:0.0023362464)22:0.0000025259)7:0.0000025259,((HBI8523963_alphahemolysin_T1SS_ABC_transporter_subunit_HlyD_Escherichia_coli:0.0023362542,MCI3389745_alphahemolysin_T1SS_ABC_transporter_subunit_HlyD_Escherichia_coli:0.0023430233)25:0.0000025259,WP_021566900_alphahemolysin_T1SS_ABC_transporter_subunit_HlyD_Escherichia_coli:0.0023341049)11:0.0000025259)2:0.0000025259,(EJA1654977_alphahemolysin_T1SS_ABC_transporter_subunit_HlyD_Escherichia_coli:0.0023338993,AXV13539_hemolysin_D_Escherichia_coli:0.0071434963)22:0.0000023547)5:0.0000025259,WP_242879521_alphahemolysin_T1SS_ABC_transporter_subunit_HlyD_Escherichia_coli:0.0023358812)15:0.0000025259,MCN8671993_alphahemolysin_T1SS_ABC_transporter_subunit_HlyD_Escherichia_coli:0.0023353251)86:0.0023321207,HAM7493815_alphahemolysin_T1SS_ABC_transporter_subunit_HlyD_Escherichia_coli:0.0000027274)85:0.0023396052,HAL0286368_alphahemolysin_T1SS_ABC_transporter_subunit_HlyD_Escherichia_coli:0.0023382917)26:0.0000025259,WP_192979792_alphahemolysin_T1SS_ABC_transporter_subunit_HlyD_Escherichia_coli:0.0000025259)42:0.0000025259,WP_033559375_alphahemolysin_T1SS_ABC_transporter_subunit_HlyD_Escherichia_coli:0.0117633622)53:0.0000025259)42:0.0023385360,((EEW5340769_alphahemolysin_T1SS_ABC_transporter_subunit_HlyD_Escherichia_coli:0.0023410720,(EFF2791784_alphahemolysin_T1SS_ABC_transporter_subunit_HlyD_Escherichia_coli:0.0023397957,(WP_050939040_alphahemolysin_T1SS_ABC_transporter_subunit_HlyD_Escherichia_coli:0.0000025259,HAM2607063_alphahemolysin_T1SS_ABC_transporter_subunit_HlyD_Escherichia_coli:0.0023401125)32:0.0000025259)38:0.0000025259)99:0.0046900549,MBB7142147_alphahemolysin_T1SS_ABC_transporter_subunit_HlyD_Escherichia_coli:0.0287004846)35:0.0000025259)94:0.0023383180,MCS1496339_alphahemolysin_T1SS_ABC_transporter_subunit_HlyD_Escherichia_coli:0.0000025259)97:0.0048078257)99:0.0386261804,EBR2769047_HlyD_family_type_I_secretion_periplasmic_adaptor_subunit_Salmonella_enterica:0.0797420449)99:0.0324351791,((WP_219649367_HlyD_family_type_I_secretion_periplasmic_adaptor_subunit_Yersinia_enterocolitica:0.0425187060,(((WP_243188751_HlyD_family_type_I_secretion_periplasmic_adaptor_subunit_Vibrio_parahaemolyticus:0.0046410607,HCM0678832_HlyD_family_type_I_secretion_periplasmic_adaptor_subunit_Vibrio_parahaemolyticus:0.0046370621)43:0.0000025259,(EGQ8363324_HlyD_family_type_I_secretion_periplasmic_adaptor_subunit_Vibrio_parahaemolyticus:0.0023148691,WP_258682249_HlyD_family_type_I_secretion_periplasmic_adaptor_subunit_Vibrio_parahaemolyticus:0.0023145737)100:0.0023172483)52:0.0000025259,(((WP_025536729_HlyD_family_type_I_secretion_periplasmic_adaptor_subunit_Vibrio_parahaemolyticus:0.0023201743,EGR1597369_HlyD_family_type_I_secretion_periplasmic_adaptor_subunit_Vibrio_parahaemolyticus:0.0023209131)51:0.0000025259,WP_031856608_HlyD_family_type_I_secretion_periplasmic_adaptor_subunit_Vibrio_parahaemolyticus:0.0000025259)100:0.0023223904,(EIN9983610_HlyD_family_type_I_secretion_periplasmic_adaptor_subunit_Vibrio_parahaemolyticus:0.0023224789,WP_021821897_HlyD_family_type_I_secretion_periplasmic_adaptor_subunit_Vibrio_parahaemolyticus:0.0000025259)100:0.0023223030)100:0.0023191501)100:0.1853425453)99:0.0083573744,HBA9101147_HlyD_family_type_I_secretion_periplasmic_adaptor_subunit_Escherichia_coli:0.0857267302)61:0.0102206442)86:0.0154906494,(WP_080860602_HlyD_family_type_I_secretion_periplasmic_adaptor_subunit_Citrobacter_braakii:0.0357683291,MBH5326246_HlyD_family_type_I_secretion_periplasmic_adaptor_subunit_Salmonella_enterica:0.0441736595)100:0.1157866353)100:0.0317882677)100:0.0475408099,(((WP_214193245_HlyD_family_type_I_secretion_periplasmic_adaptor_subunit_Morganella_morganii:0.0000025259,(WP_219314894_HlyD_family_type_I_secretion_periplasmic_adaptor_subunit_Morganella_morganii:0.0022785405,(((WP_115072288_HlyD_family_type_I_secretion_periplasmic_adaptor_subunit_Morganella_morganii:0.0000025259,((WP_061057380_HlyD_family_type_I_secretion_periplasmic_adaptor_subunit_Morganella_morganii:0.0000025259,EGT0510323_HlyD_family_type_I_secretion_periplasmic_adaptor_subunit_Morganella_morganii:0.0000025259)62:0.0000025259,WP_186722645_HlyD_family_type_I_secretion_periplasmic_adaptor_subunit_Morganella_morganii:0.0022831230)100:0.0022841318)100:0.0022798373,(WP_087696887_HlyD_family_type_I_secretion_periplasmic_adaptor_subunit_Morganella_morganii:0.0045642027,WP_214208939_HlyD_family_type_I_secretion_periplasmic_adaptor_subunit_Morganella_morganii:0.0023030878)83:0.0000025259)32:0.0000025259,WP_036414592_MULTISPECIES_HlyD_family_type_I_secretion_periplasmic_adaptor_subunit_Morganella:0.0000025259)20:0.0000025259)100:0.0022788306)60:0.0000025259,HCD1108731_HlyD_family_type_I_secretion_periplasmic_adaptor_subunit_Morganella_morganii:0.0022800388)100:0.0050327395,WP_214189070_HlyD_family_type_I_secretion_periplasmic_adaptor_subunit_Morganella_morganii:0.0088044021)100:0.1317119101)100:0.1419474664)100:0.1033214110)100:0.1151110788)100:0.3399937058,((((QLX70609_HlyD_family_type_I_secretion_periplasmic_adaptor_subunit_Escherichia_coli:0.0000025259,(WP_021533274_HlyD_family_type_I_secretion_periplasmic_adaptor_subunit_Escherichia_coli:0.0023295680,WP_097289867_HlyD_family_type_I_secretion_periplasmic_adaptor_subunit_Escherichia_coli:0.0000025259)93:0.0023287883)50:0.0000025259,((HAI2011402_HlyD_family_type_I_secretion_periplasmic_adaptor_subunit_Escherichia_coli:0.0046691735,WP_097495814_HlyD_family_type_I_secretion_periplasmic_adaptor_subunit_Escherichia_coli:0.0093428820)56:0.0000025259,WP_096965285_HlyD_family_type_I_secretion_periplasmic_adaptor_subunit_Escherichia_coli:0.0000025259)100:0.0046634905)100:0.0318795334,(HAV1607787_HlyD_family_type_I_secretion_periplasmic_adaptor_subunit_Enterobacter_hormaechei_subsp_steigerwaltii:0.0083362560,(WP_085000908_MULTISPECIES_HlyD_family_type_I_secretion_periplasmic_adaptor_subunit_Cronobacter:0.0000025259,WP_032970767_HlyD_family_type_I_secretion_periplasmic_adaptor_subunit_Cronobacter_malonaticus:0.0023201794)100:0.0033186842)99:0.0166657672)100:0.0469891071,((EEW1667447_HlyD_family_type_I_secretion_periplasmic_adaptor_subunit_Escherichia_coli:0.0000025259,((MCN5684559_HlyD_family_type_I_secretion_periplasmic_adaptor_subunit_Escherichia_coli:0.0023464273,(EFH8162840_HlyD_family_type_I_secretion_periplasmic_adaptor_subunit_Escherichia_coli:0.0023485422,(WP_021576040_HlyD_family_type_I_secretion_periplasmic_adaptor_subunit_Escherichia_coli:0.0023465132,HBI2791524_HlyD_family_type_I_secretion_periplasmic_adaptor_subunit_Escherichia_coli:0.0023505844)53:0.0000025259)100:0.0023508159)100:0.0023568941,WP_059331521_HlyD_family_type_I_secretion_periplasmic_adaptor_subunit_Escherichia_coli:0.0046944845)100:0.0047005975)79:0.0000020740,WP_112039328_HlyD_family_type_I_secretion_periplasmic_adaptor_subunit_Escherichia_coli:0.0023437561)100:0.1124925831)100:0.8621019579)97:0.1826632328)100:0.1137417350)100:0.1680109559,(TDQ39928_hemolysin_D_Thiopseudomonas_denitrificans:0.0000025259,WP_166627806_HlyD_family_type_I_secretion_periplasmic_adaptor_subunit_Thiopseudomonas_denitrificans:0.0000025259)100:0.9043192784)70:0.0908989504)61:0.0537936218,(WP_213416666_HlyD_family_type_I_secretion_periplasmic_adaptor_subunit_Wohlfahrtiimonas_chitiniclastica:0.0000025259,((WP_077929101_HlyD_family_type_I_secretion_periplasmic_adaptor_subunit_Wohlfahrtiimonas_populi:0.0158892423,WP_248647530_HlyD_family_type_I_secretion_periplasmic_adaptor_subunit_Wohlfahrtiimonas_chitiniclastica:0.0121721951)55:0.0023071745,((WP_008315649_MULTISPECIES_HlyD_family_type_I_secretion_periplasmic_adaptor_subunit_Wohlfahrtiimonas:0.0000025259,WP_213415505_HlyD_family_type_I_secretion_periplasmic_adaptor_subunit_Wohlfahrtiimonas_chitiniclastica:0.0023825108)96:0.0000025259,WP_246782651_HlyD_family_type_I_secretion_periplasmic_adaptor_subunit_Wohlfahrtiimonas_chitiniclastica:0.0202710362)100:0.0157256301)96:0.0157880747)100:0.8981722014)85:0.0911459325)64:0.0795942308,((MBR3481376_HlyD_family_type_I_secretion_periplasmic_adaptor_subunit_Neisseriaceae_bacterium:0.0253322355,MBP3220980_HlyD_family_type_I_secretion_periplasmic_adaptor_subunit_Neisseriaceae_bacterium:0.0152207741)100:0.3082945194,(WP_058355653_HlyD_family_type_I_secretion_periplasmic_adaptor_subunit_Vitreoscilla_massiliensis:0.1814412120,((WP_269915561_HlyD_family_type_I_secretion_periplasmic_adaptor_subunit_Acinetobacter_sp_HY1485:0.1683785612,((WP_195770164_HlyD_family_type_I_secretion_periplasmic_adaptor_subunit_Acinetobacter_rathckeae:0.0125741493,WP_092749147_HlyD_family_type_I_secretion_periplasmic_adaptor_subunit_Acinetobacter_boissieri:0.0178410717)100:0.0792934334,(WP_237412024_HlyD_family_type_I_secretion_periplasmic_adaptor_subunit_Acinetobacter_nectaris:0.0691465622,(WP_211140144_HlyD_family_type_I_secretion_periplasmic_adaptor_subunit_Acinetobacter_baretiae:0.0127200786,WP_196423870_HlyD_family_type_I_secretion_periplasmic_adaptor_subunit_Acinetobacter_baretiae:0.0000025259)100:0.0680510679)100:0.0396126795)100:0.1359704945)100:0.1410735426,(EIU5950440_HlyD_family_type_I_secretion_periplasmic_adaptor_subunit_Acinetobacter_baumannii:0.0020615027,WP_241482750_HlyD_family_type_I_secretion_periplasmic_adaptor_subunit_Acinetobacter_baumannii:0.0000029707)100:0.2296031415)99:0.0457142418)100:0.2525011647)72:0.0976078118)38:0.0500822827)47:0.0859957666,(((WP_079539252_HlyD_family_type_I_secretion_periplasmic_adaptor_subunit_Cardiobacterium_hominis:0.0000025259,WP_004139489_HlyD_family_type_I_secretion_periplasmic_adaptor_subunit_Cardiobacterium_hominis:0.0023158154)100:0.1267715016,((WP_115610744_HlyD_family_type_I_secretion_periplasmic_adaptor_subunit_Cardiobacterium_valvarum:0.0057998875,WP_006985149_HlyD_family_type_I_secretion_periplasmic_adaptor_subunit_Cardiobacterium_valvarum:0.0059782182)100:0.0158367964,WP_225757407_HlyD_family_type_I_secretion_periplasmic_adaptor_subunit_Cardiobacterium_sp_MarseilleQ4385:0.0133410945)100:0.0954472212)100:0.1001841725,WP_072576469_HlyD_family_type_I_secretion_periplasmic_adaptor_subunit_Suttonella_ornithocola:0.3994981684)100:0.2605524268)100:0.1258152593,RRD89434_HlyD_family_type_I_secretion_periplasmic_adaptor_subunit_Conchiformibius_steedae:0.2059273828)100:0.0587259764)100:0.0564599301)61:0.0182153082,((WP_063514370_HlyD_family_type_I_secretion_periplasmic_adaptor_subunit_Moraxella_ovis:0.0044710609,WP_036365018_HlyD_family_type_I_secretion_periplasmic_adaptor_subunit_Moraxella_bovoculi:0.0023225904)100:0.0186018473,((WP_019520346_HlyD_family_type_I_secretion_periplasmic_adaptor_subunit_Moraxella_boevrei:0.0044718088,WP_029103719_HlyD_family_type_I_secretion_periplasmic_adaptor_subunit_Moraxella_caprae:0.0000025259)100:0.0090901635,WP_078275053_HlyD_family_type_I_secretion_periplasmic_adaptor_subunit_Moraxella_bovis:0.0043749705)100:0.0376641548)100:0.2537036707)82:0.0344965471)100:0.1123086606)81:0.0000025259)76:0.0000025259,WP_032133027_HlyD_family_type_I_secretion_periplasmic_adaptor_subunit_Kingella_kingae:0.0045723199);
