# Supplementary material for: Acquisition, co-option, and duplication of the rtx toxin system and the emergence of virulence in Kingella
Source: Nat Commun. 2023 Jul 17;14:4281. doi: 10.1038/s41467-023-39939-8 (PMC10352306; doi:10.1038/s41467-023-39939-8)
Supplement: Supplementary file 6 — Source Data [file 41467_2023_39939_MOESM6_ESM.zip › Source Data/FigureS1_rtxB_clustalo_aln.fasta.contree]

(WP_032133026_type_I_secretion_system_permease_ATPase_Kingella_kingae:0.0000025259,(WP_038304770_type_I_secretion_system_permease_ATPase_Kingella_kingae:0.0019517645,WP_003792113_type_I_secretion_system_permease_ATPase_Kingella_kingae:0.0039080790)97:0.0000025259,(((WP_003788051_MULTISPECIES_type_I_secretion_system_permease_ATPase_Kingella:0.0000025259,((((WP_095063380_type_I_secretion_system_permease_ATPase_Kingella_negevensis:0.0000025259,SNB76432_Toxin_RTX-I_translocation_ATP-binding_protein_Kingella_negevensis:0.0000025259)100:0.0019059446,((((WP_249445261_type_I_secretion_system_permease_ATPase_Wielerella_bovis:0.0018669901,WP_249449936_type_I_secretion_system_permease_ATPase_Wielerella_bovis:0.0057215315)100:0.0390876509,WP_051968660_type_I_secretion_system_permease_ATPase_Alysiella_crassa:0.1015938199)100:0.0554473245,(((WP_200521706_type_I_secretion_system_permease_ATPase_Kingella_bonacorsii:0.0088806424,RKW33443_MAG_type_I_secretion_system_permease_ATPase_partial_Kingella_sp__in_b-proteobacteria_:0.0031433339)100:0.0673835034,(((((((((((((OFQ12828_peptidase_C39_Neisseria_sp_HMSC070F02:0.0000025259,WP_168165458_type_I_secretion_system_permease_ATPase_Neisseria_sp_HMSC070F02:0.0000025259)100:0.0016363997,(ANW89320_hemolysin_B_Neisseria_meningitidis:0.0000025259,WP_195182789_type_I_secretion_system_permease_ATPase_Neisseria_meningitidis:0.0000025259)100:0.0016386462)34:0.0000025259,(((WP_002226272_type_I_secretion_system_permease_ATPase_Neisseria_meningitidis:0.0000025259,(RNK12681_type_I_secretion_system_permease_ATPase_Neisseria_meningitidis:0.0016324454,WP_164729718_type_I_secretion_system_permease_ATPase_Neisseria_meningitidis:0.0019108375)65:0.0000025259)99:0.0000025259,(RQK76817_type_I_secretion_system_permease_ATPase_Neisseria_meningitidis:0.0000025259,WP_185283834_type_I_secretion_system_permease_ATPase_Neisseria_meningitidis:0.0000025259)100:0.0032762962)98:0.0000025259,WP_002244618_type_I_secretion_system_permease_ATPase_Neisseria_meningitidis:0.0000025259)100:0.0016368987)7:0.0000025259,(((((WP_164729204_type_I_secretion_system_permease_ATPase_Neisseria_meningitidis:0.0038241847,((RNK23795_type_I_secretion_system_permease_ATPase_Neisseria_meningitidis:0.0000025259,WP_183428549_type_I_secretion_system_permease_ATPase_Neisseria_meningitidis:0.0000025259)99:0.0033282261,WP_164732540_type_I_secretion_system_permease_ATPase_Neisseria_meningitidis:0.0057465370)38:0.0000025259)37:0.0000025259,WP_187292221_type_I_secretion_system_permease_ATPase_Neisseria_meningitidis:0.0019095346)33:0.0000025259,WP_002224462_type_I_secretion_system_permease_ATPase_Neisseria_meningitidis:0.0000025259)33:0.0000025259,(WP_269208645_type_I_secretion_system_permease_ATPase_Neisseria_meningitidis:0.0000025259,MBJ7841831_type_I_secretion_system_permease_ATPase_Neisseria_meningitidis:0.0000025259)99:0.0016375385)23:0.0000025259,((CWO96372_ABC_transporter_family_protein_Neisseria_meningitidis:0.0000025259,WP_194965253_type_I_secretion_system_permease_ATPase_Neisseria_meningitidis:0.0000025259)99:0.0016379744,((WP_061450855_type_I_secretion_system_permease_ATPase_Neisseria_meningitidis:0.0000025259,WP_162818905_type_I_secretion_system_permease_ATPase_Neisseria_meningitidis:0.0000025259)100:0.0000025259,(WP_162467411_type_I_secretion_system_permease_ATPase_Neisseria_meningitidis:0.0000025259,WP_014582099_type_I_secretion_system_permease_ATPase_Neisseria_meningitidis:0.0000025259)100:0.0016366793)100:0.0016369864)24:0.0000025259)12:0.0000025259)10:0.0000025259,((((((WP_050888363_type_I_secretion_system_permease_ATPase_Neisseria_meningitidis:0.0000025259,WP_014573939_type_I_secretion_system_permease_ATPase_Neisseria_meningitidis:0.0016413464)100:0.0016366014,WP_238024081_type_I_secretion_system_permease_ATPase_Neisseria_meningitidis:0.0019096424)24:0.0000012408,WP_164729284_type_I_secretion_system_permease_ATPase_Neisseria_meningitidis:0.0019088077)39:0.0000025259,((WP_183430933_type_I_secretion_system_permease_ATPase_Neisseria_meningitidis:0.0000025259,RNK28724_type_I_secretion_system_permease_ATPase_Neisseria_meningitidis:0.0000025259)100:0.0016365731,WP_118853206_type_I_secretion_system_permease_ATPase_Neisseria_meningitidis:0.0016361875)31:0.0000025259)11:0.0000025259,((((WP_186789756_type_I_secretion_system_permease_ATPase_Neisseria_meningitidis:0.0019105311,WP_162470153_type_I_secretion_system_permease_ATPase_Neisseria_meningitidis:0.0000025259)99:0.0000025259,WP_015815691_type_I_secretion_system_permease_ATPase_Neisseria_meningitidis:0.0000025259)97:0.0000025259,WP_118824583_type_I_secretion_system_permease_ATPase_Neisseria_meningitidis:0.0016361364)99:0.0016366932,(((WP_002244161_type_I_secretion_system_permease_ATPase_Neisseria_meningitidis:0.0000025259,(WP_118823174_type_I_secretion_system_permease_ATPase_Neisseria_meningitidis:0.0016351171,CWN25099_ABC_transporter_family_protein_Neisseria_meningitidis:0.0000025259)43:0.0000025259)42:0.0000025259,(WP_127254196_type_I_secretion_system_permease_ATPase_Neisseria_meningitidis:0.0000025259,WP_164731395_type_I_secretion_system_permease_ATPase_Neisseria_meningitidis:0.0019084097)72:0.0000025259)54:0.0000025259,(WP_002248722_type_I_secretion_system_permease_ATPase_Neisseria_meningitidis:0.0000025259,WP_180300320_type_I_secretion_system_permease_ATPase_Neisseria_meningitidis:0.0000025259)99:0.0016354298)98:0.0016358273)25:0.0000025259)11:0.0000025259,WP_002230621_type_I_secretion_system_permease_ATPase_Neisseria_meningitidis:0.0000025259)8:0.0000025259)1:0.0000025259,(((((((((((((((((WP_002232657_type_I_secretion_system_permease_ATPase_Neisseria_meningitidis:0.0000025259,WP_002241719_type_I_secretion_system_permease_ATPase_Neisseria_meningitidis:0.0000025259)73:0.0000025259,((WP_002242762_type_I_secretion_system_permease_ATPase_Neisseria_meningitidis:0.0000025259,WP_101066827_type_I_secretion_system_permease_ATPase_Neisseria_meningitidis:0.0019434535)99:0.0000025259,WP_029769815_type_I_secretion_system_permease_ATPase_Neisseria_meningitidis:0.0019482879)100:0.0019438537)72:0.0009155656,WP_127207847_type_I_secretion_system_permease_ATPase_Neisseria_meningitidis:0.0055155866)54:0.0072390580,((((((WP_164732050_type_I_secretion_system_permease_ATPase_Neisseria_meningitidis:0.0000025259,WP_002258624_type_I_secretion_system_permease_ATPase_Neisseria_meningitidis:0.0000025259)100:0.0016426078,WP_118804963_type_I_secretion_system_permease_ATPase_Neisseria_meningitidis:0.0016435986)30:0.0000025259,(MBG8678563_type_I_secretion_system_permease_ATPase_Neisseria_meningitidis:0.0000025259,WP_002225127_type_I_secretion_system_permease_ATPase_Neisseria_meningitidis:0.0000025259)99:0.0016405258)14:0.0000025259,WP_025458913_type_I_secretion_system_permease_ATPase_Neisseria_meningitidis:0.0000025259)13:0.0000025259,(((WP_002216966_type_I_secretion_system_permease_ATPase_Neisseria_meningitidis:0.0000025259,((WP_164733805_type_I_secretion_system_permease_ATPase_Neisseria_meningitidis:0.0019232609,WP_180300045_type_I_secretion_system_permease_ATPase_Neisseria_meningitidis:0.0038664408)37:0.0000025259,WP_219202848_type_I_secretion_system_permease_ATPase_Neisseria_meningitidis:0.0019153883)30:0.0000025259)18:0.0000025259,WP_238004837_type_I_secretion_system_permease_ATPase_Neisseria_meningitidis:0.0019158771)21:0.0000025259,WP_118836644_type_I_secretion_system_permease_ATPase_Neisseria_meningitidis:0.0016405875)12:0.0000025259)9:0.0000025259,(WP_185291436_type_I_secretion_system_permease_ATPase_Neisseria_meningitidis:0.0000025259,RQL20775_type_I_secretion_system_permease_ATPase_Neisseria_meningitidis:0.0000025259)100:0.0032829946)24:0.0000025259)45:0.0016418108,(CKK22571_ABC_transporter_family_protein_Neisseria_meningitidis:0.0000025259,WP_186004183_type_I_secretion_system_permease_ATPase_Neisseria_meningitidis:0.0000025259)100:0.0016399804)28:0.0000025259,(CKK16786_ABC_transporter_family_protein_Neisseria_meningitidis:0.0000025259,WP_186003538_type_I_secretion_system_permease_ATPase_Neisseria_meningitidis:0.0000025259)99:0.0016397494)16:0.0000025259,WP_002234014_type_I_secretion_system_permease_ATPase_Neisseria_meningitidis:0.0000025259)9:0.0000025259,(((CKL25813_ABC_transporter_family_protein_Neisseria_meningitidis:0.0000025259,WP_186003796_type_I_secretion_system_permease_ATPase_Neisseria_meningitidis:0.0000025259)78:0.0016400539,(CKK06653_ABC_transporter_family_protein_Neisseria_meningitidis:0.0000025259,WP_186004296_type_I_secretion_system_permease_ATPase_Neisseria_meningitidis:0.0000025259)100:0.0016397128)30:0.0000025259,(WP_186007547_type_I_secretion_system_permease_ATPase_Neisseria_meningitidis:0.0000025259,CEZ52443_ABC_transporter_family_protein_Neisseria_meningitidis:0.0000025259)100:0.0016400833)20:0.0000025259)7:0.0000025259,(((WP_186003385_type_I_secretion_system_permease_ATPase_Neisseria_meningitidis:0.0000025259,CKL70702_ABC_transporter_family_protein_Neisseria_meningitidis:0.0000025259)98:0.0016397811,((CKL81499_ABC_transporter_family_protein_Neisseria_meningitidis:0.0000025259,WP_186003393_type_I_secretion_system_permease_ATPase_Neisseria_meningitidis:0.0000025259)99:0.0000025259,(WP_186202025_type_I_secretion_system_permease_ATPase_Neisseria_meningitidis:0.0000025259,CKL60826_ABC_transporter_family_protein_Neisseria_meningitidis:0.0000025259)100:0.0016403432)100:0.0016406388)24:0.0000025259,(CKK20086_ABC_transporter_family_protein_Neisseria_meningitidis:0.0000025259,WP_186003993_type_I_secretion_system_permease_ATPase_Neisseria_meningitidis:0.0000025259)99:0.0016398879)9:0.0000025259)10:0.0000025259,(((((CKK28234_ABC_transporter_family_protein_Neisseria_meningitidis:0.0000025259,WP_186004306_type_I_secretion_system_permease_ATPase_Neisseria_meningitidis:0.0000025259)100:0.0033143064,WP_240662908_type_I_secretion_system_permease_ATPase_partial_Neisseria_meningitidis:0.0021864281)49:0.0000025259,(WP_186004241_type_I_secretion_system_permease_ATPase_Neisseria_meningitidis:0.0000025259,CKL50801_ABC_transporter_family_protein_Neisseria_meningitidis:0.0000025259)99:0.0032826794)27:0.0000025259,((CKK47594_ABC_transporter_family_protein_Neisseria_meningitidis:0.0000025259,WP_186003396_type_I_secretion_system_permease_ATPase_Neisseria_meningitidis:0.0000025259)99:0.0000025259,(CKL61416_ABC_transporter_family_protein_Neisseria_meningitidis:0.0000025259,WP_186004157_type_I_secretion_system_permease_ATPase_Neisseria_meningitidis:0.0000025259)100:0.0016401658)77:0.0016397918)14:0.0000025259,(RQK61590_type_I_secretion_system_permease_ATPase_Neisseria_meningitidis:0.0016404162,(CKK13169_ABC_transporter_family_protein_Neisseria_meningitidis:0.0000025259,WP_186003780_type_I_secretion_system_permease_ATPase_Neisseria_meningitidis:0.0000025259)100:0.0049299530)32:0.0000025259)6:0.0000025259)5:0.0000025259,(((((((WP_002252740_type_I_secretion_system_permease_ATPase_Neisseria_meningitidis:0.0000025259,(((((RQK54296_type_I_secretion_system_permease_ATPase_Neisseria_meningitidis:0.0000025259,WP_185291459_type_I_secretion_system_permease_ATPase_Neisseria_meningitidis:0.0000025259)100:0.0016442932,(RNK31518_type_I_secretion_system_permease_ATPase_Neisseria_meningitidis:0.0000025259,WP_183439019_type_I_secretion_system_permease_ATPase_Neisseria_meningitidis:0.0000025259)93:0.0016465613)77:0.0000025259,(CWN52371_ABC_transporter_family_protein_Neisseria_meningitidis:0.0000025259,WP_194964438_type_I_secretion_system_permease_ATPase_Neisseria_meningitidis:0.0000025259)94:0.0016460276)16:0.0000025259,(((RQK20224_type_I_secretion_system_permease_ATPase_Neisseria_meningitidis:0.0000025259,WP_185291145_type_I_secretion_system_permease_ATPase_Neisseria_meningitidis:0.0000025259)64:0.0016467493,WP_118818134_type_I_secretion_system_permease_ATPase_Neisseria_meningitidis:0.0016459541)30:0.0000025259,WP_118824908_type_I_secretion_system_permease_ATPase_Neisseria_meningitidis:0.0016459644)4:0.0000025259)2:0.0000025259,((MBG8627981_type_I_secretion_system_permease_ATPase_Neisseria_meningitidis:0.0000025259,(MBG9162725_type_I_secretion_system_permease_ATPase_Neisseria_meningitidis:0.0000025259,MBG9190047_type_I_secretion_system_permease_ATPase_Neisseria_meningitidis:0.0019149836)99:0.0000025259)98:0.0016466933,(WP_080542137_type_I_secretion_system_permease_ATPase_Neisseria_meningitidis:0.0000025259,WP_172595921_type_I_secretion_system_permease_ATPase_Neisseria_meningitidis:0.0000025259)100:0.0032922136)41:0.0000025259)6:0.0000025259)24:0.0000025259,(CWM01633_ABC_transporter_family_protein_Neisseria_meningitidis:0.0000025259,WP_179099404_type_I_secretion_system_permease_ATPase_Neisseria_meningitidis:0.0000025259)99:0.0016465566)36:0.0016352082,WP_002219103_type_I_secretion_system_permease_ATPase_Neisseria_meningitidis:0.0000025259)12:0.0000025259,WP_164741508_type_I_secretion_system_permease_ATPase_Neisseria_meningitidis:0.0019144816)14:0.0000025259,WP_180301095_type_I_secretion_system_permease_ATPase_Neisseria_meningitidis:0.0019156477)19:0.0000025259,CKK19074_ABC_transporter_family_protein_Neisseria_meningitidis:0.0024919394)34:0.0000025259,(CKK77751_ABC_transporter_family_protein_Neisseria_meningitidis:0.0018238121,CKL18660_ABC_transporter_family_protein_Neisseria_meningitidis:0.0018207895)100:0.0391557053)25:0.0000025259)5:0.0000025259,(CKJ91092_ABC_transporter_family_protein_Neisseria_meningitidis:0.0000025259,WP_186004188_type_I_secretion_system_permease_ATPase_Neisseria_meningitidis:0.0000025259)96:0.0016416292)16:0.0000025259,WP_118911507_type_I_secretion_system_permease_ATPase_Neisseria_meningitidis:0.0016398742)45:0.0016399844,((((WP_002237102_type_I_secretion_system_permease_ATPase_Neisseria_meningitidis:0.0000025259,(WP_002222311_type_I_secretion_system_permease_ATPase_Neisseria_meningitidis:0.0000025259,((((WP_194284270_type_I_secretion_system_permease_ATPase_Neisseria_meningitidis:0.0000025259,ELL14314_toxin_RTX-I_translocation_ATP-binding_protein_Neisseria_meningitidis_61103:0.0000025259)99:0.0016373482,WP_101307570_type_I_secretion_system_permease_ATPase_partial_Neisseria_meningitidis:0.0000025259)21:0.0000025259,WP_257533761_type_I_secretion_system_permease_ATPase_partial_Neisseria_meningitidis:0.0000025259)25:0.0000025259,CWO97715_ABC_transporter_family_protein_Neisseria_meningitidis:0.0031381369)44:0.0000013500)31:0.0000025259)11:0.0000025259,WP_118862093_type_I_secretion_system_permease_ATPase_Neisseria_meningitidis:0.0000025259)6:0.0000025259,(((RNK10095_type_I_secretion_system_permease_ATPase_Neisseria_meningitidis:0.0000025259,WP_183434779_type_I_secretion_system_permease_ATPase_Neisseria_meningitidis:0.0000025259)99:0.0016416528,(WP_002251411_type_I_secretion_system_permease_ATPase_Neisseria_meningitidis:0.0000025259,(WP_002246986_type_I_secretion_system_permease_ATPase_Neisseria_meningitidis:0.0000025259,(WP_162009325_type_I_secretion_system_permease_ATPase_Neisseria_meningitidis:0.0000025259,WP_002249394_type_I_secretion_system_permease_ATPase_Neisseria_meningitidis:0.0032778057)95:0.0000025259)100:0.0016387770)98:0.0016392138)32:0.0000025259,(((CWN60696_ABC_transporter_family_protein_Neisseria_meningitidis:0.0000025259,WP_180300180_type_I_secretion_system_permease_ATPase_Neisseria_meningitidis:0.0000025259)100:0.0016391681,(WP_101138820_type_I_secretion_system_permease_ATPase_Neisseria_meningitidis:0.0000025259,WP_180321115_type_I_secretion_system_permease_ATPase_Neisseria_meningitidis:0.0000025259)100:0.0016397819)34:0.0000025259,(WP_192884479_type_I_secretion_system_permease_ATPase_Neisseria_meningitidis:0.0000025259,WP_021439779_type_I_secretion_system_permease_ATPase_Neisseria_meningitidis:0.0000025259)99:0.0016402936)19:0.0000025259)11:0.0000025259)14:0.0000025259,(WP_118821300_type_I_secretion_system_permease_ATPase_Neisseria_meningitidis:0.0000025259,MBH2057906_type_I_secretion_system_permease_ATPase_Neisseria_meningitidis:0.0000025259)100:0.0016399089)43:0.0000025259)43:0.0049673605,WP_118019991_type_I_secretion_system_permease_ATPase_Neisseria_meningitidis:0.0016359473)25:0.0000025259,(WP_269320938_type_I_secretion_system_permease_ATPase_Neisseria_meningitidis:0.0016360639,KER39408_alpha-hemolysin_translocation_ATP-binding_protein_hlyB_Neisseria_meningitidis_992008:0.0000025259)11:0.0000025259)6:0.0000025259,((WP_002213123_type_I_secretion_system_permease_ATPase_Neisseria_meningitidis:0.0000025259,((WP_118837281_type_I_secretion_system_permease_ATPase_Neisseria_meningitidis:0.0016363802,(WP_002240613_type_I_secretion_system_permease_ATPase_Neisseria_meningitidis:0.0000025259,WP_161624714_type_I_secretion_system_permease_ATPase_Neisseria_meningitidis:0.0000025259)100:0.0016385148)21:0.0000025259,(((WP_164729456_type_I_secretion_system_permease_ATPase_Neisseria_meningitidis:0.0019127296,WP_192869426_type_I_secretion_system_permease_ATPase_Neisseria_meningitidis:0.0019096034)41:0.0000025259,MCL5748371_type_I_secretion_system_permease_ATPase_Neisseria_meningitidis:0.0019127220)40:0.0000025259,(RPB46056_peptidase_C39_Neisseria_meningitidis:0.0000025259,WP_185080199_type_I_secretion_system_permease_ATPase_Neisseria_meningitidis:0.0000025259)100:0.0016361158)15:0.0000025259)19:0.0000025259)10:0.0000025259,((RQJ98569_type_I_secretion_system_permease_ATPase_Neisseria_meningitidis:0.0000025259,WP_185279226_type_I_secretion_system_permease_ATPase_Neisseria_meningitidis:0.0000025259)100:0.0016360702,RPC22137_peptidase_C39_partial_Neisseria_meningitidis:0.0000025259)20:0.0000025259)11:0.0000025259)8:0.0000025259,((RPC10087_peptidase_C39_Neisseria_meningitidis:0.0000025259,WP_185080091_type_I_secretion_system_permease_ATPase_Neisseria_meningitidis:0.0000025259)100:0.0016360555,(WP_195155289_type_I_secretion_system_permease_ATPase_Neisseria_meningitidis:0.0000025259,CWQ05697_ABC_transporter_family_protein_Neisseria_meningitidis:0.0000025259)100:0.0016362948)19:0.0000025259,((WP_164733002_type_I_secretion_system_permease_ATPase_Neisseria_meningitidis:0.0019092797,WP_187292444_type_I_secretion_system_permease_ATPase_Neisseria_meningitidis:0.0021465211)35:0.0000025259,WP_019273739_type_I_secretion_system_permease_ATPase_Neisseria_meningitidis:0.0000025259)35:0.0000025259)13:0.0000025259,(RNK50240_type_I_secretion_system_permease_ATPase_Neisseria_meningitidis:0.0000025259,WP_183433811_type_I_secretion_system_permease_ATPase_Neisseria_meningitidis:0.0000025259)100:0.0016369624)37:0.0016319750,WP_127308644_type_I_secretion_system_permease_ATPase_partial_Neisseria_meningitidis:0.0000025259)20:0.0000025259,WP_002235913_type_I_secretion_system_permease_ATPase_Neisseria_meningitidis:0.0000054432)63:0.0076899300,(((((WP_127213459_type_I_secretion_system_permease_ATPase_Neisseria_meningitidis:0.0000025259,MCL6045361_type_I_secretion_system_permease_ATPase_Neisseria_meningitidis:0.0019379317)98:0.0019292107,MBG8784778_type_I_secretion_system_permease_ATPase_Neisseria_meningitidis:0.0019244043)30:0.0000025259,WP_101116518_type_I_secretion_system_permease_ATPase_Neisseria_meningitidis:0.0000025259)28:0.0000025259,WP_207176820_type_I_secretion_system_permease_ATPase_Neisseria_meningitidis:0.0019264587)36:0.0000025259,WP_127223107_type_I_secretion_system_permease_ATPase_Neisseria_meningitidis:0.0038566600)58:0.0031757564)47:0.0014015995,WP_118809799_type_I_secretion_system_permease_ATPase_Neisseria_meningitidis:0.0038972361)45:0.0041612774,WP_002249014_type_I_secretion_system_permease_ATPase_Neisseria_meningitidis:0.0000025259)99:0.0118457570,(WP_003784101_type_I_secretion_system_permease_ATPase_Kingella_denitrificans:0.0125975480,RKV84145_MAG_type_I_secretion_system_permease_ATPase_partial_Neisseria_sp:0.0127684773)91:0.0032492867)100:0.1070681410)100:0.0375338345,((((WP_182123082_type_I_secretion_system_permease_ATPase_Neisseria_shayeganii:0.1055535877,((WP_009424837_MULTISPECIES_type_I_secretion_system_permease_ATPase_unclassified_Neisseria:0.0489021531,(WP_115307557_type_I_secretion_system_permease_ATPase_Kingella_potus:0.0000025259,WP_244732479_type_I_secretion_system_permease_ATPase_Kingella_potus:0.0686355508)100:0.0328027359)100:0.1129872413,WP_049253754_type_I_secretion_system_permease_ATPase_Neisseria_elongata:0.1556198384)98:0.0422205262)61:0.0137863084,((WP_153712453_type_I_secretion_system_permease_ATPase_Eikenella_corrodens:0.0144935618,(WP_126982740_type_I_secretion_system_permease_ATPase_Eikenella_corrodens:0.0018333914,(WP_154103831_type_I_secretion_system_permease_ATPase_Eikenella_corrodens:0.0018360195,WP_153708889_type_I_secretion_system_permease_ATPase_Eikenella_corrodens:0.0036808513)100:0.0018409932)100:0.0022499410)73:0.0070388440,WP_070630204_MULTISPECIES_type_I_secretion_system_permease_ATPase_unclassified_Eikenella:0.0000029814)100:0.0893190647)67:0.0243133506,((((MCO6522388_type_I_secretion_system_permease_ATPase_Snodgrassella_sp:0.0000025259,(((MCO6512963_type_I_secretion_system_permease_ATPase_Snodgrassella_sp:0.0000025259,MCO6515461_type_I_secretion_system_permease_ATPase_Snodgrassella_sp:0.0018713962)100:0.0018707246,MCO6517683_type_I_secretion_system_permease_ATPase_Snodgrassella_sp:0.0000025259)100:0.0018722156,(((((((WP_051608110_type_I_secretion_system_permease_ATPase_Snodgrassella_communis:0.0000025259,(WP_100098701_type_I_secretion_system_permease_ATPase_Snodgrassella_communis:0.0018733271,WP_100121673_type_I_secretion_system_permease_ATPase_Snodgrassella_communis:0.0056668850)81:0.0000025259)100:0.0037499128,KDN12672_putative_cytolysin_secretion_ABC_transporter_Snodgrassella_communis:0.0000025259)82:0.0000025259,((WP_100101603_type_I_secretion_system_permease_ATPase_Snodgrassella_communis:0.0000025259,WP_100149021_type_I_secretion_system_permease_ATPase_Snodgrassella_communis:0.0018694338)100:0.0037515901,WP_100139104_type_I_secretion_system_permease_ATPase_Snodgrassella_alvi:0.0018729204)92:0.0037587113)92:0.0037641549,WP_100120891_type_I_secretion_system_permease_ATPase_Snodgrassella_communis:0.0018568164)100:0.0113265509,WP_239350439_type_I_secretion_system_permease_ATPase_Snodgrassella_communis:0.0018739372)49:0.0000025259,WP_100149710_type_I_secretion_system_permease_ATPase_Snodgrassella_communis:0.0018716709)31:0.0000025259,WP_239362343_MULTISPECIES_type_I_secretion_system_permease_ATPase_Snodgrassella:0.0000025259)36:0.0000025259)71:0.0018746660)100:0.0201728133,(((WP_100153276_type_I_secretion_system_permease_ATPase_Snodgrassella_alvi:0.0018327472,WP_100124135_type_I_secretion_system_permease_ATPase_Snodgrassella_alvi:0.0018510738)100:0.0184332641,((WP_100157125_type_I_secretion_system_permease_ATPase_Snodgrassella_alvi:0.0000025259,(WP_100152024_type_I_secretion_system_permease_ATPase_Snodgrassella_alvi:0.0036148101,(((WP_267391094_type_I_secretion_system_permease_ATPase_Snodgrassella_sp_B3088:0.0053933913,WP_267408755_type_I_secretion_system_permease_ATPase_Snodgrassella_sp_B3800:0.0000025259)78:0.0000025259,WP_267403259_type_I_secretion_system_permease_ATPase_Snodgrassella_sp_B3837:0.0053931104)100:0.0036264432,WP_100141310_type_I_secretion_system_permease_ATPase_Snodgrassella_alvi:0.0054312132)86:0.0000025259)100:0.0018046321)100:0.0530889652,(((((((((WP_100116914_type_I_secretion_system_permease_ATPase_Snodgrassella_alvi:0.0000021278,PIT62103_peptidase_C39_Snodgrassella_alvi:0.0022638428)100:0.0166957537,((WP_198210930_MULTISPECIES_type_I_secretion_system_permease_ATPase_unclassified_Snodgrassella:0.0000025259,WP_084549724_type_I_secretion_system_permease_ATPase_Snodgrassella_alvi:0.0017919657)84:0.0000025259,KES13605_ABC-type_bacteriocin_lantibiotic_exporter_Snodgrassella_alvi_SCGC_AB-598-P14:0.0018042228)100:0.0017850241)22:0.0018068517,(((((WP_110414338_type_I_secretion_system_permease_ATPase_Snodgrassella_alvi:0.0017882773,(PIT45862_peptidase_C39_Snodgrassella_alvi:0.0000025259,OOX79621_type_I_secretion_system_permease_ATPase_Snodgrassella_alvi:0.0022589947)43:0.0022643340)36:0.0000012626,(WP_198208987_type_I_secretion_system_permease_ATPase_Snodgrassella_sp_W8132:0.0017921464,(WP_078474730_MULTISPECIES_type_I_secretion_system_permease_ATPase_Snodgrassella:0.0000025259,(WP_174830341_type_I_secretion_system_permease_ATPase_Snodgrassella_sp_ESL0304:0.0017918971,WP_084553497_type_I_secretion_system_permease_ATPase_Snodgrassella_alvi:0.0017924555)22:0.0000025259)26:0.0000025259)36:0.0017923649)19:0.0000025259,WP_025331003_type_I_secretion_system_permease_ATPase_Snodgrassella_alvi:0.0000025259)17:0.0000025259,(WP_100125915_type_I_secretion_system_permease_ATPase_Snodgrassella_alvi:0.0000025259,PIT31500_peptidase_C39_Snodgrassella_alvi:0.0022638518)49:0.0017928605)36:0.0000025259,WP_096766112_MULTISPECIES_type_I_secretion_system_permease_ATPase_Snodgrassella:0.0053947909)44:0.0017926302)41:0.0000025259,WP_084563744_type_I_secretion_system_permease_ATPase_Snodgrassella_alvi:0.0035900055)50:0.0018083704,WP_198189982_type_I_secretion_system_permease_ATPase_Snodgrassella_sp_W8124:0.0054887224)84:0.0018082684,WP_198206839_MULTISPECIES_type_I_secretion_system_permease_ATPase_unclassified_Snodgrassella:0.0072651455)86:0.0000025259,WP_174831951_type_I_secretion_system_permease_ATPase_Snodgrassella_sp_ESL0324:0.0054941939)94:0.0036167505,WP_084562077_type_I_secretion_system_permease_ATPase_Snodgrassella_alvi:0.0018231530)94:0.0020402472,WP_084547106_type_I_secretion_system_permease_ATPase_Snodgrassella_alvi:0.0034233805)100:0.0664383135)100:0.0390736396)92:0.0231417798,((WP_174828910_type_I_secretion_system_permease_ATPase_Snodgrassella_sp_ESL0253:0.0074464879,(PIT51917_peptidase_C39_Snodgrassella_alvi:0.0021544142,WP_180299078_type_I_secretion_system_permease_ATPase_Snodgrassella_alvi:0.0000025259)100:0.0037198306)91:0.0018643672,(WP_239373201_type_I_secretion_system_permease_ATPase_Snodgrassella_gandavensis:0.0061608208,WP_239324380_type_I_secretion_system_permease_ATPase_Snodgrassella_gandavensis:0.0075553302)100:0.0094155957)91:0.0074826529)92:0.0204522730)100:0.0751349984,WP_267375660_type_I_secretion_system_permease_ATPase_Snodgrassella_sp_B3882:0.1193653386)100:0.1104630905,(((MBR3482779_type_I_secretion_system_permease_ATPase_Neisseriaceae_bacterium:0.0080518362,MBP5788915_type_I_secretion_system_permease_ATPase_Neisseriaceae_bacterium:0.0114128696)100:0.0358717451,MBP3220977_type_I_secretion_system_permease_ATPase_Neisseriaceae_bacterium:0.0192879744)100:0.2072719841,(((WP_082625549_type_I_secretion_system_permease_ATPase_Vitreoscilla_massiliensis:0.1777269950,((((WP_195773906_type_I_secretion_system_permease_ATPase_Acinetobacter_rathckeae:0.0578242778,WP_196423869_type_I_secretion_system_permease_ATPase_Acinetobacter_baretiae:0.0244507738)100:0.0605448949,WP_272909743_type_I_secretion_system_permease_ATPase_Acinetobacter_nectaris:0.0277934097)100:0.0229220522,WP_269915562_type_I_secretion_system_permease_ATPase_Acinetobacter_sp_HY1485:0.1162169386)100:0.0991985788,WP_049080578_type_I_secretion_system_permease_ATPase_Acinetobacter_baumannii:0.1929172748)100:0.0667176527)100:0.0919564372,(((((WP_056776813_type_I_secretion_system_permease_ATPase_Rahnella_sp_Larv3_ips:0.0000025259,(WP_183848543_type_I_secretion_system_permease_ATPase_Rahnella_inusitata:0.0018633395,WP_217203578_type_I_secretion_system_permease_ATPase_Rahnella_rivi:0.0018633307)59:0.0000025259)77:0.0000025259,THD48215_type_I_secretion_system_permease_ATPase_Enterobacteriaceae_bacterium_ML5:0.0037356728)100:0.0919945751,((WP_157825350_type_I_secretion_system_permease_ATPase_Rahnella_sp_AA:0.0019481343,PKE33231_type_I_secretion_system_permease_ATPase_Rahnella_sp_AA:0.0000022744)100:0.1672891314,((WP_213052582_type_I_secretion_system_permease_ATPase_Rahnella_inusitata:0.0018362490,(RJT13958_type_I_secretion_system_permease_ATPase_Rahnella_inusitata:0.0000025259,WP_208640444_type_I_secretion_system_permease_ATPase_Rahnella_inusitata:0.0000025259)100:0.0018330986)81:0.0000025259,NMC26246_type_I_secretion_system_permease_ATPase_Serratia_sp__in_enterobacteria_:0.0055114115)100:0.1026085632)98:0.0307072772)100:0.0788189562,((RYJ12010_type_I_secretion_system_permease_ATPase_Rahnella_variigena:0.0000025259,WP_165353200_type_I_secretion_system_permease_ATPase_Rahnella_variigena:0.0000025259)99:0.0030724855,(WP_132966654_type_I_secretion_system_permease_ATPase_Rahnella_sp_JUb53:0.0021249643,WP_159281354_type_I_secretion_system_permease_ATPase_Rahnella_variigena:0.0000025259)100:0.0216845347)100:0.2231107199)100:0.1584884212,(((((((((((((AIT40260_RTX-I_toxin_translocation_ATP-binding_protein_Actinobacillus_pleuropneumoniae:0.0040496312,(((((((EFN00250_Alpha-hemolysin_translocation_ATP-binding_protein_hlyB_Actinobacillus_pleuropneumoniae_serovar_12_str_1096:0.0000025259,WP_157755793_RTX_toxin_T1SS_ABC_transporter_permease_ATPase_subunit_ApxIB_Actinobacillus_pleuropneumoniae:0.0000025259)96:0.0019383577,(UKH16889_type_I_secretion_system_permease_ATPase_Actinobacillus_pleuropneumoniae:0.0000025259,WP_215578115_type_I_secretion_system_permease_ATPase_Actinobacillus_pleuropneumoniae:0.0000025259)99:0.0019329326)23:0.0000025259,AWG95825_type_I_secretion_system_permease_ATPase_Actinobacillus_pleuropneumoniae_serovar_1_str_4074:0.0000025259)26:0.0000025259,((UKH20603_type_I_secretion_system_permease_ATPase_Actinobacillus_pleuropneumoniae:0.0000025259,(WP_011848595_RTX_toxin_T1SS_ABC_transporter_permease_ATPase_subunit_ApxIB_Actinobacillus_pleuropneumoniae:0.0000025259,(WP_247797577_RTX_toxin_T1SS_ABC_transporter_permease_ATPase_subunit_ApxIB_Actinobacillus_pleuropneumoniae:0.0020248395,AAB00966_hemolysin_determinant_Actinobacillus_pleuropneumoniae:0.0185043428)56:0.0000025259)83:0.0000025259)100:0.0019347149,(WP_015674427_RTX_toxin_T1SS_ABC_transporter_permease_ATPase_subunit_ApxIB_Actinobacillus_suis:0.0000025259,OQS58924_type_I_secretion_system_permease_ATPase_Actinobacillus_suis:0.0000025259)100:0.0058220651)38:0.0000025259)63:0.0000025259,WP_005618982_RTX_toxin_T1SS_ABC_transporter_permease_ATPase_subunit_ApxIB_Actinobacillus_pleuropneumoniae:0.0000025259)28:0.0000025259,AIT40258_RTX-I_toxin_translocation_ATP-binding_protein_Actinobacillus_pleuropneumoniae:0.0020257994)21:0.0000025259,WP_249989498_RTX_toxin_T1SS_ABC_transporter_permease_ATPase_subunit_ApxIB_Actinobacillus_pleuropneumoniae:0.0020338376)28:0.0000025259)34:0.0000025259,CAA48587_secretion_protein_B_Actinobacillus_pleuropneumoniae:0.0060873321)97:0.0040795903,WP_237585861_RTX_toxin_T1SS_ABC_transporter_permease_ATPase_subunit_ApxIB_Actinobacillus_pleuropneumoniae:0.0020244753)96:0.0027133264,WP_115587499_RTX_toxin_T1SS_ABC_transporter_permease_ATPase_subunit_ApxIB_Actinobacillus_lignieresii:0.0176533319)99:0.0127204670,WP_150540255_RTX_toxin_T1SS_ABC_transporter_permease_ATPase_subunit_ApxIB_Actinobacillus_vicugnae:0.0423564214)68:0.0092044099,(AAM45567_AqxB_Actinobacillus_equuli_subsp_haemolyticus:0.0019962377,WP_275218366_RTX_toxin_T1SS_ABC_transporter_permease_ATPase_subunit_ApxIB_Actinobacillus_equuli:0.0000023336)100:0.0200528958)100:0.0830744229,(((((WP_219649366_type_I_secretion_system_permease_ATPase_Yersinia_enterocolitica:0.0399477887,(((((((((((((WP_097747063_type_I_secretion_system_permease_ATPase_Escherichia_coli:0.0019623200,WP_192979793_type_I_secretion_system_permease_ATPase_Escherichia_coli:0.0019619254)40:0.0000025259,(WP_047645368_type_I_secretion_system_permease_ATPase_Escherichia_coli:0.0000025259,WP_219138337_type_I_secretion_system_permease_ATPase_Escherichia_coli:0.0019624996)37:0.0000025259)97:0.0019655892,((((((((((((((((((WP_116836035_type_I_secretion_system_permease_ATPase_Escherichia_coli:0.0019662267,HBC6925788_type_I_secretion_system_permease_ATPase_Escherichia_coli:0.0019641618)17:0.0000025259,HAN3390457_type_I_secretion_system_permease_ATPase_Escherichia_coli:0.0019643089)13:0.0000025259,(EJF7908374_type_I_secretion_system_permease_ATPase_Escherichia_coli:0.0019646710,WP_064244889_type_I_secretion_system_permease_ATPase_Escherichia_coli:0.0019695873)8:0.0000025259)2:0.0000025259,((WP_106873827_type_I_secretion_system_permease_ATPase_Escherichia_coli:0.0019663278,WP_048965509_type_I_secretion_system_permease_ATPase_Escherichia_coli:0.0019640819)11:0.0000025259,MCN3154633_type_I_secretion_system_permease_ATPase_Escherichia_coli:0.0019643258)15:0.0000025259,(((((WP_001620894_type_I_secretion_system_permease_ATPase_Escherichia_coli:0.0000025259,(HAI3036062_type_I_secretion_system_permease_ATPase_Escherichia_coli:0.0019626027,MCN0867887_type_I_secretion_system_permease_ATPase_Escherichia_coli:0.0019619385)22:0.0000025259)38:0.0000025259,WP_220017391_type_I_secretion_system_permease_ATPase_Escherichia_coli:0.0019620334)35:0.0000025259,EEW8852023_type_I_secretion_system_permease_ATPase_Escherichia_coli:0.0019626553)96:0.0039293149,MCN1117165_type_I_secretion_system_permease_ATPase_Escherichia_coli:0.0019659748)19:0.0000025259,((((HCK2507425_type_I_secretion_system_permease_ATPase_Escherichia_coli:0.0019572529,EHU9731528_type_I_secretion_system_permease_ATPase_Escherichia_coli:0.0000025259)21:0.0000025259,EFB1872441_type_I_secretion_system_permease_ATPase_Escherichia_coli:0.0000025259)18:0.0000025259,EFE7066698_type_I_secretion_system_permease_ATPase_Escherichia_coli:0.0000025259)43:0.0000025259,HAL0712726_type_I_secretion_system_permease_ATPase_Escherichia_coli:0.0019644410)12:0.0000025259)2:0.0000025259,(((WP_097711897_type_I_secretion_system_permease_ATPase_Escherichia_coli:0.0019701148,WP_089582450_type_I_secretion_system_permease_ATPase_Escherichia_coli:0.0000025259)53:0.0019694198,(WP_149813995_type_I_secretion_system_permease_ATPase_Escherichia_coli:0.0019677530,(HAX4382785_type_I_secretion_system_permease_ATPase_Escherichia_coli:0.0019649200,HCD5177636_type_I_secretion_system_permease_ATPase_Escherichia_coli:0.0019645126)20:0.0000025259)14:0.0000025259)7:0.0000025259,WP_096991790_type_I_secretion_system_permease_ATPase_Escherichia_coli:0.0019642304)12:0.0000025259,((((EFG3999662_type_I_secretion_system_permease_ATPase_Escherichia_coli:0.0019644840,WP_242879522_type_I_secretion_system_permease_ATPase_Escherichia_coli:0.0019648901)16:0.0000025259,HBE2871088_type_I_secretion_system_permease_ATPase_Escherichia_coli:0.0019643987)14:0.0000025259,EJD4732324_type_I_secretion_system_permease_ATPase_Escherichia_coli:0.0019644178)6:0.0000025259,EFB5276042_type_I_secretion_system_permease_ATPase_Escherichia_coli:0.0019643438)4:0.0000025259,(WP_000376543_MULTISPECIES_type_I_secretion_system_permease_ATPase_Enterobacteriaceae:0.0000025259,((((WP_203135199_type_I_secretion_system_permease_ATPase_Escherichia_coli:0.0000025259,WP_192991657_type_I_secretion_system_permease_ATPase_Escherichia_coli:0.0019619083)76:0.0019637766,HBU8951614_type_I_secretion_system_permease_ATPase_Escherichia_coli:0.0019646262)19:0.0000025259,WP_262215558_type_I_secretion_system_permease_ATPase_Escherichia_coli:0.0019643424)18:0.0000025259,WP_096037636_type_I_secretion_system_permease_ATPase_Escherichia_coli:0.0019643833)7:0.0000025259)6:0.0000025259,(EHS5624479_type_I_secretion_system_permease_ATPase_Escherichia_coli:0.0019649059,((MCO0472924_type_I_secretion_system_permease_ATPase_Escherichia_coli:0.0019636951,HAM6091446_type_I_secretion_system_permease_ATPase_Escherichia_coli:0.0000025259)51:0.0000025259,WP_269686787_type_I_secretion_system_permease_ATPase_Escherichia_coli:0.0000025259)50:0.0019658397)1:0.0000025259,((WP_097493736_type_I_secretion_system_permease_ATPase_Escherichia_coli:0.0019644946,WP_237895064_type_I_secretion_system_permease_ATPase_Escherichia_coli:0.0019646907)8:0.0000025259,(EEZ4501030_type_I_secretion_system_permease_ATPase_Escherichia_coli:0.0000025259,(HAM5976614_type_I_secretion_system_permease_ATPase_Escherichia_coli:0.0000025259,(VDY82894_alpha-hemolysin_translocation_ATP-binding_protein_HlyB_Escherichia_coli:0.0024016313,(EEY4999948_type_I_secretion_system_permease_ATPase_Escherichia_coli:0.0000025259,EFH9510661_type_I_secretion_system_permease_ATPase_Escherichia_coli:0.0000025259)23:0.0000025259)34:0.0000025259)30:0.0000025259)27:0.0000025259)3:0.0000025259,(EHT4017269_type_I_secretion_system_permease_ATPase_Escherichia_coli:0.0019643417,HAH5175637_type_I_secretion_system_permease_ATPase_Escherichia_coli:0.0019651624)7:0.0000025259,EFH9466758_type_I_secretion_system_permease_ATPase_Escherichia_coli:0.0019628784)4:0.0000025259,((((EEZ7095238_type_I_secretion_system_permease_ATPase_Escherichia_coli_O120:0.0019648297,WP_021515231_type_I_secretion_system_permease_ATPase_Escherichia_coli:0.0019643351)16:0.0000025259,(EFD0410920_type_I_secretion_system_permease_ATPase_Escherichia_coli:0.0000025259,EIZ7169689_type_I_secretion_system_permease_ATPase_Escherichia_coli:0.0000025259)36:0.0000025259)16:0.0000025259,HAI6655878_type_I_secretion_system_permease_ATPase_Escherichia_coli:0.0000025259)12:0.0000025259,((WP_132105692_type_I_secretion_system_permease_ATPase_Escherichia_coli:0.0019643128,EFF0713786_type_I_secretion_system_permease_ATPase_Escherichia_coli:0.0019644927)13:0.0000025259,HAL3754732_type_I_secretion_system_permease_ATPase_Escherichia_coli:0.0019643391)9:0.0000025259)14:0.0000025259)8:0.0000025259,EJM2253825_type_I_secretion_system_permease_ATPase_Escherichia_coli:0.0019646490)24:0.0000025259,((((WP_099769439_type_I_secretion_system_permease_ATPase_Escherichia_coli:0.0019636827,(WP_172479701_type_I_secretion_system_permease_ATPase_Escherichia_coli:0.0000025259,WP_196111042_type_I_secretion_system_permease_ATPase_Escherichia_coli:0.0019757730)100:0.0019634720)26:0.0000025259,WP_021549486_type_I_secretion_system_permease_ATPase_Escherichia_coli:0.0000025259)14:0.0000025259,(EFB5123981_type_I_secretion_system_permease_ATPase_Escherichia_coli:0.0000025259,EFN4643025_type_I_secretion_system_permease_ATPase_Escherichia_coli:0.0019632524)100:0.0019639845)14:0.0000025259,WP_137445058_type_I_secretion_system_permease_ATPase_partial_Escherichia_coli:0.0000025259)68:0.0019656297)41:0.0019644099,((WP_021538793_type_I_secretion_system_permease_ATPase_Escherichia_coli:0.0000025259,EGI1182562_type_I_secretion_system_permease_ATPase_Escherichia_coli:0.0019639915)72:0.0000025259,MBB7647609_type_I_secretion_system_permease_ATPase_Escherichia_coli:0.0019686689)49:0.0019656766)14:0.0000025259,(WP_226095944_type_I_secretion_system_permease_ATPase_Escherichia_coli:0.0019635030,(WP_021549475_type_I_secretion_system_permease_ATPase_Escherichia_coli:0.0000025259,WP_157919576_type_I_secretion_system_permease_ATPase_partial_Escherichia_coli:0.0000025259)10:0.0000025259)16:0.0000025259)27:0.0019651243,((MCN7096026_type_I_secretion_system_permease_ATPase_Escherichia_coli:0.0000025259,((((WP_089576178_type_I_secretion_system_permease_ATPase_Escherichia_coli:0.0039398454,((WP_024222537_MULTISPECIES_type_I_secretion_system_permease_ATPase_Escherichia:0.0000025259,(((((((((((EJD0143966_type_I_secretion_system_permease_ATPase_Escherichia_coli:0.0019671720,(WP_032258015_type_I_secretion_system_permease_ATPase_Escherichia_coli:0.0000025259,(WP_205937415_type_I_secretion_system_permease_ATPase_Escherichia_coli:0.0019701335,EFB2228928_type_I_secretion_system_permease_ATPase_Escherichia_albertii:0.0019670765)18:0.0000025259)15:0.0000025259)29:0.0000025259,EFK4021158_type_I_secretion_system_permease_ATPase_Escherichia_coli:0.0019666744)95:0.0019687674,WP_121359362_type_I_secretion_system_permease_ATPase_Escherichia_coli:0.0039457029)25:0.0000025259,WP_024229066_type_I_secretion_system_permease_ATPase_Escherichia_coli:0.0000025259)9:0.0000025259,((WP_052933038_type_I_secretion_system_permease_ATPase_Escherichia_coli:0.0019701467,(WP_053884947_type_I_secretion_system_permease_ATPase_Escherichia_coli:0.0000025259,EFA4800895_type_I_secretion_system_permease_ATPase_Escherichia_coli:0.0019823295)97:0.0039404142)25:0.0000025259,EHY2919019_type_I_secretion_system_permease_ATPase_Escherichia_coli:0.0019691446)10:0.0000025259)10:0.0000025259,WP_053893913_type_I_secretion_system_permease_ATPase_Escherichia_coli:0.0019693382)9:0.0000025259,(((WP_000376537_type_I_secretion_system_permease_ATPase_Escherichia_coli:0.0000025259,WP_052909943_type_I_secretion_system_permease_ATPase_Escherichia_coli:0.0019665562)63:0.0000025259,WP_251294564_unnamed_protein_product_Escherichia_coli:0.0019662213)99:0.0019686088,EHK3821124_type_I_secretion_system_permease_ATPase_Escherichia_coli:0.0039443201)18:0.0000025259)13:0.0000025259,(WP_021569016_type_I_secretion_system_permease_ATPase_Escherichia_coli:0.0000025259,WP_032240450_type_I_secretion_system_permease_ATPase_Escherichia_coli:0.0019695482)99:0.0019695497)26:0.0000025259,HAL9577270_type_I_secretion_system_permease_ATPase_Escherichia_coli:0.0021218856)99:0.0039404734,((WP_061354768_type_I_secretion_system_permease_ATPase_Escherichia_coli:0.0000025259,GDO26263_hemolysin_B_Escherichia_coli:0.0692115045)99:0.0019851809,((WP_137581537_type_I_secretion_system_permease_ATPase_Escherichia_coli:0.0326571027,EHR1179572_type_I_secretion_system_permease_ATPase_Escherichia_coli:0.0000025259)45:0.0000023749,EIA0303336_type_I_secretion_system_permease_ATPase_Escherichia_coli:0.0000025259)52:0.0000025259)35:0.0000025259)15:0.0000025259,EHS0425065_type_I_secretion_system_permease_ATPase_Escherichia_coli:0.0019709819)10:0.0000025259)5:0.0000025259,WP_115440685_type_I_secretion_system_permease_ATPase_Escherichia_coli:0.0019715047)7:0.0000025259)19:0.0000025259,(((((((WP_069907196_type_I_secretion_system_permease_ATPase_Escherichia_coli:0.0019694861,EFE4928981_type_I_secretion_system_permease_ATPase_Escherichia_coli:0.0019712233)9:0.0000025259,(((WP_137589933_type_I_secretion_system_permease_ATPase_Escherichia_coli:0.0000025259,EGI6775250_type_I_secretion_system_permease_ATPase_Escherichia_coli:0.0019722287)60:0.0019707616,(WP_106901806_type_I_secretion_system_permease_ATPase_Escherichia_coli:0.0019681363,HAH9251616_type_I_secretion_system_permease_ATPase_Escherichia_coli:0.0019734296)52:0.0019813293)41:0.0000025259,EEZ9111781_type_I_secretion_system_permease_ATPase_Escherichia_coli:0.0019693998)5:0.0000025259)5:0.0000025259,(WP_032215129_type_I_secretion_system_permease_ATPase_Escherichia_coli:0.0000025259,((WP_181678299_type_I_secretion_system_permease_ATPase_Escherichia_coli:0.0019685044,EFU7173929_type_I_secretion_system_permease_ATPase_Escherichia_coli:0.0019686705)13:0.0000025259,EFF3617078_type_I_secretion_system_permease_ATPase_Escherichia_coli:0.0019684456)15:0.0000025259)8:0.0000025259)14:0.0000025259,((NJS30175_type_I_secretion_system_permease_ATPase_Escherichia_coli:0.0019686595,EEV3840835_type_I_secretion_system_permease_ATPase_Escherichia_coli:0.0039395089)16:0.0000025259,EFE7460298_type_I_secretion_system_permease_ATPase_Escherichia_coli:0.0019678542)17:0.0000025259)7:0.0000025259,(EFA5317080_type_I_secretion_system_permease_ATPase_Escherichia_coli:0.0019687595,(EHJ8020729_type_I_secretion_system_permease_ATPase_Escherichia_coli:0.0000025259,(EJW6778954_type_I_secretion_system_permease_ATPase_Escherichia_coli:0.0000025259,EEV5982538_type_I_secretion_system_permease_ATPase_Escherichia_coli:0.0024102107)63:0.0000025259)58:0.0000025259)14:0.0000025259)10:0.0000025259,WP_069934669_type_I_secretion_system_permease_ATPase_Escherichia_coli:0.0019684859)13:0.0000025259,EFB7421668_type_I_secretion_system_permease_ATPase_Escherichia_coli:0.0019689067)98:0.0019690306)36:0.0000025259,(((((((((((((((HBD3883163_type_I_secretion_system_permease_ATPase_Escherichia_coli:0.0019604261,EFI3681909_type_I_secretion_system_permease_ATPase_Escherichia_coli:0.0000025259)20:0.0000025259,EFH6490721_type_I_secretion_system_permease_ATPase_Escherichia_coli:0.0000025259)12:0.0000025259,HBD4206651_type_I_secretion_system_permease_ATPase_Escherichia_coli:0.0000025259)34:0.0000025259,(HAX1602275_type_I_secretion_system_permease_ATPase_Escherichia_coli:0.0019708615,((((((((((((((((EFO5343302_type_I_secretion_system_permease_ATPase_Escherichia_coli:0.0019690159,(HBH7804625_type_I_secretion_system_permease_ATPase_Escherichia_coli:0.0019697828,(MCK3238730_type_I_secretion_system_permease_ATPase_Escherichia_coli:0.0019687606,(EII43593_alpha-hemolysin_translocation_ATP-binding_protein_HlyB_Escherichia_coli_23916:0.0000025259,QMC62291_type_I_secretion_system_permease_ATPase_Escherichia_coli:0.0019687305)15:0.0000025259)7:0.0000025259)5:0.0000025259)2:0.0000025259,HCO8646979_type_I_secretion_system_permease_ATPase_Escherichia_coli:0.0019686378)6:0.0000025259,HBB3023050_type_I_secretion_system_permease_ATPase_Escherichia_coli:0.0019685129)8:0.0000025259,EIH5181700_type_I_secretion_system_permease_ATPase_Escherichia_coli:0.0000025259)5:0.0000025259,EFI5821704_type_I_secretion_system_permease_ATPase_Escherichia_coli:0.0000025259)8:0.0000025259,EIF6003568_type_I_secretion_system_permease_ATPase_Escherichia_coli:0.0019687515)10:0.0000025259,P08716_RecName_Full_Alpha-hemolysin_translocation_ATP-binding_protein_HlyB_Escherichia_coli:0.0019688436)10:0.0000025259,EFH7910197_type_I_secretion_system_permease_ATPase_Escherichia_coli_O157H7:0.0019687200)6:0.0000025259,WP_120150435_type_I_secretion_system_permease_ATPase_Escherichia_coli:0.0019691176)8:0.0000025259,WP_000376539_MULTISPECIES_type_I_secretion_system_permease_ATPase_Enterobacteriaceae:0.0000025259)4:0.0000025259,HBH7725903_type_I_secretion_system_permease_ATPase_Escherichia_coli:0.0019706440)5:0.0000025259,EGY5384269_type_I_secretion_system_permease_ATPase_Escherichia_coli:0.0019686213)7:0.0000025259,WP_198487972_type_I_secretion_system_permease_ATPase_Escherichia_coli:0.0019716349)7:0.0000025259,HCO7519421_type_I_secretion_system_permease_ATPase_Escherichia_coli:0.0019686900)13:0.0000025259,EET0809852_type_I_secretion_system_permease_ATPase_Escherichia_coli:0.0019738035)18:0.0000025259,((((((EGZ6780889_type_I_secretion_system_permease_ATPase_Escherichia_coli:0.0021050659,EFH6636512_type_I_secretion_system_permease_ATPase_Escherichia_coli:0.0000025259)22:0.0000025259,EIQ66013_alpha-hemolysin_translocation_ATP-binding_protein_HlyB_Escherichia_coli_EPECa12:0.0327209176)15:0.0000025259,EET1128172_type_I_secretion_system_permease_ATPase_Escherichia_coli:0.0000025259)10:0.0000025259,EEQ5077891_type_I_secretion_system_permease_ATPase_Escherichia_coli:0.0000025259)8:0.0000025259,(((EJE7455471_type_I_secretion_system_permease_ATPase_Escherichia_coli:0.0021678033,HBE2247371_type_I_secretion_system_permease_ATPase_Escherichia_coli:0.0000025259)24:0.0000025259,EFI3572219_type_I_secretion_system_permease_ATPase_Escherichia_coli:0.0000025259)24:0.0000025259,EFM2699930_type_I_secretion_system_permease_ATPase_Escherichia_coli:0.0000025259)3:0.0000025259)4:0.0000025259,EER2322507_type_I_secretion_system_permease_ATPase_Escherichia_coli:0.0000025259)34:0.0000025259)100:0.0048662081)27:0.0000025259)10:0.0000025259,WEG97863_Alpha-hemolysin_translocation_ATP-binding_protein_HlyB_Escherichia_coli:0.0019693382)10:0.0000025259,HBD4195369_type_I_secretion_system_permease_ATPase_Escherichia_coli:0.0019689948)16:0.0000025259,HBE2242258_type_I_secretion_system_permease_ATPase_Escherichia_coli:0.0000025259)8:0.0000025259,HBD4201146_type_I_secretion_system_permease_ATPase_Escherichia_coli:0.0000025259)9:0.0000025259,HBE2351234_type_I_secretion_system_permease_ATPase_Escherichia_coli:0.0000025259)16:0.0000025259,WP_000376538_type_I_secretion_system_permease_ATPase_Escherichia_coli:0.0000025259)13:0.0000025259,HBB3231893_type_I_secretion_system_permease_ATPase_Escherichia_coli:0.0019710064)16:0.0000025259,HBD3905034_type_I_secretion_system_permease_ATPase_Escherichia_coli:0.0019692909)32:0.0000025259,HAX1831753_type_I_secretion_system_permease_ATPase_Escherichia_coli:0.0000025259)27:0.0000025259,(EFI6408743_type_I_secretion_system_permease_ATPase_Escherichia_coli:0.0000025259,HBD4364270_type_I_secretion_system_permease_ATPase_Escherichia_coli:0.0000025259)46:0.0000025259)16:0.0000025259,HBE2621206_type_I_secretion_system_permease_ATPase_Escherichia_coli:0.0000025259)68:0.0024312329)98:0.0040759045,MBS8303325_type_I_secretion_system_permease_ATPase_Escherichia_coli:0.0019746463)100:0.0040817919)31:0.0000025259,(MCN6052999_type_I_secretion_system_permease_ATPase_Escherichia_coli:0.0000025259,MBB7920273_type_I_secretion_system_permease_ATPase_Escherichia_coli:0.0019702298)37:0.0019678610)19:0.0000025259)32:0.0020307636,(MCN1248534_type_I_secretion_system_permease_ATPase_Escherichia_coli:0.0019701137,((WP_016234203_type_I_secretion_system_permease_ATPase_Escherichia_coli:0.0000025259,HAW1644667_type_I_secretion_system_permease_ATPase_Escherichia_coli:0.0019670434)16:0.0000025259,WP_237441584_type_I_secretion_system_permease_ATPase_Escherichia_coli:0.0019684450)18:0.0000025259)34:0.0019657597)8:0.0000025259,(MCS1496340_type_I_secretion_system_permease_ATPase_Escherichia_coli:0.0000025259,((((EIV2219989_type_I_secretion_system_permease_ATPase_Salmonella_enterica_subsp_enterica_serovar_Reading:0.0019616620,((ECZ4224932_type_I_secretion_system_permease_ATPase_Salmonella_enterica:0.0019616786,EFG6073147_type_I_secretion_system_permease_ATPase_Escherichia_coli:0.0019818615)23:0.0000025259,EEW3304829_type_I_secretion_system_permease_ATPase_Escherichia_coli:0.0019624075)13:0.0000025259)7:0.0000025259,((EHS7593440_type_I_secretion_system_permease_ATPase_Escherichia_coli:0.0019591051,HAN6728377_type_I_secretion_system_permease_ATPase_Escherichia_coli:0.0000025259)53:0.0000025259,EFO3733835_type_I_secretion_system_permease_ATPase_Escherichia_coli:0.0019648885)3:0.0000025259)12:0.0000025259,WP_045895736_MULTISPECIES_type_I_secretion_system_permease_ATPase_Enterobacteriaceae:0.0000025259)27:0.0000025259,WP_088537238_type_I_secretion_system_permease_ATPase_Escherichia_coli:0.0019619236)100:0.0118908718)100:0.0078774560)5:0.0000025259,((((((((EFB1373318_type_I_secretion_system_permease_ATPase_Escherichia_coli:0.0019711243,(WP_200146364_type_I_secretion_system_permease_ATPase_Escherichia_coli:0.0019704158,WP_192958957_type_I_secretion_system_permease_ATPase_Escherichia_coli:0.0019699797)29:0.0000025259)17:0.0000025259,(((((((((((HAX4217572_type_I_secretion_system_permease_ATPase_Escherichia_coli:0.0019700114,HAI5949963_type_I_secretion_system_permease_ATPase_Escherichia_coli:0.0019698640)10:0.0000025259,((EFK0700879_type_I_secretion_system_permease_ATPase_Escherichia_coli:0.0019676402,WP_170976079_type_I_secretion_system_permease_ATPase_partial_Escherichia_coli:0.0000025259)36:0.0000025259,((HBC8264331_type_I_secretion_system_permease_ATPase_Escherichia_coli:0.0019714668,HAI8033048_type_I_secretion_system_permease_ATPase_Escherichia_coli:0.0019707513)59:0.0000025259,WP_021554186_type_I_secretion_system_permease_ATPase_Escherichia_coli:0.0000025259)100:0.0019705102)10:0.0000025259)6:0.0000025259,HBE3996416_type_I_secretion_system_permease_ATPase_Escherichia_coli:0.0019700786)5:0.0000025259,HBI9517261_type_I_secretion_system_permease_ATPase_Escherichia_coli:0.0019698876)8:0.0000025259,WP_021566026_type_I_secretion_system_permease_ATPase_Escherichia_coli:0.0000025259)11:0.0000025259,HAN4437840_type_I_secretion_system_permease_ATPase_Escherichia_coli:0.0019696681)6:0.0000025259,((HAZ6948200_type_I_secretion_system_permease_ATPase_Escherichia_coli:0.0019698411,MCN6934223_type_I_secretion_system_permease_ATPase_Escherichia_coli:0.0019719045)10:0.0000025259,(EHL6029248_type_I_secretion_system_permease_ATPase_Escherichia_coli:0.0000025259,WP_244585249_type_I_secretion_system_permease_ATPase_Escherichia_coli:0.0022515788)94:0.0019699321)7:0.0000025259)9:0.0000025259,WP_000376541_type_I_secretion_system_permease_ATPase_Escherichia_coli:0.0000025259)12:0.0000025259,((WP_061089192_type_I_secretion_system_permease_ATPase_Escherichia_coli:0.0000025259,WP_101918806_type_I_secretion_system_permease_ATPase_Escherichia_coli:0.0019699532)99:0.0019709028,MCI3798197_type_I_secretion_system_permease_ATPase_Escherichia_coli:0.0019696152)9:0.0000025259)8:0.0000025259,(WP_139501452_type_I_secretion_system_permease_ATPase_Escherichia_coli:0.0019709083,(MCO0341636_type_I_secretion_system_permease_ATPase_Escherichia_coli:0.0000025259,HAX7137185_type_I_secretion_system_permease_ATPase_Escherichia_coli:0.0019675913)94:0.0019716931)7:0.0000025259)6:0.0000025259,((EGJ1973026_type_I_secretion_system_permease_ATPase_Escherichia_coli:0.0019700164,HAX8668123_type_I_secretion_system_permease_ATPase_Escherichia_coli:0.0019699347)7:0.0000025259,EIQ0094647_type_I_secretion_system_permease_ATPase_Escherichia_coli:0.0000025259)4:0.0000025259)1:0.0000025259,(HBC8926538_type_I_secretion_system_permease_ATPase_Escherichia_coli:0.0019710647,HAI6953738_type_I_secretion_system_permease_ATPase_Escherichia_coli:0.0019695807)4:0.0000025259,(WP_038356120_type_I_secretion_system_permease_ATPase_Escherichia_coli:0.0019679892,HAZ8640344_type_I_secretion_system_permease_ATPase_Escherichia_coli:0.0000027994)28:0.0019695155,((MCN1146257_type_I_secretion_system_permease_ATPase_Escherichia_coli:0.0019703488,WP_032272661_type_I_secretion_system_permease_ATPase_partial_Escherichia_coli:0.0000025259)8:0.0000025259,MCN7672753_type_I_secretion_system_permease_ATPase_Escherichia_coli:0.0019698521)1:0.0000025259)6:0.0000025259,(((HAH7433516_type_I_secretion_system_permease_ATPase_Escherichia_coli:0.0019703042,EFS7713623_type_I_secretion_system_permease_ATPase_Escherichia_coli:0.0019696707)15:0.0000025259,HAL0925455_type_I_secretion_system_permease_ATPase_Escherichia_coli:0.0019699849)22:0.0000025259,(HAX4062840_type_I_secretion_system_permease_ATPase_Escherichia_coli:0.0019705171,WP_000376540_type_I_secretion_system_permease_ATPase_Escherichia_coli:0.0019698964)15:0.0000025259)7:0.0000025259)6:0.0000025259,((HBA1385432_type_I_secretion_system_permease_ATPase_Escherichia_coli:0.0019670105,GCP23183_hemolysin_B_Escherichia_coli:0.0024121708)35:0.0000012867,MCN7814398_type_I_secretion_system_permease_ATPase_Escherichia_coli:0.0019697906)17:0.0000025259)6:0.0000025259,WP_225381176_type_I_secretion_system_permease_ATPase_Escherichia_coli:0.0019700064)4:0.0000025259,HBC9251046_type_I_secretion_system_permease_ATPase_Escherichia_coli:0.0019706554)20:0.0000025259,(WP_001528402_type_I_secretion_system_permease_ATPase_Escherichia_coli:0.0019693333,EFY6993073_type_I_secretion_system_permease_ATPase_Escherichia_coli:0.0039423917)41:0.0000025259)16:0.0000025259,WP_139498240_type_I_secretion_system_permease_ATPase_Escherichia_coli:0.0019696922)59:0.0019684939)4:0.0000025259,WP_170884667_type_I_secretion_system_permease_ATPase_Escherichia_coli:0.0019646717)2:0.0000025259,((((WP_001682676_type_I_secretion_system_permease_ATPase_Escherichia_coli:0.0019740057,WP_096934903_type_I_secretion_system_permease_ATPase_Escherichia_coli:0.0000025259)100:0.0019728801,(EHR8269815_type_I_secretion_system_permease_ATPase_Escherichia_coli:0.0000025259,EFN9417527_type_I_secretion_system_permease_ATPase_Escherichia_coli:0.0000025259)75:0.0000025259)27:0.0000025259,WP_021525012_MULTISPECIES_type_I_secretion_system_permease_ATPase_Enterobacteriaceae:0.0000025259)34:0.0000025259,WP_097727034_type_I_secretion_system_permease_ATPase_Escherichia_coli:0.0019702930)66:0.0019696466,(WP_042092684_type_I_secretion_system_permease_ATPase_Escherichia_coli:0.0000025259,(((HAP1523123_type_I_secretion_system_permease_ATPase_Escherichia_coli:0.0000025259,(WP_089503140_type_I_secretion_system_permease_ATPase_Escherichia_coli:0.0000025259,EFI7757824_type_I_secretion_system_permease_ATPase_Escherichia_coli:0.0019694968)41:0.0019677896)27:0.0000025259,(WP_001566499_type_I_secretion_system_permease_ATPase_Escherichia_coli:0.0000025259,WP_219115349_type_I_secretion_system_permease_ATPase_Escherichia_coli:0.0019650705)27:0.0019633049)29:0.0019644024,(((((HAL3816962_type_I_secretion_system_permease_ATPase_Escherichia_coli:0.0019618045,WP_267234954_type_I_secretion_system_permease_ATPase_Escherichia_coli:0.0021130482)17:0.0000025259,WP_219086679_type_I_secretion_system_permease_ATPase_Escherichia_coli:0.0019616019)19:0.0000025259,((((((HAL6023555_type_I_secretion_system_permease_ATPase_Escherichia_coli:0.0019632282,HAZ6907179_type_I_secretion_system_permease_ATPase_Escherichia_coli:0.0019616014)14:0.0000025259,HAJ5776935_type_I_secretion_system_permease_ATPase_Escherichia_coli:0.0019617016)15:0.0000025259,(HBD3959739_type_I_secretion_system_permease_ATPase_Escherichia_coli:0.0019615556,HAJ5386099_type_I_secretion_system_permease_ATPase_Escherichia_coli:0.0019628718)3:0.0000025259)5:0.0000025259,(MCN6743200_type_I_secretion_system_permease_ATPase_Escherichia_coli:0.0019616747,HCO1289179_type_I_secretion_system_permease_ATPase_Escherichia_coli:0.0019669213)5:0.0000025259)5:0.0000025259,(((((((((NPI25948_type_I_secretion_system_permease_ATPase_Escherichia_coli:0.0019619876,(HCA4456945_type_I_secretion_system_permease_ATPase_Escherichia_coli:0.0019652915,EHH8714380_type_I_secretion_system_permease_ATPase_Escherichia_coli:0.0000025259)14:0.0000025259)14:0.0000025259,((WP_231549729_type_I_secretion_system_permease_ATPase_Escherichia_coli:0.0019588074,WP_139595569_type_I_secretion_system_permease_ATPase_partial_Escherichia_coli:0.0000025259)41:0.0000025259,(((MCS1592775_type_I_secretion_system_permease_ATPase_Escherichia_coli:0.0019616996,HCI7630979_type_I_secretion_system_permease_ATPase_Escherichia_coli:0.0019616827)17:0.0000025259,(EFR2473071_type_I_secretion_system_permease_ATPase_Escherichia_coli:0.0000025259,WP_065807656_type_I_secretion_system_permease_ATPase_partial_Escherichia_coli:0.0000025259)51:0.0000025259)10:0.0000025259,(MCS1625150_type_I_secretion_system_permease_ATPase_Escherichia_coli:0.0019615522,WP_176553452_type_I_secretion_system_permease_ATPase_partial_Escherichia_coli:0.0000025259)9:0.0000025259)2:0.0000025259)12:0.0000025259)6:0.0000025259,((EHQ6774457_type_I_secretion_system_permease_ATPase_Escherichia_coli:0.0019632486,HAY0831862_type_I_secretion_system_permease_ATPase_Escherichia_coli:0.0019615027)16:0.0000025259,HAX2535928_type_I_secretion_system_permease_ATPase_Escherichia_coli:0.0019614977)20:0.0000025259)5:0.0000025259,((MCN1430608_type_I_secretion_system_permease_ATPase_Escherichia_coli:0.0019615030,((8DCK_A_Chain_A_Alpha-hemolysin_translocation_ATP-binding_protein_HlyB_Escherichia_coli_CFT073:0.0019615282,(WP_023143791_type_I_secretion_system_permease_ATPase_Escherichia_coli:0.0000025259,WP_251286129_type_I_secretion_system_permease_ATPase_Escherichia_coli:0.0019619496)100:0.0019616013)12:0.0000025259,WP_219093557_type_I_secretion_system_permease_ATPase_partial_Escherichia_coli:0.0000025259)12:0.0000025259)5:0.0000025259,NPG74439_type_I_secretion_system_permease_ATPase_Escherichia_coli:0.0019614791)10:0.0000025259)9:0.0000025259,WP_000376545_MULTISPECIES_type_I_secretion_system_permease_ATPase_Escherichia:0.0000025259)22:0.0000025259,((WP_122632268_type_I_secretion_system_permease_ATPase_Escherichia_coli:0.0019618842,HCD6520806_type_I_secretion_system_permease_ATPase_Escherichia_coli:0.0019699173)12:0.0000025259,EFH2467369_type_I_secretion_system_permease_ATPase_Escherichia_coli:0.0019613079)11:0.0000025259)4:0.0000025259,HCO2446308_type_I_secretion_system_permease_ATPase_Escherichia_coli:0.0019623254)5:0.0000025259,UGJ78817_type_I_secretion_system_permease_ATPase_Escherichia_coli:0.0000025259)9:0.0000025259,(HAH0095889_type_I_secretion_system_permease_ATPase_Escherichia_coli:0.0019616739,HAL0554600_type_I_secretion_system_permease_ATPase_Escherichia_coli:0.0039255446)19:0.0000025259)2:0.0000025259,(WP_113334567_type_I_secretion_system_permease_ATPase_Escherichia_coli:0.0019606469,WP_135154886_type_I_secretion_system_permease_ATPase_Escherichia_coli:0.0019614634)11:0.0000025259,(WP_252387500_type_I_secretion_system_permease_ATPase_partial_Escherichia_coli:0.0000025259,EFN8976773_type_I_secretion_system_permease_ATPase_Escherichia_coli:0.0022382101)25:0.0000025259)1:0.0000025259,WP_251265203_unnamed_protein_product_Escherichia_coli:0.0019617686)9:0.0000025259)15:0.0000025259,HAH1107739_type_I_secretion_system_permease_ATPase_Escherichia_coli:0.0019616557)14:0.0000025259,HBB5996868_type_I_secretion_system_permease_ATPase_Escherichia_coli:0.0019615608)33:0.0019639499)29:0.0000025259)37:0.0019645781,WP_114493861_type_I_secretion_system_permease_ATPase_Escherichia_coli:0.0019646107,(((((WP_050939042_type_I_secretion_system_permease_ATPase_Escherichia_coli:0.0000025259,EFI7447782_type_I_secretion_system_permease_ATPase_Escherichia_coli:0.0000025259)92:0.0000025259,WP_061336499_type_I_secretion_system_permease_ATPase_Escherichia_coli:0.0019608969)54:0.0019600039,EJC3149643_type_I_secretion_system_permease_ATPase_Escherichia_coli:0.0000025259)94:0.0000025259,(WP_225563280_type_I_secretion_system_permease_ATPase_Escherichia_coli:0.0000025259,EFJ6349023_type_I_secretion_system_permease_ATPase_Escherichia_coli:0.0000025259)62:0.0000025259)100:0.0079273381,EHS5692576_type_I_secretion_system_permease_ATPase_Escherichia_coli:0.0000025259)25:0.0000025259)1:0.0000025259,EGO2404255_type_I_secretion_system_permease_ATPase_Escherichia_coli:0.0019645092)1:0.0000025259,(MBB7142148_type_I_secretion_system_permease_ATPase_Escherichia_coli:0.0118658115,WP_096980526_type_I_secretion_system_permease_ATPase_Escherichia_coli:0.0139261467)74:0.0019628635)2:0.0000025259,((((((WP_105463331_type_I_secretion_system_permease_ATPase_Escherichia_coli:0.0000025259,WP_105496271_type_I_secretion_system_permease_ATPase_Escherichia_coli:0.0039506591)96:0.0019718413,WP_105450615_type_I_secretion_system_permease_ATPase_Escherichia_coli:0.0000025259)93:0.0019723280,WP_105457311_type_I_secretion_system_permease_ATPase_Escherichia_coli:0.0000025259)90:0.0019718253,WP_105456768_type_I_secretion_system_permease_ATPase_Escherichia_coli:0.0000025259)98:0.0019863499,WP_105494344_type_I_secretion_system_permease_ATPase_Escherichia_coli:0.0019622257)100:0.0099228824,EFO0646870_type_I_secretion_system_permease_ATPase_Escherichia_coli:0.0000025259)37:0.0000025259)3:0.0000025259)8:0.0000025259,WP_257749992_type_I_secretion_system_permease_ATPase_Escherichia_coli:0.0019639960)8:0.0000025259,WP_097403247_type_I_secretion_system_permease_ATPase_Escherichia_coli:0.0019644584)10:0.0000025259,WP_000376544_MULTISPECIES_type_I_secretion_system_permease_ATPase_Enterobacteriaceae:0.0000025259)9:0.0000025259,WP_097301713_type_I_secretion_system_permease_ATPase_Escherichia_coli:0.0019645197)10:0.0000025259,WP_124238086_type_I_secretion_system_permease_ATPase_Escherichia_coli:0.0019658410)21:0.0000025259,(WP_115177344_type_I_secretion_system_permease_ATPase_Escherichia_coli:0.0019651582,((EIE2440394_type_I_secretion_system_permease_ATPase_Escherichia_coli:0.0019652740,HBL7176133_type_I_secretion_system_permease_ATPase_Escherichia_coli:0.0019655001)25:0.0000025259,WP_032301608_type_I_secretion_system_permease_ATPase_Escherichia_coli:0.0019650085)44:0.0000023186)33:0.0019648131)47:0.0019613392,WP_063113287_type_I_secretion_system_permease_ATPase_Escherichia_coli:0.0100445770)97:0.0200520292,EBR2769048_type_I_secretion_system_permease_ATPase_Salmonella_enterica:0.0606555250)100:0.0395176117,HBA9101148_type_I_secretion_system_permease_ATPase_Escherichia_coli:0.0779650543)84:0.0105970387,(((((((((((EJG1203797_type_I_secretion_system_permease_ATPase_Vibrio_parahaemolyticus:0.0019602004,WP_029805941_type_I_secretion_system_permease_ATPase_Vibrio_parahaemolyticus:0.0000025259)100:0.0019596675,WP_029816264_type_I_secretion_system_permease_ATPase_Vibrio_parahaemolyticus:0.0000025259)48:0.0019686241,EJG1656630_type_I_secretion_system_permease_ATPase_Vibrio_parahaemolyticus:0.0000025259)57:0.0019646556,WP_140255504_type_I_secretion_system_permease_ATPase_Vibrio_parahaemolyticus:0.0019684664)39:0.0000025259,((WP_086495443_type_I_secretion_system_permease_ATPase_Vibrio_parahaemolyticus:0.0000025259,WP_053316233_type_I_secretion_system_permease_ATPase_Vibrio_parahaemolyticus:0.0019643357)47:0.0000025259,(WP_025536727_type_I_secretion_system_permease_ATPase_Vibrio_parahaemolyticus:0.0000025259,WP_229608682_type_I_secretion_system_permease_ATPase_Vibrio_parahaemolyticus:0.0019684363)100:0.0059113552)58:0.0000025259)60:0.0019669396,(EGR2358105_type_I_secretion_system_permease_ATPase_Vibrio_parahaemolyticus:0.0000025259,(WP_062854422_type_I_secretion_system_permease_ATPase_Vibrio_parahaemolyticus:0.0019633863,EGR3426725_type_I_secretion_system_permease_ATPase_Vibrio_parahaemolyticus:0.0000025259)97:0.0000025259)80:0.0019715409)28:0.0000025259,(((WP_248378228_type_I_secretion_system_permease_ATPase_Vibrio_parahaemolyticus:0.0019667813,WP_080540132_MULTISPECIES_type_I_secretion_system_permease_ATPase_Vibrio_harveyi_group:0.0000025259)65:0.0000025259,EJG1692440_type_I_secretion_system_permease_ATPase_Vibrio_parahaemolyticus:0.0039473093)98:0.0019669638,HCG6028741_type_I_secretion_system_permease_ATPase_Vibrio_parahaemolyticus:0.0039361484)35:0.0000025259)9:0.0000025259,WP_229627616_type_I_secretion_system_permease_ATPase_Vibrio_parahaemolyticus:0.0000025259)7:0.0000025259,WP_021821898_type_I_secretion_system_permease_ATPase_Vibrio_parahaemolyticus:0.0019674704)37:0.0014332656,((HCH2081045_type_I_secretion_system_permease_ATPase_Vibrio_parahaemolyticus:0.0019682136,WP_243188749_type_I_secretion_system_permease_ATPase_Vibrio_parahaemolyticus:0.0019683758)14:0.0000025259,((((((((KOY35574_peptidase_C39_Vibrio_parahaemolyticus:0.0000025259,(WP_083112290_type_I_secretion_system_permease_ATPase_Vibrio_parahaemolyticus:0.0019691660,((((WP_069491691_type_I_secretion_system_permease_ATPase_Vibrio_parahaemolyticus:0.0000025259,WP_089190235_type_I_secretion_system_permease_ATPase_Vibrio_parahaemolyticus:0.0019680282)100:0.0019684574,(EIC2728831_type_I_secretion_system_permease_ATPase_Vibrio_parahaemolyticus:0.0000025259,EGR3158531_type_I_secretion_system_permease_ATPase_Vibrio_parahaemolyticus:0.0022664180)91:0.0000025259)26:0.0000025259,(EJG0711324_type_I_secretion_system_permease_ATPase_Vibrio_parahaemolyticus:0.0000025259,WP_053302206_type_I_secretion_system_permease_ATPase_Vibrio_parahaemolyticus:0.0019684794)98:0.0019684023)28:0.0000025259,WP_029802404_type_I_secretion_system_permease_ATPase_Vibrio_parahaemolyticus:0.0000025259)29:0.0000025259)100:0.0019688625)99:0.0019680566,WP_062866846_type_I_secretion_system_permease_ATPase_Vibrio_parahaemolyticus:0.0019667253)38:0.0000025259,WP_020842385_type_I_secretion_system_permease_ATPase_Vibrio_parahaemolyticus:0.0000025259)26:0.0000025259,EGQ7827392_type_I_secretion_system_permease_ATPase_Vibrio_parahaemolyticus:0.0019665004)37:0.0000025259,EJG0418306_type_I_secretion_system_permease_ATPase_Vibrio_parahaemolyticus:0.0000025259)98:0.0019675495,WP_029847861_type_I_secretion_system_permease_ATPase_Vibrio_parahaemolyticus:0.0000025259)9:0.0000025259,EGR3365652_type_I_secretion_system_permease_ATPase_Vibrio_parahaemolyticus:0.0019670645)9:0.0000025259,(((WP_241616629_type_I_secretion_system_permease_ATPase_Vibrio_parahaemolyticus:0.0000025259,WP_193234714_type_I_secretion_system_permease_ATPase_Vibrio_parahaemolyticus:0.0019670012)67:0.0000025259,WP_140204368_type_I_secretion_system_permease_ATPase_Vibrio_parahaemolyticus:0.0019720777)99:0.0019673642,WP_080607814_type_I_secretion_system_permease_ATPase_Vibrio_parahaemolyticus:0.0039396945)24:0.0000025259)5:0.0000025259)57:0.0010627023)77:0.0014366262,WP_080525125_type_I_secretion_system_permease_ATPase_Vibrio_parahaemolyticus:0.0000025259)100:0.0712338661)83:0.0071749701)84:0.0111947957,(MBH5326245_type_I_secretion_system_permease_ATPase_Salmonella_enterica:0.0452652928,WP_080860593_type_I_secretion_system_permease_ATPase_Citrobacter_braakii:0.0379999434)100:0.0628306466)100:0.0158126710,(((((WP_161727707_type_I_secretion_system_permease_ATPase_Proteus_sp_G2671:0.0020007628,WP_235366002_type_I_secretion_system_permease_ATPase_Proteus_terrae:0.0040024179)36:0.0000025259,WP_161669177_MULTISPECIES_type_I_secretion_system_permease_ATPase_unclassified_Proteus__in_enterobacteria_:0.0000025259)23:0.0000025259,((WP_161671445_MULTISPECIES_type_I_secretion_system_permease_ATPase_Proteus:0.0020014417,(WP_109848525_MULTISPECIES_type_I_secretion_system_permease_ATPase_Proteus:0.0000025259,WP_161738196_MULTISPECIES_type_I_secretion_system_permease_ATPase_Proteus:0.0020042596)25:0.0000025259)26:0.0000025259,WP_100158706_type_I_secretion_system_permease_ATPase_Proteus_columbae:0.0020015693)70:0.0020019124)65:0.0019992695,WP_198813097_type_I_secretion_system_permease_ATPase_Proteus_penneri:0.0000025259)100:0.0417672693,WP_196534140_type_I_secretion_system_permease_ATPase_Providencia_thailandensis:0.0205835220)77:0.0270507554)76:0.0267779119,((WP_214208938_type_I_secretion_system_permease_ATPase_Morganella_morganii:0.0040444505,(WP_214189069_type_I_secretion_system_permease_ATPase_Morganella_morganii:0.0000025259,(((WP_101924030_type_I_secretion_system_permease_ATPase_Morganella_morganii:0.0000025259,((HCD1133019_type_I_secretion_system_permease_ATPase_Morganella_morganii:0.0020213174,WP_214193244_type_I_secretion_system_permease_ATPase_Morganella_morganii:0.0000025259)100:0.0020236226,(WP_046024350_type_I_secretion_system_permease_ATPase_Morganella_morganii:0.0000025259,(WP_061057381_type_I_secretion_system_permease_ATPase_Morganella_morganii:0.0000025259,EGT0510322_type_I_secretion_system_permease_ATPase_Morganella_morganii:0.0020206120)100:0.0020203493)98:0.0020228508)63:0.0000025259)98:0.0020207976,(((WP_036414595_type_I_secretion_system_permease_ATPase_Morganella_morganii:0.0000025259,WP_102831071_type_I_secretion_system_permease_ATPase_Morganella_morganii:0.0020160956)32:0.0000025259,WP_036418384_type_I_secretion_system_permease_ATPase_Morganella_sp_EGD-HP17:0.0020165334)45:0.0000025259,WP_087696888_type_I_secretion_system_permease_ATPase_Morganella_morganii:0.0020182257)97:0.0020198005)56:0.0000025259,(WP_186702009_type_I_secretion_system_permease_ATPase_Morganella_morganii:0.0000025259,WP_219314893_type_I_secretion_system_permease_ATPase_Morganella_morganii:0.0020209170)100:0.0020209756)100:0.0020212701)78:0.0000025259)100:0.0131776091,WP_141178302_type_I_secretion_system_permease_ATPase_Morganella_morganii:0.0204075384)100:0.0516569477)100:0.0676802914,(WP_226692502_type_I_secretion_system_permease_ATPase_Rodentibacter_sp_JRC1:0.0040367309,WP_194811698_type_I_secretion_system_permease_ATPase_Rodentibacter_haemolyticus:0.0000025259)100:0.1184129391)99:0.0469271026)64:0.0334805247,((WP_096066370_type_I_secretion_system_permease_ATPase_Psychrobacter_sp_FDAARGOS_221:0.1445380707,((((((WP_027073402_type_I_secretion_system_permease_ATPase_Mannheimia_granulomatis:0.0017730130,WP_042801842_type_I_secretion_system_permease_ATPase_Mannheimia_granulomatis:0.0079805607)64:0.0020151630,WP_165889774_type_I_secretion_system_permease_ATPase_Mannheimia_granulomatis:0.0079287682)98:0.0224904600,(WP_178218927_type_I_secretion_system_permease_ATPase_Mannheimia_varigena:0.0000025259,P55122_RecName_Full_Leukotoxin_translocation_ATP-binding_protein_LktB_Mannheimia_cf_haemolytica:0.0058536196)100:0.0166430390)89:0.0238204135,(((((((((((WP_275426766_type_I_secretion_system_permease_ATPase_Mannheimia_haemolytica:0.0102270579,WP_006250816_type_I_secretion_system_permease_ATPase_Mannheimia_haemolytica:0.0019458622)23:0.0000025259,WP_006248024_type_I_secretion_system_permease_ATPase_Mannheimia_haemolytica:0.0000025259)16:0.0000025259,WP_240026246_type_I_secretion_system_permease_ATPase_Mannheimia_haemolytica:0.0000025259)16:0.0000025259,WP_240020484_type_I_secretion_system_permease_ATPase_Mannheimia_haemolytica:0.0000025259)19:0.0000025259,P16532_RecName_Full_Leukotoxin_translocation_ATP-binding_protein_LktB_Mannheimia_haemolytica:0.0019451572)30:0.0000025259,AAL12770_LktB_Mannheimia_haemolytica:0.0019450278)34:0.0000025259,AAA25544_leukotoxin__LktB__Mannheimia_haemolytica:0.0078990195)90:0.0020197965,WP_226317936_type_I_secretion_system_permease_ATPase_Mannheimia_haemolytica:0.0019433361)48:0.0000025259,Q93FH2_RecName_Full_Leukotoxin_translocation_ATP-binding_protein_LktB_Mannheimia_haemolytica:0.0000025259)69:0.0000025259,((((P0C086_RecName_Full_Leukotoxin_translocation_ATP-binding_protein_LktB_Mannheimia_haemolytica:0.0000025259,Q93FH3_RecName_Full_Leukotoxin_translocation_ATP-binding_protein_LktB_Mannheimia_haemolytica:0.0019427525)84:0.0000025259,((((WP_020831006_type_I_secretion_system_permease_ATPase_Mannheimia_haemolytica:0.0000025259,WP_142782953_type_I_secretion_system_permease_ATPase_Mannheimia_haemolytica:0.0000025259)28:0.0000025259,(((WP_240027434_type_I_secretion_system_permease_ATPase_Mannheimia_haemolytica:0.0000000000,WP_240028586_type_I_secretion_system_permease_ATPase_Mannheimia_haemolytica:0.0000000000):0.0000025259,WP_275686857_type_I_secretion_system_permease_ATPase_Mannheimia_haemolytica:0.0000025259)32:0.0000025259,WP_240030181_type_I_secretion_system_permease_ATPase_Mannheimia_haemolytica:0.0000025259)59:0.0000025259)20:0.0000025259,(WP_240021279_type_I_secretion_system_permease_ATPase_Mannheimia_haemolytica:0.0000025259,(WP_240026807_type_I_secretion_system_permease_ATPase_Mannheimia_haemolytica:0.0000025259,WP_240018707_type_I_secretion_system_permease_ATPase_Mannheimia_haemolytica:0.0000025259)81:0.0000025259)68:0.0000025259)90:0.0000025259,(TRC09886_type_I_secretion_system_permease_ATPase_Mannheimia_haemolytica:0.0000025259,TRC17539_type_I_secretion_system_permease_ATPase_Mannheimia_haemolytica:0.0000025259)56:0.0000025259)100:0.0017919893)20:0.0000025259,(((WP_025289667_type_I_secretion_system_permease_ATPase_Bibersteinia_trehalosi:0.0000025259,AAL12817_LktB_Bibersteinia_trehalosi:0.0019422752)97:0.0000025259,AHG86896_Alpha-hemolysin_translocation_ATP-binding_protein_HlyB_Bibersteinia_trehalosi_USDA-ARS-USMARC-190:0.0000025259)66:0.0000025259,(WP_025266859_type_I_secretion_system_permease_ATPase_Bibersteinia_trehalosi:0.0000025259,AGH38903_Alpha-hemolysin_translocation_ATP-binding_protein_HlyB_Bibersteinia_trehalosi_USDA-ARS-USMARC-192:0.0000025259)100:0.0017853634)99:0.0017867681)49:0.0000025259,(WP_032844367_type_I_secretion_system_permease_ATPase_Mannheimia_haemolytica:0.0000025259,AJE06804_type_I_secretion_system_permease_ATPase_Mannheimia_haemolytica_USDA-ARS-USMARC-184:0.0000025259)100:0.0071805972)69:0.0017882598)95:0.0047702017,(((((WP_025216435_type_I_secretion_system_permease_ATPase_Mannheimia_varigena:0.0019600692,(WP_025247070_type_I_secretion_system_permease_ATPase_Mannheimia_varigena:0.0000025259,TLU74773_type_I_secretion_system_permease_ATPase_Mannheimia_varigena:0.0000025259)91:0.0000021560)98:0.0036645324,(WP_025235105_MULTISPECIES_type_I_secretion_system_permease_ATPase_Mannheimia:0.0000025259,AWW33871_type_I_secretion_system_permease_ATPase_Mannheimia_varigena:0.0000025259)100:0.0035398672)100:0.0218181502,(WP_021279473_type_I_secretion_system_permease_ATPase_Mannheimia_haemolytica:0.0000025259,TRC48888_type_I_secretion_system_permease_ATPase_Mannheimia_haemolytica:0.0000025259)100:0.0023404769)95:0.0049691638,ABB84252_leukotoxin_translocon_ABC_transporter_Mannheimia_ruminalis:0.0000025259)71:0.0017887188,(((Q933I3_RecName_Full_Leukotoxin_translocation_ATP-binding_protein_LktB_Mannheimia_glucosida:0.0000025259,AAL12800_LktB_Mannheimia_glucosida:0.0019359030)100:0.0019400248,WP_145962131_type_I_secretion_system_permease_ATPase_Mannheimia_haemolytica:0.0019409081)48:0.0000025259,WP_154703686_MULTISPECIES_type_I_secretion_system_permease_ATPase_Mannheimia:0.0000025259)79:0.0000025259)85:0.0061815252)100:0.0295815945)87:0.0184931837,(WP_176807683_MULTISPECIES_type_I_secretion_system_permease_ATPase_Mannheimia:0.0019585467,WP_176811986_type_I_secretion_system_permease_ATPase_Mannheimia_pernigra:0.0000025259)100:0.0393791805)100:0.0787375655,(WP_005817646_MULTISPECIES_type_I_secretion_system_permease_ATPase_Actinobacillus:0.0000025259,AAX21416_ApxIIB_Actinobacillus_porcitonsillarum:0.0128102900)100:0.1912229382)100:0.0469025378)100:0.0695822829,(((OZN24494_type_I_secretion_system_permease_ATPase_Actinobacillus_seminis:0.0000025259,WP_147291291_type_I_secretion_system_permease_ATPase_Actinobacillus_seminis:0.0000025259)100:0.0192416156,(SUB34503_lipid_A_export_ATP-binding_permease_protein_MsbA_Pasteurella_mairii:0.0019796516,Q9RCG7_RecName_Full_Exotoxin_translocation_ATP-binding_protein_PaxB_Pasteurella_aerogenes:0.0037998473)87:0.0000025259)100:0.0569183326,(((((WP_005605166_type_I_secretion_system_permease_ATPase_Actinobacillus_pleuropneumoniae:0.0000025259,(ABY69901_Toxin_RTX-III_translocation_ATP-binding_protein__RTX-III_toxin_determinant_B__Actinobacillus_pleuropneumoniae_serovar_:0.0000025259,AIT40268_RTX-III_toxin_translocation_ATP-binding_protein_Actinobacillus_pleuropneumoniae:0.0039686569)87:0.0000025259)61:0.0000025259,CAA56359_xIIIB_Actinobacillus_pleuropneumoniae_serovar_8_str_405:0.0018812114)100:0.0018813219,(((WP_237606057_type_I_secretion_system_permease_ATPase_Actinobacillus_pleuropneumoniae:0.0018872233,(AAA21925_RTX_toxin_Actinobacillus_pleuropneumoniae_serovar_2:0.0000025259,Q04473_RecName_Full_Toxin_RTX-III_translocation_ATP-binding_protein__AltName_Full_APX-IIIB__AltName_Full_Cytolysin_IIIB__Short_:0.0018883840)100:0.0114720361)50:0.0000025259,EFL78274_toxin_RTX-III_translocation_ATP-binding_protein__RTX-III_toxin_determinant_B__Actinobacillus_pleuropneumoniae_serovar_:0.0000025259)30:0.0000025259,WP_005601911_type_I_secretion_system_permease_ATPase_Actinobacillus_pleuropneumoniae:0.0000025259)100:0.0018807905)74:0.0000025259,SUT92920_toxin_RTX-III_translocation_ATP-binding_protein__RTX-III_toxin_determinant_B__Actinobacillus_rossii:0.0019825327)100:0.0434449255,WP_111750240_MULTISPECIES_type_I_secretion_system_permease_ATPase_Glaesserella:0.0488358296)95:0.0158382663)100:0.0709488053)81:0.0322714218)92:0.0841031408,((((((((WP_005588600_type_I_secretion_system_permease_ATPase_Aggregatibacter_actinomycetemcomitans:0.0019404784,(WP_033001979_type_I_secretion_system_permease_ATPase_Aggregatibacter_actinomycetemcomitans:0.0000025259,WP_061888227_type_I_secretion_system_permease_ATPase_Aggregatibacter_actinomycetemcomitans:0.0019404813)100:0.0019407240)73:0.0000025259,WP_005537924_type_I_secretion_system_permease_ATPase_Aggregatibacter_actinomycetemcomitans:0.0000025259)97:0.0000025259,EKX93069_toxin_RTX-I_translocation_ATP-binding_protein_Aggregatibacter_actinomycetemcomitans_Y4:0.0000025259)99:0.0016998104,(((WP_005578816_type_I_secretion_system_permease_ATPase_Aggregatibacter_actinomycetemcomitans:0.0000025259,WP_205767290_type_I_secretion_system_permease_ATPase_Aggregatibacter_actinomycetemcomitans:0.0019445084)87:0.0058409106,WP_005557904_type_I_secretion_system_permease_ATPase_Aggregatibacter_actinomycetemcomitans:0.0000025259)80:0.0000025259,((WP_249856117_type_I_secretion_system_permease_ATPase_Aggregatibacter_actinomycetemcomitans:0.0019382222,WP_041915502_type_I_secretion_system_permease_ATPase_Aggregatibacter_actinomycetemcomitans:0.0000025259)96:0.0000025259,AEW78093_hemolysin_secretion_protein_HlyB_Aggregatibacter_actinomycetemcomitans_ANH9381:0.0000025259)100:0.0017009998)87:0.0051157818)80:0.0000025259,WP_148327096_type_I_secretion_system_permease_ATPase_Aggregatibacter_actinomycetemcomitans:0.0000025259)87:0.0019972801,WP_148324984_type_I_secretion_system_permease_ATPase_Aggregatibacter_actinomycetemcomitans:0.0000025259)51:0.0000025259,WP_148328050_type_I_secretion_system_permease_ATPase_Aggregatibacter_actinomycetemcomitans:0.0038832926)96:0.0107912384,(WP_205770995_type_I_secretion_system_permease_ATPase_Aggregatibacter_actinomycetemcomitans:0.0000025259,((WP_050846470_type_I_secretion_system_permease_ATPase_Aggregatibacter_actinomycetemcomitans:0.0000025259,WP_005567704_type_I_secretion_system_permease_ATPase_Aggregatibacter_actinomycetemcomitans:0.0019464643)56:0.0000025259,((WP_025298517_type_I_secretion_system_permease_ATPase_Aggregatibacter_actinomycetemcomitans:0.0000025259,WP_233139558_type_I_secretion_system_permease_ATPase_Aggregatibacter_actinomycetemcomitans:0.0019421943)56:0.0000025259,WP_233117021_type_I_secretion_system_permease_ATPase_Aggregatibacter_actinomycetemcomitans:0.0019428773)100:0.0019417023)98:0.0019462572)89:0.0012246255)100:0.1904479087)99:0.0692261851,((EFJ7031840_enterohemolysin_T1SS_ABC_transporter_permease_ATPase_EhxB_Escherichia_coli:0.0019482241,(EFE4091843_enterohemolysin_T1SS_ABC_transporter_permease_ATPase_EhxB_Escherichia_coli:0.0019480016,(WP_072158971_enterohemolysin_T1SS_ABC_transporter_permease_ATPase_EhxB_Escherichia_coli:0.0000025259,WP_000030913_enterohemolysin_T1SS_ABC_transporter_permease_ATPase_EhxB_Escherichia_coli:0.0000025259)28:0.0000025259)28:0.0000025259)60:0.0000025259,((((((EEZ3080336_enterohemolysin_T1SS_ABC_transporter_permease_ATPase_EhxB_Escherichia_coli:0.0019466124,WP_072199949_enterohemolysin_T1SS_ABC_transporter_permease_ATPase_EhxB_Escherichia_coli:0.0000025259)99:0.0019468235,EIO6636161_enterohemolysin_T1SS_ABC_transporter_permease_ATPase_EhxB_Escherichia_coli:0.0019593544)24:0.0000025259,(((WP_097516394_enterohemolysin_T1SS_ABC_transporter_permease_ATPase_EhxB_Escherichia_coli:0.0000025259,GDH07475_hemolysin_B_Escherichia_coli:0.0000025259)99:0.0019468702,EIH1618411_enterohemolysin_T1SS_ABC_transporter_permease_ATPase_EhxB_Escherichia_coli:0.0019467215)9:0.0000025259,(WP_000030915_enterohemolysin_T1SS_ABC_transporter_permease_ATPase_EhxB_Escherichia_coli:0.0000025259,EJM7119747_enterohemolysin_T1SS_ABC_transporter_permease_ATPase_EhxB_Escherichia_coli:0.0019502596)14:0.0000025259)14:0.0000025259)8:0.0000025259,((EHK3623295_enterohemolysin_T1SS_ABC_transporter_permease_ATPase_EhxB_Escherichia_coli:0.0019495733,((WP_172682411_enterohemolysin_T1SS_ABC_transporter_permease_ATPase_EhxB_Escherichia_coli:0.0000025259,WP_011310118_enterohemolysin_T1SS_ABC_transporter_permease_ATPase_EhxB_Escherichia_coli:0.0000025259)100:0.0019473501,EET4404445_enterohemolysin_T1SS_ABC_transporter_permease_ATPase_EhxB_Escherichia_coli:0.0019469598)25:0.0000025259)8:0.0000025259,EEZ4412260_enterohemolysin_T1SS_ABC_transporter_permease_ATPase_EhxB_Escherichia_coli:0.0019474334)4:0.0000025259,(EFS6413198_enterohemolysin_T1SS_ABC_transporter_permease_ATPase_EhxB_Escherichia_coli:0.0019471199,WP_072094473_enterohemolysin_T1SS_ABC_transporter_permease_ATPase_EhxB_Escherichia_coli:0.0000025259)4:0.0000025259,EFJ9977456_enterohemolysin_T1SS_ABC_transporter_permease_ATPase_EhxB_Escherichia_coli:0.0019605145)9:0.0000025259,MBZ8641364_enterohemolysin_T1SS_ABC_transporter_permease_ATPase_EhxB_Escherichia_coli:0.0019468633)11:0.0000025259,(KNZ02985_peptidase_C39_Escherichia_coli:0.0000025259,WP_072121455_enterohemolysin_T1SS_ABC_transporter_permease_ATPase_EhxB_Escherichia_coli:0.0000025259)99:0.0058495977)35:0.0019491671)100:0.5016054340)100:0.1101934652,((((((WP_161580835_type_I_secretion_system_permease_ATPase_Cronobacter_muytjensii:0.0040809815,WP_105875152_type_I_secretion_system_permease_ATPase_Cronobacter_malonaticus:0.0000028184)78:0.0061150692,EIX1505984_type_I_secretion_system_permease_ATPase_Cronobacter_sakazakii:0.0000020555)77:0.0020380052,WP_105536045_type_I_secretion_system_permease_ATPase_Cronobacter_sakazakii:0.0000025259)76:0.0020326431,(WP_097571215_MULTISPECIES_type_I_secretion_system_permease_ATPase_Cronobacter:0.0000025259,HAV1607788_type_I_secretion_system_permease_ATPase_Enterobacter_hormaechei_subsp_steigerwaltii:0.0061038778)92:0.0000025259)76:0.0125015705,WP_085044947_type_I_secretion_system_permease_ATPase_Cronobacter_sakazakii:0.0060726335)50:0.0038936581,WP_032970764_type_I_secretion_system_permease_ATPase_Cronobacter_malonaticus:0.0150100680)100:0.4716187513)99:0.0564091332,(((((WP_101774596_type_I_secretion_system_permease_ATPase_Pasteurella_oralis:0.0189154178,(WP_064968655_type_I_secretion_system_permease_ATPase_Pasteurella_multocida:0.0086418499,WP_203331368_type_I_secretion_system_permease_ATPase_Pasteurella_multocida:0.0057297785)100:0.0099551296)100:0.0455611009,WP_132023071_type_I_secretion_system_permease_ATPase_Bisgaardia_hudsonensis:0.0862092090)100:0.1580297327,((QIM62435_peptidase_C39_Pasteurellaceae_bacterium_Orientalotternb1:0.1539577205,((OAQ14812_peptidase_C39_Bibersteinia_trehalosi_Y31:0.0020136910,WP_082892866_type_I_secretion_system_permease_ATPase_Bibersteinia_trehalosi:0.0000025259)69:0.0000022871,WP_249038457_type_I_secretion_system_permease_ATPase_Bibersteinia_trehalosi:0.0060205680)100:0.3982257508)93:0.0492739111,QIM62197_peptidase_C39_Pasteurellaceae_bacterium_Orientalotternb1:0.1639769916)100:0.0910134768)87:0.0526951577,((((NBI43221_type_I_secretion_system_permease_ATPase_Haemophilus_felis:0.0196495178,OOS06545_type_I_secretion_system_permease_ATPase_Haemophilus_felis:0.0086354603)100:0.0091441146,WP_132021929_type_I_secretion_system_permease_ATPase_Bisgaardia_hudsonensis:0.0246903062)100:0.0903682012,(WP_005822577_type_I_secretion_system_permease_ATPase_Actinobacillus_minor:0.0411415591,WP_077543172_type_I_secretion_system_permease_ATPase_Rodentibacter_genomosp_1:0.0947998113)100:0.1146130048)100:0.0858438284,OOH88439_peptidase_C39_Pasteurellaceae_bacterium_15-036681:0.2050094854)100:0.1957393207)100:0.0677464274,((WP_021461230_type_I_secretion_system_permease_ATPase_Gallibacterium_anatis:0.0563773658,((WP_081277302_MULTISPECIES_type_I_secretion_system_permease_ATPase_Gallibacterium:0.0020170089,WP_081277381_MULTISPECIES_type_I_secretion_system_permease_ATPase_Gallibacterium:0.0021018122)100:0.0048179283,((WP_039166907_type_I_secretion_system_permease_ATPase_Gallibacterium_anatis:0.0020704971,(HJF74511_type_I_secretion_system_permease_ATPase_Gallibacterium_anatis:0.0041659189,((((WP_039086521_type_I_secretion_system_permease_ATPase_Gallibacterium_anatis:0.0000025259,WP_013746708_type_I_secretion_system_permease_ATPase_Gallibacterium_anatis:0.0020811301)100:0.0020718178,((WP_039141641_type_I_secretion_system_permease_ATPase_Gallibacterium_anatis:0.0000025259,WP_039145317_type_I_secretion_system_permease_ATPase_Gallibacterium_anatis:0.0020706130)59:0.0000025259,(WP_039149457_type_I_secretion_system_permease_ATPase_Gallibacterium_anatis:0.0020777025,WP_039162500_type_I_secretion_system_permease_ATPase_Gallibacterium_anatis:0.0000025259)99:0.0020716935)97:0.0020687993)31:0.0000025259,WP_210640296_type_I_secretion_system_permease_ATPase_Gallibacterium_anatis:0.0000025259)33:0.0000025259,WP_021461476_type_I_secretion_system_permease_ATPase_Gallibacterium_anatis:0.0082986471)99:0.0125201354)93:0.0020585203)97:0.0062764022,WP_039174229_type_I_secretion_system_permease_ATPase_Gallibacterium_genomosp_1:0.0082829754)100:0.0076437737)100:0.0171339407)100:0.2721234527,(WP_021615445_type_I_secretion_system_permease_ATPase_Aggregatibacter_sp_oral_taxon_458:0.2956051414,((WP_035689128_type_I_secretion_system_permease_ATPase_Avibacterium_paragallinarum:0.0000025259,((WP_021724214_type_I_secretion_system_permease_ATPase_Avibacterium_paragallinarum:0.0000025259,WP_017806771_type_I_secretion_system_permease_ATPase_Avibacterium_paragallinarum:0.0000025259)100:0.0018196014,WP_264256836_type_I_secretion_system_permease_ATPase_Avibacterium_paragallinarum:0.0019160683)100:0.0018169309)69:0.0000025259,WP_046097351_type_I_secretion_system_permease_ATPase_Avibacterium_paragallinarum:0.0000025259)100:0.2923132921)98:0.0909953705)100:0.1444666236)78:0.0519750982)100:0.1473243845,((WP_255710039_type_I_secretion_system_permease_ATPase_Lelliottia_sp_WAP21:0.1930551007,TOY97271_type_I_secretion_system_permease_ATPase_Escherichia_coli:0.1993577874)100:0.0865437129,WP_064542499_type_I_secretion_system_permease_ATPase_Kluyvera_georgiana:0.3067743547)100:0.1550429665)98:0.0677072391)63:0.0409154658)50:0.0340113815,(WP_101496641_type_I_secretion_system_permease_ATPase_Thiopseudomonas_denitrificans:0.4632038490,(((WP_246782833_type_I_secretion_system_permease_ATPase_Wohlfahrtiimonas_chitiniclastica:0.0000025259,MBS7821595_type_I_secretion_system_permease_ATPase_Wohlfahrtiimonas_chitiniclastica:0.0021847992)100:0.0114095171,(WP_018122655_MULTISPECIES_type_I_secretion_system_permease_ATPase_Wohlfahrtiimonas:0.0000025259,WP_008315650_type_I_secretion_system_permease_ATPase_Wohlfahrtiimonas_chitiniclastica:0.0057886933)100:0.0151180897)100:0.2625173016,(((((WP_085275081_type_I_secretion_system_permease_ATPase_Pseudogulbenkiania_subflava:0.0497969724,AXK38264_type_I_secretion_system_permease_ATPase_Crenobacter_cavernae:0.2459307233)100:0.0474907465,WP_137009940_type_I_secretion_system_permease_ATPase_Aquitalea_aquatilis:0.1304470871)94:0.0297165395,(((GHD81698_peptidase_C39_Vogesella_fluminis:0.0022405944,WP_189354742_type_I_secretion_system_permease_ATPase_Vogesella_fluminis:0.0000025259)100:0.0835171968,WP_272750936_type_I_secretion_system_permease_ATPase_Vogesella_sp_DC21W:0.0611375353)100:0.1501881614,((((((((((((WP_259043914_type_I_secretion_system_permease_ATPase_Chromobacterium_alkanivorans:0.0000025259,WP_205467894_type_I_secretion_system_permease_ATPase_Chromobacterium_alkanivorans:0.0035529317)100:0.0035599027,WP_048412807_type_I_secretion_system_permease_ATPase_Chromobacterium_sp_LK11:0.0000025259)100:0.0029260002,(WP_191186499_type_I_secretion_system_permease_ATPase_Chromobacterium_haemolyticum:0.0000025259,WP_107731438_type_I_secretion_system_permease_ATPase_Chromobacterium_haemolyticum:0.0069841788)100:0.0419334406)50:0.0030299037,WP_191186830_type_I_secretion_system_permease_ATPase_Chromobacterium_haemolyticum:0.0000025259)50:0.0021732036,WP_161523987_type_I_secretion_system_permease_ATPase_Chromobacterium_haemolyticum:0.0000025259)50:0.0000025259,WP_274517327_type_I_secretion_system_permease_ATPase_Chromobacterium_haemolyticum:0.0019646671)50:0.0018126020,WP_043592903_type_I_secretion_system_permease_ATPase_Chromobacterium_haemolyticum:0.0000025259)49:0.0018127683,(WP_081544458_type_I_secretion_system_permease_ATPase_Chromobacterium_haemolyticum:0.0000025259,WP_081576349_type_I_secretion_system_permease_ATPase_Chromobacterium_haemolyticum:0.0017660887)99:0.0035395603)36:0.0000025259,WP_118267963_MULTISPECIES_type_I_secretion_system_permease_ATPase_Chromobacterium:0.0017692451)45:0.0018116365,(WP_107801109_type_I_secretion_system_permease_ATPase_Chromobacterium_sp_Panama:0.0000025259,(WP_227107832_type_I_secretion_system_permease_ATPase_Chromobacterium_rhizoryzae:0.0000025259,(WP_235088152_type_I_secretion_system_permease_ATPase_Chromobacterium_sp_Beijing:0.0035478122,WP_253315552_type_I_secretion_system_permease_ATPase_Chromobacterium_sp_S0633:0.0017712373)87:0.0000025259)100:0.0017686470)48:0.0000025259)48:0.0013683818,(WP_231461633_type_I_secretion_system_permease_ATPase_Chromobacterium_aquaticum:0.0017205902,WP_048411417_type_I_secretion_system_permease_ATPase_Chromobacterium_sp_LK1:0.0036667057)99:0.0132586295)100:0.1109907614,((((((((((((((WP_225548703_type_I_secretion_system_permease_ATPase_Chromobacterium_violaceum:0.0019187541,WP_081573158_type_I_secretion_system_permease_ATPase_Chromobacterium_violaceum:0.0038387101)30:0.0000025259,WP_214757534_type_I_secretion_system_permease_ATPase_Chromobacterium_violaceum:0.0019142053)26:0.0000025259,(WP_221663461_type_I_secretion_system_permease_ATPase_Chromobacterium_violaceum:0.0038418988,(WP_087698825_type_I_secretion_system_permease_ATPase_Chromobacterium_violaceum:0.0000025259,WP_210563594_type_I_secretion_system_permease_ATPase_Chromobacterium_violaceum:0.0076997539)78:0.0038376272)36:0.0019215689)34:0.0000025259,((((WP_081528003_type_I_secretion_system_permease_ATPase_Chromobacterium_violaceum:0.0038453549,(WP_182331574_type_I_secretion_system_permease_ATPase_Chromobacterium_violaceum:0.0000025259,(WP_048403568_type_I_secretion_system_permease_ATPase_Chromobacterium_violaceum:0.0000025259,WP_230724045_type_I_secretion_system_permease_ATPase_Chromobacterium_violaceum:0.0019219615)96:0.0038697392)78:0.0038326598)56:0.0000025259,WP_168227490_type_I_secretion_system_permease_ATPase_Chromobacterium_violaceum:0.0038267891)45:0.0019099373,WP_011134068_type_I_secretion_system_permease_ATPase_Chromobacterium_violaceum:0.0019101994)25:0.0000025259,WP_081543823_type_I_secretion_system_permease_ATPase_Chromobacterium_violaceum:0.0000025259)33:0.0019256633)46:0.0108681691,WP_099426372_type_I_secretion_system_permease_ATPase_Chromobacterium_violaceum:0.0163583624)88:0.0089310415,(WP_052263114_type_I_secretion_system_permease_ATPase_Chromobacterium_violaceum:0.0048428762,WP_076227566_type_I_secretion_system_permease_ATPase_Chromobacterium_violaceum:0.0078737978)49:0.0017387301)82:0.0043275250,(((WP_231467311_type_I_secretion_system_permease_ATPase_Chromobacterium_piscinae:0.0000025259,WP_221664810_type_I_secretion_system_permease_ATPase_Chromobacterium_vaccinii:0.0018211225)92:0.0000025259,(MCD4506894_type_I_secretion_system_permease_ATPase_Chromobacterium_piscinae:0.0018251458,WP_166439474_type_I_secretion_system_permease_ATPase_Chromobacterium_vaccinii:0.0000025259)95:0.0018238921)98:0.0036496401,(ERE17981_ABC_transporter_ATP-binding_protein_Pseudogulbenkiania_ferrooxidans_EGD-HP2:0.0040841873,(WP_231155331_type_I_secretion_system_permease_ATPase_Chromobacterium_vaccinii:0.0018267738,WP_104945583_type_I_secretion_system_permease_ATPase_Chromobacterium_vaccinii:0.0036532381)71:0.0000025259)96:0.0036545383)42:0.0000025259)66:0.0018294669,WP_046158399_type_I_secretion_system_permease_ATPase_Chromobacterium_vaccinii:0.0055284225)58:0.0018101788,(WP_046168882_type_I_secretion_system_permease_ATPase_Chromobacterium_vaccinii:0.0000025259,QND82789_HlyB_family_type_I_secretion_system_ABC_transporter_permease_ATPase_protein_Chromobacterium_vaccinii:0.0036429096)100:0.0036626319)65:0.0000025129,(WP_231163476_type_I_secretion_system_permease_ATPase_Chromobacterium_vaccinii:0.0074157703,(WP_114060771_type_I_secretion_system_permease_ATPase_Chromobacterium_phragmitis:0.0000025259,WP_114073395_type_I_secretion_system_permease_ATPase_Chromobacterium_phragmitis:0.0018305587)100:0.0017943466)93:0.0055863698)93:0.0189151837,(WP_115616895_type_I_secretion_system_permease_ATPase_Chromobacterium_vaccinii:0.0079696934,WP_210545439_type_I_secretion_system_permease_ATPase_Chromobacterium_violaceum:0.0117956744)80:0.0080812856)91:0.0090684124,WP_254300643_type_I_secretion_system_permease_ATPase_Chromobacterium_sp_IIBBL_290-4:0.0288918531)100:0.0185363787,(OBU84718_peptidase_C39_Chromobacterium_subtsugae:0.0022501630,(WP_047248506_type_I_secretion_system_permease_ATPase_Chromobacterium_subtsugae:0.0037052785,(WP_047237489_MULTISPECIES_type_I_secretion_system_permease_ATPase_Chromobacterium:0.0000025259,(WP_047243702_type_I_secretion_system_permease_ATPase_Chromobacterium_subtsugae:0.0018483381,WP_047257552_type_I_secretion_system_permease_ATPase_Chromobacterium_subtsugae:0.0018495698)46:0.0000025259)59:0.0000025259)67:0.0000025259)100:0.0444843744)100:0.0836151245,(WP_152424705_type_I_secretion_system_permease_ATPase_Aeromonas_diversa:0.0584372635,WP_203116926_type_I_secretion_system_permease_ATPase_Aeromonas_veronii:0.1829196241)100:0.1886977381)86:0.0221042438)100:0.0683189447)91:0.0308441386)97:0.0419499231,(WP_023492806_type_I_secretion_system_permease_ATPase_Serratia_sp_DD3:0.1532326675,(WP_142011954_type_I_secretion_system_permease_ATPase_Serratia_fonticola:0.0526212117,WP_261282539_type_I_secretion_system_permease_ATPase_Serratia_fonticola:0.0645810152)100:0.0880891881)100:0.1809371259)100:0.1260928716,(((((WP_200605232_type_I_secretion_system_permease_ATPase_Lysobacter_arenosi:0.0582210255,WP_036207981_type_I_secretion_system_permease_ATPase_Lysobacter_arseniciresistens:0.0965590238)97:0.0247510493,((WP_115842276_type_I_secretion_system_permease_ATPase_Lysobacter_soli:0.0602619091,WP_206860595_type_I_secretion_system_permease_ATPase_Lysobacter_sp_Cm-3-T8:0.0739621035)100:0.0172746044,PPU95162_hypothetical_protein_XhyaCFBP1156_19705_Xanthomonas_hyacinthi:0.2379015472)88:0.0353763613)87:0.0287892648,((((((WP_228324983_type_I_secretion_system_permease_ATPase_Xanthomonas_dyei:0.0248628431,(WP_099802285_MULTISPECIES_type_I_secretion_system_permease_ATPase_Xanthomonas:0.0142127535,(((WP_273664726_type_I_secretion_system_permease_ATPase_Xanthomonas_hortorum:0.0000025259,WP_104552392_type_I_secretion_system_permease_ATPase_Xanthomonas_hortorum:0.0018116550)100:0.0097910694,(WP_249047616_type_I_secretion_system_permease_ATPase_Xanthomonas_nasturtii:0.0000025259,WP_249050015_type_I_secretion_system_permease_ATPase_Xanthomonas_nasturtii:0.0148869341)100:0.0029491773)91:0.0018196042,WP_064629298_type_I_secretion_system_permease_ATPase_Xanthomonas_nasturtii:0.0139859463)36:0.0028623769)47:0.0000025259)45:0.0032408293,((((((WP_065049185_type_I_secretion_system_permease_ATPase_Xanthomonas_arboricola:0.0000025259,WP_167706853_type_I_secretion_system_permease_ATPase_Xanthomonas_sp_3272:0.0018196545)73:0.0000025259,WP_026064273_type_I_secretion_system_permease_ATPase_Xanthomonas_arboricola:0.0036411302)100:0.0054768462,(((WP_218533168_type_I_secretion_system_permease_ATPase_Xanthomonas_campestris:0.0018115953,WP_218504568_type_I_secretion_system_permease_ATPase_Xanthomonas_campestris:0.0054626118)84:0.0000025259,WP_071118226_MULTISPECIES_type_I_secretion_system_permease_ATPase_Xanthomonas:0.0036335742)94:0.0018099138,WP_104567043_type_I_secretion_system_permease_ATPase_Xanthomonas_arboricola:0.0018108007)77:0.0000025259)77:0.0018065975,(((WP_154832618_type_I_secretion_system_permease_ATPase_Xanthomonas_arboricola:0.0000025259,((((WP_104536267_type_I_secretion_system_permease_ATPase_Xanthomonas_arboricola:0.0091121235,WP_274318199_type_I_secretion_system_permease_ATPase_Xanthomonas_campestris:0.0245043856)58:0.0000025259,WP_245103246_type_I_secretion_system_permease_ATPase_Xanthomonas_arboricola:0.0000025259)85:0.0018107549,WP_039509926_type_I_secretion_system_permease_ATPase_Xanthomonas_arboricola:0.0000025259)63:0.0018102344,(WP_104646777_type_I_secretion_system_permease_ATPase_Xanthomonas_arboricola:0.0000025259,WP_104569209_type_I_secretion_system_permease_ATPase_Xanthomonas_arboricola:0.0018102766)61:0.0018101707)50:0.0000025259)29:0.0000025259,(((WP_126966671_MULTISPECIES_type_I_secretion_system_permease_ATPase_Xanthomonas:0.0000025259,MBB3798750_subfamily_B_ATP-binding_cassette_protein_HlyB_CyaB_Xanthomonas_arboricola:0.0020385910)95:0.0018090200,MBB5672696_subfamily_B_ATP-binding_cassette_protein_HlyB_CyaB_Xanthomonas_arboricola:0.0020415547)96:0.0000025259,WP_184577438_MULTISPECIES_type_I_secretion_system_permease_ATPase_Xanthomonas:0.0000025259)100:0.0018099666)79:0.0018116805,WP_154831296_type_I_secretion_system_permease_ATPase_Xanthomonas_arboricola:0.0000025259)78:0.0018114128)73:0.0000025259,WP_115675741_type_I_secretion_system_permease_ATPase_Xanthomonas_euroxanthea:0.0164355219)80:0.0018063469,WP_166763034_type_I_secretion_system_permease_ATPase_Xanthomonas_arboricola:0.0090753649)71:0.0000025259)43:0.0054616887,(WP_104581322_MULTISPECIES_type_I_secretion_system_permease_ATPase_unclassified_Xanthomonas:0.0036265627,WP_159407548_type_I_secretion_system_permease_ATPase_Xanthomonas_cucurbitae:0.0091789572)86:0.0018265074)49:0.0000024894,WP_126944545_MULTISPECIES_type_I_secretion_system_permease_ATPase_Xanthomonas:0.0054265355)49:0.0036687014,WP_184374734_type_I_secretion_system_permease_ATPase_Xanthomonas_arboricola:0.0053835935)100:0.0415744875,(((WP_263113578_type_I_secretion_system_permease_ATPase_Xanthomonas_sp_AM6:0.0149371595,WP_267096430_type_I_secretion_system_permease_ATPase_Xanthomonas_sacchari:0.0467564309)100:0.0100827601,((WP_170867634_type_I_secretion_system_permease_ATPase_Xanthomonas_translucens:0.0000025259,WP_009606694_type_I_secretion_system_permease_ATPase_Xanthomonas_translucens:0.0000025259)100:0.0165607895,QDI02333_type_I_secretion_system_permease_ATPase_Xanthomonas_translucens_pv_cerealis:0.0126888689)100:0.0279243132)100:0.0337056167,(((WP_142742177_type_I_secretion_system_permease_ATPase_Xanthomonas_translucens:0.0000025259,QDI03613_type_I_secretion_system_permease_ATPase_Xanthomonas_translucens_pv_cerealis:0.0000025259)100:0.0195355193,WP_039005045_type_I_secretion_system_permease_ATPase_Xanthomonas_translucens:0.0000025259)88:0.0021117525,UKE48988_type_I_secretion_system_permease_ATPase_Xanthomonas_translucens_pv_cerealis:0.0000025259)100:0.0811820229)100:0.0191269751)100:0.0658303416)87:0.0208086406,PJK10114_type_I_secretion_system_permease_ATPase_Xanthomonadaceae_bacterium_NML08-0793:0.2999280915)100:0.0576838385,((WP_031371902_type_I_secretion_system_permease_ATPase_Lysobacter_antibioticus:0.0064755341,WP_057971136_type_I_secretion_system_permease_ATPase_Lysobacter_antibioticus:0.0079325944)100:0.0650272928,WP_215835043_type_I_secretion_system_permease_ATPase_Lysobacter_sp_K5869:0.1532186182)100:0.0369632758)100:0.3436013620)100:0.1905606138)100:0.0897620567)95:0.0777118523)80:0.0215995253)99:0.0465259001)94:0.0534187317)96:0.0611104696,((WP_072576651_type_I_secretion_system_permease_ATPase_Suttonella_ornithocola:0.1352690313,WP_072281075_type_I_secretion_system_permease_ATPase_Rappaport_israeli:0.2268302886)100:0.0648661058,((((WP_115612739_type_I_secretion_system_permease_ATPase_Cardiobacterium_valvarum:0.0000025259,SUX19192_RTX-I_toxin_determinant_B_Cardiobacterium_valvarum:0.0000025259)100:0.0041701121,WP_006985148_type_I_secretion_system_permease_ATPase_Cardiobacterium_valvarum:0.0040603751)100:0.0199099417,WP_225758017_type_I_secretion_system_permease_ATPase_Cardiobacterium_sp_Marseille-Q4385:0.0140178087)100:0.0681248363,((WP_079539255_type_I_secretion_system_permease_ATPase_Cardiobacterium_hominis:0.0000025259,SAM58018_cyclolysin_secretion_ATP-binding_protein_Cardiobacterium_hominis:0.0000025259)100:0.0026893715,WP_004139491_type_I_secretion_system_permease_ATPase_Cardiobacterium_hominis:0.0021580575)100:0.0888083864)100:0.0850394984)100:0.1534426957)100:0.1447678607)100:0.0367066288)100:0.0262778780,((STZ07161_RTX-I_toxin_determinant_B_Moraxella_caprae:0.0000025259,WP_029103720_type_I_secretion_system_permease_ATPase_Moraxella_caprae:0.0000025259)100:0.0205278693,((((((OOR87769_type_I_secretion_system_permease_ATPase_Moraxella_bovis:0.0019320713,WP_264676343_type_I_secretion_system_permease_ATPase_Moraxella_bovis:0.0038058223)50:0.0000025259,WP_162860466_type_I_secretion_system_permease_ATPase_Moraxella_bovis:0.0000025259)52:0.0000025259,AAP74653_MbxB_Moraxella_bovis:0.0000025259)45:0.0000025259,(WP_264678378_type_I_secretion_system_permease_ATPase_Moraxella_bovis:0.0000025259,WP_272506366_type_I_secretion_system_permease_ATPase_Moraxella_bovis:0.0000025259)100:0.0016404082)53:0.0019083238,((((ANB92492_peptidase_C39_Moraxella_ovis:0.0019375055,WP_167541404_type_I_secretion_system_permease_ATPase_Moraxella_ovis:0.0000025259)100:0.0000025259,ABN88623_MovB_Moraxella_ovis:0.0000025259)100:0.0016444918,(SPX85794_RTX-I_toxin_determinant_B_Moraxella_ovis:0.0000025259,WP_181477109_type_I_secretion_system_permease_ATPase_Moraxella_ovis:0.0000025259)100:0.0016438703)99:0.0000025259,(((AKG19724_peptidase_C39_Moraxella_bovoculi:0.0019324831,WP_162888318_type_I_secretion_system_permease_ATPase_Moraxella_bovoculi:0.0000025259)99:0.0000025259,WP_080947262_type_I_secretion_system_permease_ATPase_Moraxella_bovoculi:0.0000025259)100:0.0049668947,(ABA42642_RTX_B_transport_protein_Moraxella_bovoculi_237:0.0000025259,WP_169735848_type_I_secretion_system_permease_ATPase_Moraxella_bovoculi:0.0000025259)100:0.0033324901)66:0.0016222174)100:0.0113591141)99:0.0085447173,WP_026212977_type_I_secretion_system_permease_ATPase_Moraxella_boevrei:0.0459026685)100:0.0259105475)100:0.1731191984)100:0.0694606995)100:0.0020269295,WP_042923471_type_I_secretion_system_permease_ATPase_Kingella_kingae:0.0019535548)66:0.0000025259,((WP_038318312_type_I_secretion_system_permease_ATPase_Kingella_kingae:0.0000025259,SMH69853_rtxB_Kingella_kingae:0.0019535705)99:0.0019524964,WP_038315235_type_I_secretion_system_permease_ATPase_Kingella_kingae:0.0019522831)25:0.0000025259)15:0.0000025259)15:0.0000025259,(WP_038314440_type_I_secretion_system_permease_ATPase_Kingella_kingae:0.0019528432,WP_038305752_type_I_secretion_system_permease_ATPase_Kingella_kingae:0.0019552696)36:0.0000025259)100:0.0019528708,WP_019390473_type_I_secretion_system_permease_ATPase_Kingella_kingae:0.0019524302)94:0.0000025259);
