# Supplementary material for: Acquisition, co-option, and duplication of the rtx toxin system and the emergence of virulence in Kingella
Source: Nat Commun. 2023 Jul 17;14:4281. doi: 10.1038/s41467-023-39939-8 (PMC10352306; doi:10.1038/s41467-023-39939-8)
Supplement: Supplementary file 6 — Source Data [file 41467_2023_39939_MOESM6_ESM.zip › Source Data/Figure1B.txt]

(Neisseria_meningitidis_MC58:5.00000250014545e-07,(Kingella_potus_50465b02:0.09514128115710253353,(((Kingella_oralis_ASM16043:0.00036504844426168232,Kingella_oralis_ASM1405498:0.00000100000050002909):0.15297957239239584615[71],(Kingella_denitrificans_GC77:0.01646535140554174215,(Kingella_dentirificans_ASM19069:0.00027648572425021745,Kingella_denitrificans_50569:0.00019329471056597384):0.00490621461124373433[99]):0.03584248439646093437[91]):0.00461454906376298785[33],(((D2292:0.01435342672496340601,((SW415:0.00004815280473341862,Kingella_negevensis:0.00005144357653928748):0.00074082591396337262[100],(CC131:0.00076953097271910756,(Sch538*:0.00048887225799411295,Kingella_negevensis_Sch538:0.00005527597045784405):0.00078374263310760457[100]):0.00083173785183935202[100]):0.01416462008441692413[100]):0.00381538648842613378[100],(((PED555:0.00213421409349321464,Kingella_negevensis_eburonensis:0.00134333108100576993):0.00633655657351150318[100],(AA267:0.00499787822967652853,(D7640:0.00024484890507536457,CC505b:0.00011965322910806066):0.00295377256938539248[100]):0.00550368074436882130[100]):0.00359334887979906054[99],(PVC1712:0.00497526683224580862,(EPA013:0.00004700407696996886,(CC442:0.00006113151171159193,(BB525:0.00008354113061973090,(BB330:0.00008428005702520906,CC173:0.00016943478564707213):0.00000862870700498452[52]):0.00069170032383356159[100]):0.00037106563152606946[54]):0.00056657349848057215[52]):0.00840791710713607865[100]):0.00519032024469855309[100]):0.02510107382319649513[100],((((KK01:0.00000100000050002909,(KK6:0.00000615828737087526,KK03:0.00000478847222029295):0.00000548311014272432[87]):0.00142402361525091332[100],((Kingella_kingae_KWG-1:0.00053988203279727086,KK70:0.00077145699364111037):0.00098837807670209155[100],(KK82:0.00054671333331793651,((KK12:0.00010669628038553770,(KK64:0.00001184415440296756,AA026:0.00012152127779581240):0.00014432431379781719[100]):0.00024856646921919006[100],(KK129:0.00035589683023636855,(KahiriBlood:0.00000100000050002909,KahiriPH1:0.00000772901477262304):0.00069693465307644640[100]):0.00015292764767144894[100]):0.00008596648543392678[100]):0.00079556750344881070[100]):0.00055993899764743857[100]):0.00432697641545328176[100],(ItzBlood:0.00014201717139972677,(ItzPH1:0.00007212290781591809,(AA417:0.00000736264740754137,(KK92:0.00015934069486459493,(KK2:0.00022038080876524236,((PYHERBlood:0.00000100000050002909,PYP8:0.00002566832118250126):0.00028189467567999344[100],(KK199:0.00034079544899304903,(KK101:0.00023031680105605354,(KK80:0.00000369948392997590,(KK65:0.00002663075602146643,KK86:0.00000914583231460166):0.00000764593797302407[99]):0.00016620326200665329[100]):0.00010066929296700173[100]):0.00000985860366572609[58]):0.00052489658422811658[100]):0.00025156222494799620[100]):0.00012801674123869147[100]):0.00006282628136781246[100]):0.00066475529441363122[100]):0.00570482007618689207[100]):0.00264687764262974082[100],(((BB285:0.00003400470772929147,KK181:0.00002115635335339527):0.00853780407509726127[100],(Sch525:0.00704238341653163832,(((KK21:0.00002578204060946502,KK69:0.00005597840234941952):0.00038179139008177258[100],(KK29:0.00046640266507183412,(KK19:0.00001888831208192352,(BB270:0.00017714512371047006,(AA574:0.00025914599480241770,AA392D9:0.00001678567894744047):0.00016889517441864534[100]):0.00025582863778908700[100]):0.00004193127815240720[100]):0.00040608614483177694[100]):0.00625469655608555317[100],(KK171:0.00043126562223339476,((KK3:0.00002278544168029188,KK48:0.00001174974820907121):0.00002190064911929899[100],(Sch187:0.00081615983578108269,((D7453:0.00021140089913177616,BB632a:0.00001864645289847958):0.00044251492611282475[100],(Vir5453:0.00016679984259658010,BB237:0.00066860944906616958):0.00022980506222789539[100]):0.00011203890125923266[100]):0.00012762557687035942[100]):0.00059539318118346206[100]):0.00591325289973580488[100]):0.00175144818787467162[100]):0.00183149556362532094[100]):0.00123019891553803671[98],((((BB149:0.00009939671294562687,AA393:0.00018932263160641614):0.00558038575438861081[100],(AA392:0.00015515332421285548,(AA392C5:0.00018889226085877357,(AA080:0.00003896366926591112,KK125:0.00012103537155388967):0.00013263228510934627[99]):0.00010970026008277588[72]):0.00618157011322750544[100]):0.00311259895686496037[100],((CC062:0.00150415059075147172,AA038:0.00129724611129985903):0.00523568748696393461[100],(KK60:0.00013364067211634004,(AA478:0.00013836934162481178,(AA329D9:0.00015027449508925555,(AA097:0.00001359667350504244,BB060:0.00001483753215305412):0.00012976504595319050[100]):0.00010298868540205920[95]):0.00010585145663995641[95]):0.00707723972598733961[100]):0.00216502301435385867[99]):0.00102829883725520850[99],((KK61:0.00818631164221420363,(KK96:0.00021892401781026401,(UnkA:0.00028972835863278482,(KK94:0.00022066088542421739,(KK57:0.00021736354676102121,KK141:0.00011033237810102513):0.00008836676618425093[100]):0.00004092611871993630[95]):0.00018744073848549526[79]):0.00765243654196675390[100]):0.00177233753612989452[98],((AA010:0.00077087734909523362,((KK243:0.00010497089960032000,BB300:0.00014401258136759288):0.00010682022618039083[100],((KK56:0.00003638352738094939,UnkB:0.00000583039851165559):0.00030120854953654601[100],(KK63:0.00023893216223188501,(KK120:0.00039635112211605514,KK200:0.00068579039713004524):0.00004717616633095270[85]):0.00017344355870221935[100]):0.00019719305599690643[100]):0.00091253460842346049[100]):0.00659101708375457035[100],((KK103:0.00072137860889974188,(KK79:0.00026126797733368596,((IDOBlood:0.00001115832900194518,(IDOPH1:0.00010545248435893509,IDOPH2:0.00066662035120566333):0.00000557543639160777[55]):0.00009371783841889063[95],(KK68:0.00008251185547336991,(KK124:0.00001437867427678038,KK123:0.00003299862107410875):0.00001716521618932200[97]):0.00001324506343710342[98]):0.00027147324136682957[95]):0.00016143663054685219[95]):0.00351252851798221919[100],(KK104:0.00199962820356238812,((KK97:0.00013907637396312790,(KK16:0.00000830281457692948,BB016:0.00001918592035913818):0.00024163708560643021[100]):0.00044860756301178938[100],(KK119:0.00073537806540241663,((KK128:0.00002425639033527787,(KK100:0.00001618094973623424,KK93:0.00000545063892857147):0.00001967386990798254[99]):0.00003569331449791499[99],(KK138:0.00017371655786993726,(KK197:0.00028049270473261539,KK190:0.00000986268537009194):0.00033025365832199769[100]):0.00019522831853806003[100]):0.00046379614030084407[100]):0.00048735432942564893[100]):0.00142373463453650999[100]):0.00167916461746565253[100]):0.00432246785197229130[100]):0.00198545957092512246[100]):0.00084281420179175496[98]):0.00108941697385996701[97]):0.00100327236438193341[99]):0.00619249859661315672[99]):0.03253436538969663172[99]):0.08742161395852873773[46]):5.00000250014545e-07);
