# Supplementary material for: Acquisition, co-option, and duplication of the rtx toxin system and the emergence of virulence in Kingella
Source: Nat Commun. 2023 Jul 17;14:4281. doi: 10.1038/s41467-023-39939-8 (PMC10352306; doi:10.1038/s41467-023-39939-8)
Supplement: Supplementary file 6 — Source Data [file 41467_2023_39939_MOESM6_ESM.zip › Source Data/FigureS3_rtxA_clustalo_aln.fasta.contree]

(WP_019388953_RTX_family_hemolysin_Kingella_kingae:0.0010983426,(((SMH72671_rtxA_Kingella_kingae:0.0010954565,MCG9766801_hypothetical_protein_Vibrio_alginolyticus:0.0000025259)32:0.0000010848,((WP_038318223_RTX_family_hemolysin_Kingella_kingae:0.0000025259,(WP_038314414_RTX_family_hemolysin_Kingella_kingae:0.0010955340,(((SMH72672_rtxA_Kingella_kingae:0.0000025259,(((SMH72685_rtxA_Kingella_kingae:0.0010928286,ACV85738_RtxA_partial_Kingella_kingae:0.0000025259)67:0.0000025259,WP_042923255_RTX_family_hemolysin_Kingella_kingae:0.0010969086)87:0.0000025259,WP_095063378_RTX_family_hemolysin_Kingella_negevensis:0.0032197141)82:0.0010722133)82:0.0010716437,ACV85757_RtxA_partial_Kingella_kingae:0.0000025259)41:0.0000011900,((WP_038326198_RTX_family_hemolysin_Kingella_kingae:0.0000025259,WP_038302602_RTX_family_hemolysin_Kingella_kingae:0.0010931250)53:0.0000025259,((((((((WP_038304744_RTX_family_hemolysin_Kingella_kingae:0.0000025259,SMH72677_rtxA_Kingella_kingae:0.0000025259)97:0.0000021452,(AFM38098_RtxA_partial_Kingella_kingae:0.0000025259,(ACV85742_RtxA_partial_Kingella_kingae:0.0033288524,(ACT46074_RtxA_partial_uncultured_Kingella_sp.:0.0000025259,ACT46080_RtxA_partial_uncultured_Kingella_sp.:0.0000025259)73:0.0000025259)67:0.0000025259)64:0.0000021183)60:0.0000025259,ACT46075_RtxA_partial_uncultured_Kingella_sp.:0.0117878008)45:0.0000014728,MCG9766859_RTX_toxin_hemolysin_A_Vibrio_alginolyticus:0.0047547000)26:0.0000014732,ACT46064_RtxA_partial_uncultured_Kingella_sp.:0.0000025259)19:0.0000014788,ACV85759_RtxA_partial_Kingella_kingae:0.0000025259)37:0.0000015112,AFM38097_RtxA_partial_Kingella_kingae:0.0000025259)56:0.0031506600,AFM37564_RtxA_partial_Kingella_kingae:0.0000025259)51:0.0000025259)93:0.0032220403)40:0.0000025259)36:0.0000025259)38:0.0000025259,(((((((WP_038307810_RTX_family_hemolysin_Kingella_kingae:0.0021948173,WP_038311891_RTX_family_hemolysin_Kingella_kingae:0.0000025259)54:0.0010867272,WP_032136237_RTX_family_hemolysin_Kingella_negevensis:0.0044034250)28:0.0010983027,ACT46070_RtxA_partial_uncultured_Kingella_sp.:0.0038487732)12:0.0000025259,ACV85755_RtxA_partial_Kingella_kingae:0.0000025259)13:0.0000014212,(WP_038315149_RTX_family_hemolysin_Kingella_kingae:0.0010958402,(((WP_154700004_RTX_family_hemolysin_Kingella_kingae:0.0000025259,((((ABR28460_cytotoxin_Moraxella_bovis:0.0010667556,(OOR87765_hemolysin_Moraxella_bovis:0.0000025259,(WP_078275051_RTX_family_hemolysin_Moraxella_bovis:0.0000025259,((WP_264698270_RTX_family_hemolysin_Moraxella_bovis:0.0000025259,WP_264677998_RTX_family_hemolysin_Moraxella_bovis:0.0093990000)98:0.0011611481,ABU93235_recombinant_pilin/cytotoxin_fusion_protein_synthetic_construct:0.1471745236)77:0.0000011793)71:0.0000025259)81:0.0012565891)100:0.0555511665,(((((WP_046700949_RTX_family_hemolysin_Moraxella_bovoculi:0.0023145931,(WP_173944380_RTX_family_hemolysin_Moraxella_bovoculi:0.0011573357,(WP_036365015_RTX_family_hemolysin_Moraxella_bovoculi:0.0023100519,ABA39417_RTX_A_toxin_partial_Moraxella_bovoculi:0.0000025259)100:0.0011544047)100:0.0034747068)89:0.0000025259,WP_046697934_RTX_family_hemolysin_Moraxella_bovoculi:0.0000025259)90:0.0000025259,ABA39415_RTX_A_toxin_partial_Moraxella_bovoculi:0.0069582427)100:0.0118684580,(WP_112744376_RTX_family_hemolysin_Moraxella_ovis:0.0011599617,WP_063514371_RTX_family_hemolysin_Moraxella_ovis:0.0023252952)100:0.0034470891)100:0.0659472967,WP_019520344_RTX_family_hemolysin_Moraxella_boevrei:0.0026427356)100:0.0777662288)100:0.0955892769,WP_029103721_RTX_family_hemolysin_Moraxella_caprae:0.2123508477)100:0.1109500641,((((((((((WP_176670972_RTX_family_hemolysin_Mannheimia_granulomatis:0.1019557076,(WP_027073401_RTX_family_hemolysin_Mannheimia_granulomatis:0.0000020806,AAR09157_leukotoxin_structural_protein_partial_Mannheimia_granulomatis:0.0000025259)100:0.0277978716)98:0.0152923137,WP_165889775_RTX_family_hemolysin_Mannheimia_granulomatis:0.0307386929)100:0.0519598717,WP_042801840_RTX_family_hemolysin_Mannheimia_granulomatis:0.0686978245)90:0.0286431422,(WP_178218929_RTX_family_hemolysin_Mannheimia_varigena:0.0000025259,P55123_RecName_Full_Leukotoxin__AltName_Full_PlLkt_Mannheimia_cf._haemolytica:0.0079186910)100:0.0893189909)99:0.0655646373,((((WP_025216434_RTX_family_hemolysin_Mannheimia_varigena:0.0005215902,(WP_176671955_RTX_family_hemolysin_Mannheimia_varigena:0.0000025259,WP_112110370_RTX_family_hemolysin_Mannheimia_varigena:0.0022488011)70:0.0039658907)66:0.0030722164,WP_025235104_RTX_family_hemolysin_Mannheimia_sp._USDA-ARS-USMARC-1261:0.0122306575)70:0.0037549844,(((WP_138317745_RTX_family_hemolysin_Mannheimia_varigena:0.0000025259,WP_025343152_RTX_family_hemolysin_Mannheimia_varigena:0.0011217974)100:0.0011151658,AAR09161_leukotoxin_structural_protein_partial_Mannheimia_varigena:0.0000025259)65:0.0000011732,WP_025247069_RTX_family_hemolysin_Mannheimia_varigena:0.0000025259)67:0.0128799048)100:0.0736049082,(((((P55118_RecName_Full_Leukotoxin__Short_Lkt_Mannheimia_haemolytica:0.0089353858,((Q9ETX2_RecName_Full_Leukotoxin__Short_Lkt_Mannheimia_glucosida:0.0000025259,AAG40305_leukotoxin_Mannheimia_glucosida:0.0000025259)28:0.0000025259,(WP_154703687_RTX_family_hemolysin_Mannheimia_haemolytica:0.0112808608,(AAG40306_leukotoxin_Mannheimia_glucosida:0.0000025259,AAR09165_leukotoxin_structural_protein_Mannheimia_ruminalis:0.0044588017)95:0.0011097009)42:0.0000025259)40:0.0000025259)94:0.0011064882,WP_126301485_RTX_family_hemolysin_Mannheimia_haemolytica:0.0011145123)96:0.0048287927,((((((((((Q9EV31_RecName_Full_Leukotoxin__Short_Lkt_Mannheimia_haemolytica:0.0000027625,(((WP_015433040_RTX_family_hemolysin_Bibersteinia_trehalosi:0.0000025259,(WP_025289668_RTX_family_hemolysin_Bibersteinia_trehalosi:0.0011038173,WP_131928249_RTX_family_hemolysin_Bibersteinia_trehalosi:0.0000025259)100:0.0077761764)74:0.0000025259,CAA81206_leukotoxin_A_Mannheimia_haemolytica:0.0122084656)100:0.0019520436,AAB36691_LktA_Mannheimia_haemolytica:0.0091836574)100:0.0770768924)57:0.0000024685,WP_226317935_RTX_family_hemolysin_Mannheimia_haemolytica:0.0155822623)63:0.0157465429,Q9EV32_RecName_Full_Leukotoxin__Short_Lkt_Mannheimia_haemolytica:0.0000022037)37:0.0033359855,Q9EV33_RecName_Full_Leukotoxin__Short_Lkt_Mannheimia_haemolytica:0.0000025259)44:0.0110997453,(((WP_240027435_RTX_family_hemolysin_Mannheimia_haemolytica:0.0000025259,WP_240030182_RTX_family_hemolysin_Mannheimia_haemolytica:0.0000025259)52:0.0000025259,WP_275686858_RTX_family_hemolysin_Mannheimia_haemolytica:0.0000025259)82:0.0000025259,WP_240018706_RTX_family_hemolysin_Mannheimia_haemolytica:0.0000025259)100:0.0022119898)18:0.0000025259,AAG40300_leukotoxin_Mannheimia_haemolytica:0.0011022311)18:0.0000025259,(WP_061888577_RTX_family_hemolysin_Mannheimia_haemolytica:0.0000025259,WP_240026806_RTX_family_hemolysin_Mannheimia_haemolytica:0.0000025259)8:0.0000025259)16:0.0000025259,WP_240028587_RTX_family_hemolysin_Mannheimia_haemolytica:0.0000025259)38:0.0000025259,(WP_020831007_RTX_family_hemolysin_Mannheimia_haemolytica:0.0002490129,(WP_075271816_RTX_family_hemolysin_Mannheimia_haemolytica:0.0000025259,WP_075271750_hemolysin_Mannheimia_haemolytica:0.0000025259)100:0.0042718519)100:0.0020920783)63:0.0205177708,((WP_006252564_RTX_family_hemolysin_Mannheimia_haemolytica:0.0000025259,WP_142789464_RTX_family_hemolysin_Mannheimia_haemolytica:0.0010929315)98:0.0000023421,AKQ98354_truncated_LktA_Mannheimia_haemolytica:0.0000025259)76:0.0404943429)100:0.0344260901)100:0.0208678267,((((WP_015484526_RTX_family_hemolysin_Mannheimia_haemolytica:0.0000025259,(WP_044427865_RTX_family_hemolysin_Mannheimia_haemolytica:0.0011058908,WP_249763748_RTX_family_hemolysin_Mannheimia_haemolytica:0.0011061563)34:0.0000025259)40:0.0000025259,(((WP_006248023_RTX_family_hemolysin_Mannheimia_haemolytica:0.0000025259,WP_240020485_RTX_family_hemolysin_Mannheimia_haemolytica:0.0000025259)74:0.0000025259,AAA25543_leukotoxin_membrane_protein__LktA__Mannheimia_haemolytica:0.0077866107)77:0.0000025259,(WP_021279474_RTX_family_hemolysin_Mannheimia_haemolytica:0.0000025259,Q9EV30_RecName_Full_Leukotoxin__Short_Lkt_Mannheimia_haemolytica:0.0011001944)100:0.0387437262)100:0.0011055891)89:0.0169944685,STY59834_Leukotoxin_Mannheimia_haemolytica:0.0017208677)80:0.0000025259,WP_006250815_RTX_family_hemolysin_Mannheimia_haemolytica:0.0032964032)100:0.0352020971)100:0.0509997623,(WP_176807684_MULTISPECIES_RTX_family_hemolysin_Mannheimia:0.0438657541,WP_159628657_RTX_family_hemolysin_Mannheimia_ovis:0.0118269940)100:0.0781745015)100:0.0316140650)100:0.0424232862)100:0.1957273444,((((AAU84700_ApxIIA_Actinobacillus_pleuropneumoniae:0.0032510472,(((ACU43588_RTX-II_toxin_determinant_A_Actinobacillus_pleuropneumoniae:0.0010821989,WP_011848504_RTX_family_hemolysin_Actinobacillus_pleuropneumoniae:0.0010821851)16:0.0000025259,(WP_012263031_RTX_family_hemolysin_Actinobacillus_pleuropneumoniae:0.0010819363,(BAV25240_RTX-II_toxin_determinant_A_Actinobacillus_pleuropneumoniae_serovar_2:0.0000025259,BAV25211_ApxII_toxin_Actinobacillus_pleuropneumoniae_serovar_8:0.0010816236)98:0.0010829158)17:0.0000025259)2:0.0000025259,(WP_005597652_RTX_family_hemolysin_Actinobacillus_pleuropneumoniae:0.0000025259,(AAO74635_ApxIIA_Actinobacillus_pleuropneumoniae:0.0032566455,(AAK50052_RTX_toxin_IIA_Actinobacillus_pleuropneumoniae:0.0109106991,BAV25204_ApxII_toxin_Actinobacillus_pleuropneumoniae_serovar_15:0.0010819098)17:0.0000025259)13:0.0000025259)4:0.0000025259)16:0.0000025259)41:0.0010822574,(((WP_005615301_MULTISPECIES_RTX_family_hemolysin_Actinobacillus:0.0000025259,Q00951_RecName_Full_Hemolysin__AltName_Full_APPA__AltName_Full_CLY-IIA__AltName_Full_CYTC__AltName_Full_Cytolysin_II__AltName_F:0.0132714431)100:0.0010827533,BAV25206_ApxII_toxin_Actinobacillus_pleuropneumoniae_serovar_8:0.0010825310)22:0.0000025259,BAV25208_ApxII_toxin_Actinobacillus_pleuropneumoniae_serovar_8:0.0000025259)41:0.0000025259)42:0.0000025259,ABB70026_ApxIICA_partial_Actinobacillus_rossii:0.0000025259)18:0.0010785281,(WP_039709150_RTX_family_hemolysin_Actinobacillus_pleuropneumoniae:0.0000025259,(((((((WP_005817645_RTX_family_hemolysin_Actinobacillus_minor:0.0000025259,WP_108924696_RTX_family_hemolysin_Actinobacillus_porcitonsillarum:0.0010818257)100:0.0010816580,WP_005608143_RTX_family_hemolysin_Actinobacillus_pleuropneumoniae:0.0000025259)35:0.0000025259,SUT87072_hemolysin_A_Actinobacillus_rossii:0.0010806780)42:0.0010720434,ABB70023_ApxIICA_partial_Actinobacillus_rossii:0.0000025259)20:0.0000025259,KIE91362_putative_RTX-II_toxin_determinant_A_Actinobacillus_pleuropneumoniae:0.0201568180)16:0.0000025259,ABB70022_ApxIICA_partial_Actinobacillus_rossii:0.0000025259)15:0.0000025259,ABB70025_ApxIICA_partial_Actinobacillus_rossii:0.0057848119)78:0.0000014760)43:0.0000029663)100:0.2981878278)95:0.0640797934,WP_102993975_hemolysin_Psychrobacter_sp._FDAARGOS_221:0.5295049038)100:0.1606281239,(AAM45569_AqxA_Actinobacillus_equuli:0.0122074843,(WP_275218365_RTX_family_hemolysin_Actinobacillus_equuli:0.0161310046,AAM45566_AqxA_Actinobacillus_equuli_subsp._haemolyticus:0.0305101881)100:0.0156294124)100:0.5898332237)77:0.0861300112,((((((((((((WP_214193243_RTX_family_hemolysin_Morganella_morganii:0.0000024836,STZ19264_Hemolysin_chromosomal_Morganella_morganii:0.0015020687)100:0.0031981588,KJY05801_Hemolysin_chromosomal_Morganella_morganii:0.0102428427)44:0.0000025408,(WP_163623468_RTX_family_hemolysin_Morganella_morganii:0.0000025259,((((WP_186702008_RTX_family_hemolysin_Morganella_morganii:0.0000025259,(WP_214189610_RTX_family_hemolysin_Morganella_morganii:0.0010667022,WP_119312834_RTX_family_hemolysin_Morganella_morganii:0.0021345796)57:0.0000025259)33:0.0000025259,WP_112548256_RTX_family_hemolysin_Morganella_morganii:0.0010663396)100:0.0010669404,((WP_102831072_RTX_family_hemolysin_Morganella_morganii:0.0035288780,WP_214208937_RTX_family_hemolysin_Morganella_morganii:0.0000025259)48:0.0011765600,HCD1108729_RTX_family_hemolysin_Morganella_morganii:0.0010670055)23:0.0000025259)15:0.0000025259,WP_193829395_RTX_family_hemolysin_Morganella_morganii:0.0010669163)35:0.0011764995)47:0.0023531151)55:0.0027068579,((((WP_219314892_RTX_family_hemolysin_Morganella_morganii:0.0010645024,(WP_125112404_RTX_family_hemolysin_Morganella_morganii:0.0000025259,((WP_048822350_RTX_family_hemolysin_Morganella_morganii:0.0010676017,WP_052125934_RTX_family_hemolysin_Morganella_morganii:0.0146444408)38:0.0000025259,WP_187305431_RTX_family_hemolysin_Morganella_morganii:0.0010675529)27:0.0000025259)99:0.0010666658)52:0.0010620792,(WP_061057382_RTX_family_hemolysin_Morganella_morganii:0.0000025259,(HBL6944346_RTX_family_hemolysin_Morganella_morganii:0.0010633742,WP_098935558_RTX_family_hemolysin_Morganella_morganii:0.0010650526)47:0.0000025259)69:0.0000025259)42:0.0009081599,((WP_101924031_RTX_family_hemolysin_Morganella_morganii:0.0000025259,WP_036418382_RTX_family_hemolysin_Morganella_sp._EGD-HP17:0.0010643482)58:0.0000025259,WP_081120390_RTX_family_hemolysin_Morganella_morganii:0.0042678650)94:0.0006044455)33:0.0000025259,EJF7775988_RTX_toxin_hemolysin_A_Salmonella_enterica_subsp._enterica:0.0000025259)34:0.0003221458)91:0.0159729251,WP_214189068_RTX_family_hemolysin_Morganella_morganii:0.0357155341)97:0.0137845971,WP_141178301_RTX_family_hemolysin_Morganella_morganii:0.0260592321)100:0.1208530964,(((MBG3039985_RTX_family_hemolysin_Proteus_mirabilis:0.0000025259,MBG2711994_RTX_family_hemolysin_Proteus_mirabilis:0.0010704779)55:0.0000025259,WP_250170602_RTX_family_hemolysin_Providencia_thailandensis:0.0010702601)100:0.0550404231,((WP_219649365_RTX_family_hemolysin_Yersinia_enterocolitica:0.1011049783,(((((WP_204083249_RTX_toxin_hemolysin_HlyA_Enterobacter_hormaechei:0.0010621118,WP_063922046_MULTISPECIES_RTX_toxin_hemolysin_HlyA_Enterobacteriaceae:0.0000025259)72:0.0000025259,WP_045895738_RTX_toxin_hemolysin_HlyA_Enterobacter_hormaechei:0.0010625317)100:0.0141381318,((EHU5252158_RTX_toxin_hemolysin_HlyA_Salmonella_enterica_subsp._enterica_serovar_Havana:0.0067510427,((KAE9908266_RTX_toxin_hemolysin_HlyA_Enterobacteriaceae_bacterium_TzEc051:0.0032068095,((((NBN58278_RTX_toxin_hemolysin_HlyA_Proteus_sp._G2639:0.0010714087,WP_039022831_MULTISPECIES_RTX_toxin_hemolysin_HlyA_Enterobacteriaceae:0.0000025259)35:0.0000025259,WP_000208154_MULTISPECIES_RTX_toxin_hemolysin_HlyA_Escherichia:0.0010716018)44:0.0000025259,EAR9626190_RTX_toxin_hemolysin_A_Salmonella_enterica:0.0032222282)100:0.0086106926,(WP_001142367_MULTISPECIES_RTX_toxin_hemolysin_HlyA_Escherichia:0.0031998186,((EFB2228927_RTX_toxin_hemolysin_A_Escherichia_albertii:0.0032059967,EHY5891758_RTX_toxin_hemolysin_HlyA_Shigella_sonnei:0.0010677726)55:0.0000025259,EIH5005026_RTX_toxin_hemolysin_HlyA_Shigella_boydii:0.0042768272)100:0.0096582677)88:0.0010679106)51:0.0000025259)66:0.0035621729,EAO9153049_RTX_toxin_hemolysin_A_Salmonella_enterica:0.0226623760)100:0.0147435713)68:0.0014387253,(((EFW7483941_RTX_toxin_hemolysin_A_Shigella_sonnei:0.0000025259,WP_001142374_MULTISPECIES_RTX_toxin_hemolysin_HlyA_Escherichia:0.0010629638)100:0.0031972596,EFP6124990_RTX_toxin_hemolysin_HlyA_Shigella_flexneri:0.0032004497)80:0.0010602309,EBX0388632_RTX_toxin_hemolysin_A_Salmonella_enterica_subsp._enterica_serovar_Newport:0.0000025259)80:0.0028135962)67:0.0053282805)76:0.0045888893,((VTQ29868_calcium_binding_hemolysin-like_protein_Streptococcus_pneumoniae:0.0000025259,WP_156008849_RTX_toxin_hemolysin_HlyA_Shigella_sonnei:0.0010631543)99:0.0040586648,WP_001142370_MULTISPECIES_RTX_toxin_hemolysin_HlyA_Enterobacteriaceae:0.0088193093)95:0.0033232492)99:0.0313236946,EBR2769049_RTX_toxin_hemolysin_A_Salmonella_enterica:0.1129950140)100:0.0398214144)100:0.0228388122,((WP_080860590_RTX_family_hemolysin_Citrobacter_braakii:0.0409853835,MBH5326244_RTX_family_hemolysin_Salmonella_enterica:0.0314536439)100:0.1109033478,(((((EGR3375768_RTX_toxin_hemolysin_A_Vibrio_parahaemolyticus:0.0033791473,((KOY35573_exotoxin_Vibrio_parahaemolyticus:0.0014497196,((((EGR3299435_RTX_toxin_hemolysin_A_Vibrio_parahaemolyticus:0.0000025259,((((((EGQ7683815_RTX_family_hemolysin_Vibrio_parahaemolyticus:0.0000025259,(EJB0376072_RTX_family_hemolysin_Vibrio_parahaemolyticus:0.0000025259,EGQ7827393_RTX_family_hemolysin_Vibrio_parahaemolyticus:0.0000025259)63:0.0000025259)100:0.0011209862,KYX34239_HlyA_family_RTX_toxin_Vibrio_parahaemolyticus:0.0000025259)50:0.0000025259,EII5648209_RTX_family_hemolysin_Vibrio_parahaemolyticus:0.0000025259)32:0.0000015259,(EJC7159163_RTX_family_hemolysin_Vibrio_parahaemolyticus:0.0264359062,HAS6943270_RTX_family_hemolysin_Vibrio_parahaemolyticus:0.0021365179)67:0.0000028544)9:0.0000025259,WP_020842386_RTX_family_hemolysin_Vibrio_parahaemolyticus:0.0000025259)8:0.0000025259,(EGR0621917_RTX_toxin_hemolysin_A_Vibrio_parahaemolyticus:0.0000025259,EIF5069361_RTX_family_hemolysin_Vibrio_parahaemolyticus:0.0011312310)25:0.0000025259)27:0.0000025259)28:0.0000025259,EGR3255124_RTX_toxin_hemolysin_A_Vibrio_parahaemolyticus:0.0000025259)31:0.0000025259,EGR1325797_RTX_toxin_hemolysin_A_Vibrio_parahaemolyticus:0.0000025259)36:0.0000020353,EGQ9809361_RTX_toxin_hemolysin_A_Vibrio_parahaemolyticus:0.0000025259)100:0.0144120902)94:0.0090408840,(((((((((EGU8351379_RTX_family_hemolysin_Vibrio_parahaemolyticus:0.0000025259,((WP_083112292_RTX_family_hemolysin_Vibrio_parahaemolyticus:0.0000025259,(EGQ8368356_RTX_family_hemolysin_Vibrio_parahaemolyticus:0.0000025259,(EJG0293881_RTX_family_hemolysin_Vibrio_parahaemolyticus:0.0000025259,(EJG0176270_RTX_toxin_hemolysin_A_Vibrio_parahaemolyticus:0.0000025259,EGQ7878310_RTX_toxin_hemolysin_A_Vibrio_parahaemolyticus:0.0000025259)58:0.0000025259)46:0.0000025259)45:0.0000025259)21:0.0000025259,((EHK5158420_RTX_family_hemolysin_Vibrio_parahaemolyticus:0.0000025259,(EGR3270289_RTX_toxin_hemolysin_A_Vibrio_parahaemolyticus:0.0000025259,(EHC9829428_RTX_family_hemolysin_Vibrio_parahaemolyticus:0.0000025259,EGR3477100_RTX_toxin_hemolysin_A_Vibrio_parahaemolyticus:0.0000025259)53:0.0000025259)49:0.0000025259)49:0.0000025259,EGQ8345350_RTX_family_hemolysin_Vibrio_parahaemolyticus:0.0000025259)43:0.0000025259)50:0.0000025259)41:0.0000025259,EGQ8138106_RTX_family_hemolysin_Vibrio_parahaemolyticus:0.0000025259)56:0.0011086262,ODW50563_RTX_toxin_hemolysin_A_Vibrio_parahaemolyticus:0.0000025259)36:0.0000014396,((EGQ8416589_RTX_family_hemolysin_Vibrio_parahaemolyticus:0.0000025259,(((EGR3135358_RTX_toxin_hemolysin_A_Vibrio_parahaemolyticus:0.0000025259,EHY8868568_RTX_family_hemolysin_Vibrio_parahaemolyticus:0.0000025259)51:0.0000025259,(EGR3102028_RTX_toxin_hemolysin_A_Vibrio_parahaemolyticus:0.0011219617,EII3132214_RTX_toxin_hemolysin_A_Vibrio_parahaemolyticus:0.0000025259)98:0.0000014795)99:0.0011241991,((((((EGR1975733_RTX_toxin_hemolysin_A_Vibrio_parahaemolyticus:0.0000025259,WP_079751934_RTX_family_hemolysin_partial_Vibrio_parahaemolyticus:0.0000025259)55:0.0000025259,EGR1549827_RTX_toxin_hemolysin_A_Vibrio_parahaemolyticus:0.0011253710)100:0.0000025259,OAR27784_RTX_toxin_hemolysin_A_Vibrio_parahaemolyticus:0.0000025259)27:0.0000025259,EXJ39491_hemolysin_chromosomal_Vibrio_parahaemolyticus_VPTS-2010:0.0012231287)23:0.0000014138,EGR1589663_RTX_toxin_hemolysin_A_Vibrio_parahaemolyticus:0.0000025259)36:0.0000025259,EGQ9697791_RTX_toxin_hemolysin_A_Vibrio_parahaemolyticus:0.0000025259)55:0.0011131021)34:0.0000025259)50:0.0000025259,(EGV2732662_RTX_toxin_hemolysin_A_Vibrio_parahaemolyticus:0.0000025259,EGQ9299315_RTX_toxin_hemolysin_A_Vibrio_parahaemolyticus:0.0000025259)79:0.0000025259)95:0.0011174516)31:0.0000025259,((EII2985771_RTX_family_hemolysin_Vibrio_parahaemolyticus:0.0011180981,EGQ8695750_RTX_family_hemolysin_Vibrio_parahaemolyticus:0.0000025259)20:0.0000025259,EGQ8749761_RTX_family_hemolysin_Vibrio_parahaemolyticus:0.0000025259)26:0.0000014258)12:0.0000025259,(EJF9950285_RTX_family_hemolysin_Vibrio_parahaemolyticus:0.0000025259,(EJG0540610_RTX_family_hemolysin_Vibrio_parahaemolyticus:0.0000025259,(EJG0161923_RTX_family_hemolysin_Vibrio_parahaemolyticus:0.0000025259,(EGQ8828612_RTX_family_hemolysin_Vibrio_parahaemolyticus:0.0000025259,EJG0346199_RTX_family_hemolysin_Vibrio_parahaemolyticus:0.0000025259)26:0.0000025259)26:0.0000025259)26:0.0000025259)26:0.0000025259,EJG0067022_RTX_toxin_hemolysin_A_Vibrio_parahaemolyticus:0.0000025259)2:0.0000025259,(((ATA66062_hemolysin_Vibrio_parahaemolyticus:0.0000025259,EGQ9702602_RTX_toxin_hemolysin_A_Vibrio_parahaemolyticus:0.0000025259)100:0.0011181955,EGR1394347_RTX_toxin_hemolysin_A_Vibrio_parahaemolyticus:0.0000025259)26:0.0000025259,EGQ8272763_RTX_family_hemolysin_Vibrio_parahaemolyticus:0.0000025259)14:0.0000014299)3:0.0000025259,((EJC7968771_RTX_family_hemolysin_Vibrio_parahaemolyticus:0.0000025259,EGR1567771_RTX_toxin_hemolysin_A_Vibrio_parahaemolyticus:0.0000025259)100:0.0011210195,EGR1783148_RTX_toxin_hemolysin_A_Vibrio_parahaemolyticus:0.0000025259)30:0.0000014066)20:0.0000025259,EJI6688748_RTX_family_hemolysin_Vibrio_parahaemolyticus:0.0000025259)99:0.0039275791)82:0.0056241555)14:0.0000025259,(EGR3370789_RTX_toxin_hemolysin_A_Vibrio_parahaemolyticus:0.0000025259,(THE58972_RTX_toxin_hemolysin_A_Vibrio_parahaemolyticus:0.0000026460,EGR1221749_RTX_toxin_hemolysin_A_Vibrio_parahaemolyticus:0.0000025259)100:0.0033713801)51:0.0011244559)10:0.0000025259,((((EJG1716528_RTX_family_hemolysin_Vibrio_parahaemolyticus:0.0011238595,AVF62349_RTX_toxin_hemolysin_A_Vibrio_diabolicus:0.0000025259)98:0.0022484085,UPR40757_RTX_family_hemolysin_Vibrio_parahaemolyticus:0.0067585944)6:0.0000025259,EJG1692441_RTX_family_hemolysin_Vibrio_parahaemolyticus:0.0022480243)5:0.0000025259,EGR0395309_RTX_toxin_hemolysin_A_Vibrio_parahaemolyticus:0.0022492908)11:0.0011237323)22:0.0012010654,((((((((((MCQ9039909_RTX_family_hemolysin_Vibrio_parahaemolyticus:0.0011247027,MBE3846867_RTX_family_hemolysin_Vibrio_parahaemolyticus:0.0011267601)100:0.0011247450,HCG8609808_RTX_family_hemolysin_Vibrio_parahaemolyticus:0.0000025259)92:0.0000025259,TNY57332_RTX_toxin_hemolysin_A_partial_Vibrio_parahaemolyticus:0.0013438189)100:0.0033765989,((HCE1795912_RTX_family_hemolysin_Vibrio_parahaemolyticus:0.0000025259,((EGQ7868349_RTX_family_hemolysin_Vibrio_parahaemolyticus:0.0000025259,(EID7757083_RTX_family_hemolysin_Vibrio_parahaemolyticus:0.0000025259,(EJG0859951_RTX_family_hemolysin_Vibrio_parahaemolyticus:0.0000025259,EGR2069806_RTX_toxin_hemolysin_A_Vibrio_parahaemolyticus:0.0000025259)89:0.0000025259)83:0.0000025259)62:0.0000025259,EII3590142_RTX_family_hemolysin_Vibrio_parahaemolyticus:0.0000025259)99:0.0011301216)96:0.0011371858,HCM0558123_RTX_family_hemolysin_Vibrio_parahaemolyticus:0.0011227077)90:0.0022489807)57:0.0022519517,(((HCM0678834_RTX_family_hemolysin_Vibrio_parahaemolyticus:0.0033714238,(EGQ7740720_RTX_family_hemolysin_Vibrio_parahaemolyticus:0.0000025259,KYX71898_HlyA_family_RTX_toxin_Vibrio_parahaemolyticus:0.0000025259)100:0.0011237019)51:0.0000025259,WP_041955411_RTX_family_hemolysin_Vibrio_parahaemolyticus:0.0000025259)34:0.0000025259,EJG1203798_RTX_family_hemolysin_Vibrio_parahaemolyticus:0.0011237767)96:0.0011239662)44:0.0022505670,(((((EIJ2988108_RTX_family_hemolysin_Vibrio_parahaemolyticus:0.0000025259,WP_045616743_RTX_family_hemolysin_Vibrio_parahaemolyticus:0.0000025259)69:0.0000025259,EGR1304268_RTX_toxin_hemolysin_A_Vibrio_parahaemolyticus:0.0000025259)46:0.0000025259,KHF04179_exotoxin_Vibrio_parahaemolyticus:0.0000025259)88:0.0024388336,EJG1616701_RTX_family_hemolysin_Vibrio_parahaemolyticus:0.0000025259)48:0.0000025259,RFD60508_RTX_toxin_hemolysin_A_partial_Vibrio_parahaemolyticus_3631:0.0000025259)62:0.0000025259)25:0.0000025259,HCG6028740_RTX_family_hemolysin_Vibrio_parahaemolyticus:0.0000025259)45:0.0012437126,EIS4858117_RTX_family_hemolysin_Vibrio_parahaemolyticus:0.0044732137)59:0.0048672287,EGR3365651_RTX_toxin_hemolysin_A_Vibrio_parahaemolyticus:0.0078738393)48:0.0012427067,(EQM44790_hemolysin_chromosomal_Vibrio_parahaemolyticus_NIHCB0757:0.0000025259,(TOF67817_RTX_toxin_hemolysin_A_Vibrio_parahaemolyticus:0.0026161849,OEA25001_RTX_toxin_hemolysin_A_Vibrio_parahaemolyticus:0.0000025259)93:0.0000025259)100:0.0052462452)32:0.0000025259)86:0.0013459872,((OQK22100_Hemolysin_chromosomal_Vibrio_parahaemolyticus:0.0024227002,((((EJG1656631_RTX_family_hemolysin_Vibrio_parahaemolyticus:0.0011151850,(EGR1145930_RTX_toxin_hemolysin_A_Vibrio_parahaemolyticus:0.0000025259,KYY52095_HlyA_family_RTX_toxin_Vibrio_parahaemolyticus:0.0000025259)100:0.0033650288)100:0.0056213271,(((EGR1171051_RTX_toxin_hemolysin_A_Vibrio_parahaemolyticus:0.0000025259,EJG1796508_RTX_family_hemolysin_Vibrio_parahaemolyticus:0.0000025259)100:0.0011206547,WP_049879013_RTX_family_hemolysin_partial_Vibrio_parahaemolyticus:0.0014402911)54:0.0000025259,WP_275579048_RTX_family_hemolysin_Vibrio_parahaemolyticus:0.0011205075)100:0.0011203747)18:0.0000025259,(((OUD38493_RTX_toxin_hemolysin_A_Vibrio_parahaemolyticus:0.0022403266,TOK63154_RTX_toxin_hemolysin_A_Vibrio_parahaemolyticus:0.0022422012)17:0.0000025259,EHK5111024_RTX_family_hemolysin_Vibrio_parahaemolyticus:0.0000025259)19:0.0000025259,(EGR1597367_RTX_toxin_hemolysin_A_Vibrio_parahaemolyticus:0.0022403144,OAR46739_RTX_toxin_hemolysin_A_Vibrio_parahaemolyticus:0.0000025259)48:0.0000025259)5:0.0000025259)3:0.0000025259,EJG1668690_RTX_family_hemolysin_Vibrio_parahaemolyticus:0.0022444706)9:0.0009414438)45:0.0011215807,(EIW7482785_RTX_family_hemolysin_Vibrio_parahaemolyticus:0.0011214957,WP_140081114_RTX_family_hemolysin_partial_Vibrio_parahaemolyticus:0.0013830071)65:0.0020620517)58:0.0000025259)100:0.1731317294)97:0.0146453059)100:0.0410996136)100:0.0553619073)100:0.0461133351,(((WP_161727706_RTX_family_hemolysin_Proteus_sp._G2671:0.0000025259,((WP_219515768_RTX_family_hemolysin_Proteus_penneri:0.0000025259,(WP_161769814_RTX_family_hemolysin_Proteus_sp._G2672:0.0010717325,WP_161671444_MULTISPECIES_RTX_family_hemolysin_Proteus:0.0000021905)100:0.0628906730)100:0.0197025505,(WP_161669176_MULTISPECIES_RTX_family_hemolysin_Proteus:0.0000025259,(((WP_161707122_MULTISPECIES_RTX_family_hemolysin_Proteus:0.0000025259,(((WP_161706846_RTX_family_hemolysin_Proteus_sp._G2660:0.0000025259,WP_109848524_RTX_family_hemolysin_Proteus_penneri:0.0010646650)100:0.0010647738,NBM92272_RTX_family_hemolysin_Proteus_sp._G2662:0.0275093445)38:0.0000025259,WP_115065133_RTX_family_hemolysin_Proteus_penneri:0.0010654711)20:0.0000025259)22:0.0000025259,WP_161706586_MULTISPECIES_RTX_family_hemolysin_unclassified_Proteus__in_enterobacteria_:0.0010648580)50:0.0000025259,WP_161729641_RTX_family_hemolysin_Proteus_sp._G2661:0.0000025259)100:0.0010643313)100:0.0032200207)100:0.0010525184)100:0.0010656746,WP_161729915_RTX_family_hemolysin_Proteus_sp._G2666:0.0000025259)100:0.0340212769,(WP_100158705_RTX_family_hemolysin_Proteus_columbae:0.0154522314,WP_235366003_RTX_family_hemolysin_Proteus_terrae:0.0243232192)100:0.0147072359)100:0.1348543124)100:0.1492050046,((WP_181668581_RTX_family_hemolysin_Escherichia_fergusonii:0.0000025259,WP_181669074_RTX_family_hemolysin_Escherichia_fergusonii:0.0031140829)100:0.4681756978,((((((((((((EFY3253279_enterohemolysin_EhxA_Shigella_sonnei:0.0000025259,(EFW7513209_enterohemolysin_EhxA_Shigella_sonnei:0.0010856160,(EFP9271717_enterohemolysin_EhxA_Shigella_flexneri:0.0000025259,EIG2642853_enterohemolysin_EhxA_Shigella_sonnei:0.0010861602)100:0.0010872849)66:0.0021666888)17:0.0000025259,EFW8140897_enterohemolysin_EhxA_Shigella_sonnei:0.0000025259)25:0.0000025259,EIN7788099_enterohemolysin_EhxA_Shigella_flexneri:0.0000025259)38:0.0000025259,(EFT1064260_enterohemolysin_EhxA_Shigella_sonnei:0.0000025259,EFW4737610_enterohemolysin_EhxA_Shigella_sonnei:0.0010846073)11:0.0000025259)14:0.0000025259,(((EIG4691295_enterohemolysin_EhxA_Shigella_sonnei:0.0011076234,EFW7017842_enterohemolysin_EhxA_Shigella_sonnei:0.0000025259)33:0.0000025259,EFY3267764_enterohemolysin_EhxA_Shigella_sonnei:0.0000025259)48:0.0000010427,EFW0013151_enterohemolysin_EhxA_Shigella_sonnei:0.0000025259)33:0.0000022844)88:0.0021710037,(EGD7153476_enterohemolysin_Shigella_dysenteriae:0.0000025259,WP_075330353_enterohemolysin_EhxA_Shigella_boydii:0.0010877899)100:0.0021727965)22:0.0000025259,EFW3262513_enterohemolysin_EhxA_Shigella_flexneri:0.0000025259)20:0.0000025259,EFW3276782_enterohemolysin_EhxA_Shigella_flexneri:0.0000025259)17:0.0000025259,EFW7022841_enterohemolysin_EhxA_Shigella_sonnei:0.0021750555)64:0.0010869448,((EFW7917586_enterohemolysin_EhxA_Shigella_sonnei:0.0000025259,EFW4747705_enterohemolysin_EhxA_Shigella_sonnei:0.0000025259)100:0.0010881532,(EAE5926450_enterohemolysin_Listeria_monocytogenes:0.0000025259,EFW8301171_enterohemolysin_EhxA_Shigella_flexneri:0.0000025259)59:0.0000025259)100:0.0021745783)68:0.0098174263,((((EFW8111391_enterohemolysin_EhxA_Shigella_sonnei:0.0021721119,EFX7253477_enterohemolysin_EhxA_Shigella_sonnei:0.0010831252)100:0.0032608603,EJT2769114_enterohemolysin_EhxA_Shigella_sonnei:0.0010857391)100:0.0021146217,((WP_000217752_MULTISPECIES_enterohemolysin_EhxA_Escherichia:0.0000025259,WP_105279262_enterohemolysin_EhxA_Escherichia_sp._MOD1-EC1915:0.0022202983)100:0.0031423452,EJE7372538_enterohemolysin_EhxA_Shigella_dysenteriae:0.0082226998)100:0.0352471834)79:0.0011848667,(MCM9140930_enterohemolysin_EhxA_Salmonella_enterica:0.0098520440,(EFW4528279_enterohemolysin_Shigella_flexneri:0.0028656404,MCI7366436_enterohemolysin_EhxA_Clostridium_innocuum:0.0061210716)62:0.0015454954)35:0.0010692874)53:0.0000025259)93:0.0196515689,((EGA7078142_enterohemolysin_EhxA_Shigella_sonnei:0.0000025259,EFV9016837_enterohemolysin_EhxA_Shigella_sonnei:0.0000025259)85:0.0149093910,TDE73690_enterohemolysin_partial_Escherichia_sp._KCJ4928:0.0031004595)67:0.0013744270)100:0.4423123388)84:0.0480853899)99:0.0782465500,(((WP_194811697_RTX_family_hemolysin_Rodentibacter_haemolyticus:0.0086163722,WP_226692501_RTX_family_hemolysin_Rodentibacter_sp._JRC1:0.0079488365)100:0.3866287741,(((((WP_205767291_RTX_family_leukotoxin_LtxA_Aggregatibacter_actinomycetemcomitans:0.0020325060,(WP_205775035_RTX_family_hemolysin_Aggregatibacter_actinomycetemcomitans:0.0000025259,WP_205769948_RTX_family_leukotoxin_LtxA_Aggregatibacter_actinomycetemcomitans:0.0040562687)74:0.0020324253)65:0.0000025259,WP_005578814_RTX_family_leukotoxin_LtxA_Aggregatibacter_actinomycetemcomitans:0.0020305011)93:0.0231325196,WP_205773490_RTX_family_leukotoxin_LtxA_Aggregatibacter_actinomycetemcomitans:0.0009397723)93:0.0118833600,WP_205770996_RTX_family_hemolysin_Aggregatibacter_actinomycetemcomitans:0.0024641722)93:0.0360138775,(((((((WP_233119004_RTX_family_leukotoxin_LtxA_Aggregatibacter_actinomycetemcomitans:0.0010185471,(WP_148333322_RTX_family_leukotoxin_LtxA_Aggregatibacter_actinomycetemcomitans:0.0010170773,WP_148335754_RTX_family_leukotoxin_LtxA_Aggregatibacter_actinomycetemcomitans:0.0010174426)46:0.0000025259)48:0.0000025259,WP_005557902_RTX_family_leukotoxin_LtxA_Aggregatibacter_actinomycetemcomitans:0.0000025259)75:0.0000025259,WP_061886534_RTX_family_leukotoxin_LtxA_partial_Aggregatibacter_actinomycetemcomitans:0.0000025259)96:0.0010141877,WP_148324981_RTX_family_leukotoxin_LtxA_Aggregatibacter_actinomycetemcomitans:0.0000025259)56:0.0000025259,(((WP_258305148_RTX_family_leukotoxin_LtxA_Aggregatibacter_actinomycetemcomitans:0.0010165505,KYK90262_hypothetical_protein_SA269_11190_partial_Aggregatibacter_actinomycetemcomitans_serotype_d_str._SA269:0.0000025259)70:0.0000010496,WP_053330071_RTX_family_leukotoxin_LtxA_Aggregatibacter_actinomycetemcomitans:0.0010186483)50:0.0000025259,WP_005537925_RTX_family_leukotoxin_LtxA_Aggregatibacter_actinomycetemcomitans:0.0000025259)98:0.0010171554)99:0.0090479711,AAA21922_leukotoxin__LtA__Aggregatibacter_actinomycetemcomitans:0.1312443482)99:0.0012380818,((WP_005567703_RTX_family_leukotoxin_LtxA_Aggregatibacter_actinomycetemcomitans:0.0000025259,(WP_233141422_RTX_family_leukotoxin_LtxA_Aggregatibacter_actinomycetemcomitans:0.0010191332,WP_233140609_RTX_family_leukotoxin_LtxA_Aggregatibacter_actinomycetemcomitans:0.0010189349)54:0.0000025259)67:0.0000025259,WP_205765037_RTX_family_hemolysin_Aggregatibacter_actinomycetemcomitans:0.0040701981)92:0.0010031136)100:0.0239689027)100:0.6559983584)96:0.1264425623,(((P55128_RecName_Full_RTX-I_toxin_determinant_A_from_serotypes_1/9__AltName_Full_APX-IA__AltName_Full_ApxI__AltName_Full_Cytolysi:0.0123948741,WP_005598583_RTX_family_hemolysin_ApxIA_Actinobacillus_pleuropneumoniae:0.0000025259)79:0.0000025259,(((((ART85669_RTX-I_toxin_determinant_A_partial_Actinobacillus_pleuropneumoniae:0.0044804257,(ART85670_RTX-I_toxin_determinant_A_partial_Actinobacillus_pleuropneumoniae:0.0011187795,ART85678_RTX-I_toxin_determinant_A_partial_Actinobacillus_pleuropneumoniae:0.0011234609)79:0.0011192404)10:0.0000025259,(((ART85666_RTX-I_toxin_determinant_A_partial_Actinobacillus_pleuropneumoniae:0.0022364545,(((ART85674_RTX-I_toxin_determinant_A_partial_Actinobacillus_pleuropneumoniae:0.0022449203,(ART85677_RTX-I_toxin_determinant_A_partial_Actinobacillus_pleuropneumoniae:0.0011211335,ART85676_RTX-I_toxin_determinant_A_partial_Actinobacillus_pleuropneumoniae:0.0000025259)48:0.0000025259)45:0.0011223870,(ART85675_RTX-I_toxin_determinant_A_partial_Actinobacillus_pleuropneumoniae:0.0011221948,ART85671_RTX-I_toxin_determinant_A_partial_Actinobacillus_pleuropneumoniae:0.0000025259)20:0.0000025259)35:0.0011211759,(ART85668_RTX-I_toxin_determinant_A_partial_Actinobacillus_pleuropneumoniae:0.0011217587,ART85667_RTX-I_toxin_determinant_A_partial_Actinobacillus_pleuropneumoniae:0.0000025259)74:0.0000025259)84:0.0022422419)42:0.0000025259,ACU43586_RTX-I_toxin_determinant_A_Actinobacillus_pleuropneumoniae:0.0011194569)7:0.0000025259,(WP_005612908_RTX_family_hemolysin_ApxIA_Actinobacillus_pleuropneumoniae:0.0000025259,(ART85672_RTX-I_toxin_determinant_A_partial_Actinobacillus_pleuropneumoniae:0.0011188978,AAK50051_RTX_toxin_IA_Actinobacillus_pleuropneumoniae:0.0112442690)21:0.0000025259)4:0.0000025259)3:0.0000025259)12:0.0000025259,P55129_RecName_Full_RTX-I_toxin_determinant_A_from_serotypes_5/10__AltName_Full_APX-IA__AltName_Full_Cytolysin_IA__Short_CLY-IA:0.0113084486)40:0.0000025259,AAB17220_RTX-1_toxin_determinant_Actinobacillus_pleuropneumoniae:0.0011187085)67:0.0056007016,WP_015674428_RTX_family_hemolysin_ApxIA_Actinobacillus_suis:0.0011202500)100:0.0180785389)100:0.1652547128,(SUT94307_RTX-I_toxin_determinant_A_Actinobacillus_lignieresii:0.0044189517,SUT99284_RTX-I_toxin_determinant_A_Actinobacillus_lignieresii:0.0064754342)100:0.1421804926)100:0.3436930394)86:0.0471389000)97:0.1294193412,WP_150540254_RTX_family_hemolysin_Actinobacillus_vicugnae:0.4063299828)100:0.2029721830,(((((WP_126395238_RTX_family_hemolysin_Actinobacillus_pleuropneumoniae:0.0000025259,(WP_005601912_RTX_family_hemolysin_Actinobacillus_pleuropneumoniae:0.0000025259,WP_237698394_RTX_family_hemolysin_Actinobacillus_pleuropneumoniae:0.0000025259)100:0.0010165585)73:0.0000025259,P55130_RecName_Full_RTX-III_toxin_determinant_A_from_serotype_2__AltName_Full_APX-IIIA__AltName_Full_Cytolysin_IIIA__Short_CLY-:0.0061297764)100:0.0207504434,(((((((BAV25197_ApxIII_toxin_Actinobacillus_pleuropneumoniae_serovar_8:0.0010190534,BAV25198_ApxIII_toxin_Actinobacillus_pleuropneumoniae_serovar_8:0.0000025259)52:0.0010203216,BAV25196_ApxIII_toxin_Actinobacillus_pleuropneumoniae_serovar_8:0.0020435225)54:0.0000025259,AAK50053_RTX-toxin_IIIA_Actinobacillus_pleuropneumoniae:0.0030618420)30:0.0000025259,(AIT40265_RTX-III_toxin_determinant_A_Actinobacillus_pleuropneumoniae:0.0010202114,EFM89517_Hemolysin_plasmid_Actinobacillus_pleuropneumoniae_serovar_4_str._M62:0.0000025259)16:0.0000025259)13:0.0000025259,WP_005620396_RTX_family_hemolysin_Actinobacillus_pleuropneumoniae:0.0000025259)23:0.0000025259,WP_012263184_RTX_family_hemolysin_Actinobacillus_pleuropneumoniae:0.0010203573)98:0.0008691474,(SUT92923_RTX-III_toxin_determinant_A_from_serotype_8_Actinobacillus_rossii:0.0000025259,ABB70029_ApxIIICA_partial_Actinobacillus_rossii:0.0049930043)100:0.0146679741)92:0.0135052161)100:0.0645656933,WP_111750239_MULTISPECIES_RTX_family_hemolysin_Glaesserella:0.1245419843)100:0.0472863978,(SUB34502_Hemolysin_chromosomal_Pasteurella_mairii:0.0021518646,Q9RCG8_RecName_Full_Exotoxin_PaxA_Pasteurella_aerogenes:0.0009428832)100:0.0726776290)100:0.3806323370)100:0.3260567339)100:0.1577112242,((EBJ5114620_hypothetical_protein_Salmonella_enterica:0.5054632462,EAN2945072_hypothetical_protein_Salmonella_enterica:0.7164978535)97:0.1056880754,((EIX1505983_hypothetical_protein_Cronobacter_sakazakii:0.0724571280,((WP_105875151_hypothetical_protein_Cronobacter_malonaticus:0.0051013690,((WP_161580834_hypothetical_protein_Cronobacter_muytjensii:0.0012703024,WP_105536046_hypothetical_protein_Cronobacter_sakazakii:0.0012718932)70:0.0000025259,((WP_105537445_hypothetical_protein_Cronobacter_turicensis:0.0012710822,(WP_097571216_MULTISPECIES_hypothetical_protein_Cronobacter:0.0000025259,WP_236907959_hypothetical_protein_partial_Cronobacter_sakazakii:0.0026571526)100:0.0012710779)81:0.0000025259,WP_105626484_MULTISPECIES_hypothetical_protein_Cronobacter:0.0000025259)100:0.0012728042)80:0.0000020296)99:0.0117495630,HAV1607789_hypothetical_protein_Enterobacter_hormaechei_subsp._steigerwaltii:0.0247842550)100:0.1271745117)100:0.1035650344,(WP_085044946_hypothetical_protein_Cronobacter_sakazakii:0.0564590424,(WP_032970761_hypothetical_protein_Cronobacter_malonaticus:0.0482910521,((HBR2685282_hypothetical_protein_Klebsiella_pneumoniae:0.0000025259,HCD8692442_hypothetical_protein_Klebsiella_pneumoniae:0.0000025259)100:0.0025767143,(((OSL35543_hemolysin_Escherichia_albertii_B156:0.0000025259,WP_085455910_MULTISPECIES_hypothetical_protein_Escherichia:0.0000025259)100:0.0064709705,HBW1775336_hypothetical_protein_Klebsiella_pneumoniae:0.0012887142)100:0.0000025259,WP_016233116_MULTISPECIES_hypothetical_protein_Escherichia:0.0000025259)100:0.0013013974)100:0.0501847717)100:0.0924598461)100:0.1296829276)100:0.4969278752)100:0.7216651814)100:0.3030743148)100:0.2149384035)66:0.0010974004,(WP_164538001_RTX_family_hemolysin_Kingella_kingae:0.0000025259,(WP_038329516_RTX_family_hemolysin_Kingella_kingae:0.0010973608,WP_038310329_RTX_family_hemolysin_Kingella_kingae:0.0032957164)56:0.0000025259)71:0.0010966319)31:0.0000025259,WP_003791804_RTX_family_hemolysin_Kingella_kingae:0.0010964754)37:0.0010973422)30:0.0000025259)15:0.0000011506,ACT46082_RtxA_partial_uncultured_Kingella_sp.:0.0076860251)22:0.0000014595,ACT46063_RtxA_partial_uncultured_Kingella_sp.:0.0000025259)38:0.0010918848)36:0.0025015070)28:0.0000025259,((((WP_003788410_RTX_family_hemolysin_Kingella_kingae:0.0000025259,WP_038305613_RTX_family_hemolysin_Kingella_kingae:0.0021952526)45:0.0010942643,ACV85731_RtxA_partial_Kingella_kingae:0.0000025259)40:0.0000011537,((SMH72684_rtxA_Kingella_kingae:0.0000024119,AFM38104_RtxA_partial_Kingella_kingae:0.0000025259)99:0.0032983930,(WP_038316701_RTX_family_hemolysin_Kingella_kingae:0.0000025259,(SMH72679_rtxA_Kingella_kingae:0.0000025259,(AFM38106_RtxA_partial_Kingella_kingae:0.0000025259,ACV85743_RtxA_partial_Kingella_kingae:0.0000025259)55:0.0000025259)55:0.0000025259)89:0.0025010053)74:0.0000025259)50:0.0025019589,MCG9766778_RTX_toxin_hemolysin_A_Vibrio_alginolyticus:0.0049682914)43:0.0000025259)46:0.0000011462,ACT46069_RtxA_partial_uncultured_Kingella_sp.:0.0000025259);
